# Supplementary material for: Circular RNA profiling identified an abundant circular RNA circTMTC1 that inhibits chicken skeletal muscle satellite cell differentiation by sponging miR-128-3p
Source: Int J Biol Sci. 2019 Aug 19;15(10):2265–81. doi: 10.7150/ijbs.36412 (PMC6775300; doi:10.7150/ijbs.36412)
Supplement: Supplementary file 1 — Supplementary Tables. [file ijbsv15p2265s1.xlsx]

## Sheet: Table. S1
Table. S1. Divergent primers and convergent primers of circRNAs in this article
Gene	Primer sequence (5′-3′)	Product length (nt)
circTMTC1 (Divergent)	F: GGGAGAATGGGAAGCATC	207
	R: TATACATCAGCACGAGAGTC
circTMTC1 (Convergent)	F: CTTGCTGGCTGGAATGAA	114
	R: CGACAGTCCTTGAACACA
circEDC3 (Divergent)	F: CGGCACGATGAGAACAT	193
	R: ATCCACAGCGGACACT
circEDC3 (Convergent)	F: CCGTGTTTGAGGAGATTG	126
	R: TGTAGACTATGGGCTCTGATT
circLOC771758 (Divergent)	F: GGAAGTAGCGGTAGCAAT	121
	R: GAGGAGGAGGACTGTGTA
circLOC771758 (Convergent)	F: AGAACTCCGCACAGTAGA	66
	R: ATTGCTACCGCTACTTCC
circGPD2 (Divergent)	F: CGTCCTCAGCAAGTCAAG	137
	R: ACCTCCTCCAATGAGAACA
circGPD2 (Convergent)	F: CCTACAAGAGAAGAGCAGAT	101
	R: GCATCTAAGGCACAACCA
circFAM188B (Divergent)	F: CATCCACCTGACCTCTCA	161
	R: TCGAAGCTCATTCCTGTTAT
circFAM188B (Convergent)	F: TTCAAGTTCTGCTCTGTCA	62
	R: AGAGGTCAGGTGGATGG

## Sheet: Table. S2
Table. S2. RNA oligonucleotides in this article
Name	siRNA sequence (5′-3′)
double stranded siRNA
siRNA-circTMTC1-1	GGGCUAUUCGCAGGUUAAATT
	UUUAACCUGCGAAUAGCCCTT
siRNA-circTMTC1-2	CUAUUCGCAGGUUAAACAUTT
	AUGUUUAACCUGCGAAUAGTT
siRNA-circTMTC1-3	CGCAGGUUAAACAUCUUGCTT
	GCAAGAUGUUUAACCUGCGTT
Negative siRNA	UUCUCCGAACGUGUCACGUTT
	ACGUGACACGUUCGGAGAATT
Single stranded RNA
miR-128-3p mimic	UCACAGUGAACCGGUCUCUUU
Negative mimic	UUGUACUACACAAAAGUACUG
miR-128-3p inhibitor	AAAGAGACCGGUUCACUGUGA
Negative inhibitor	CAGUACUUUUGUGUAGUACAA

## Sheet: Table. S3
Table. S3. qPCR primers in this article
Gene	Primer sequence (5′-3′)	Product length (nt)
circTMTC1	F: GGGAGAATGGGAAGCATC	207
	R: TATACATCAGCACGAGAGTC
circEDC3	F: CGGCACGATGAGAACAT	193
	R: ATCCACAGCGGACACT
circLOC771758	F: ACAGGCTCCGGCAGGGC	193
	R: GCATCCCCACCGACATCT
circGPD2	F: CGTCCTCAGCAAGTCAAG	137
	R: ACCTCCTCCAATGAGAACA
circFAM188B	F: TTACTAATTATTTCCTTGAGCAC	192
	R: CTGATGGTTTTCTTCAGACCCTG
MYOD	F: GCCGCCGATGACTTCTATGA	66
	R: CAGGTCCTCGAAGAAGTGCAT
MYOG	F: CGTGTGCCACAGCCAATG	63
	R: CCGCCGGAGAGAGACCTT
MYHC	F: GAAGGAGACCTCAACGAGATGG	138
	R: ATTCAGGTGTCCCAAGTCATCC
CCND1	F: CTCCTATCAATGCCTCACA	165
	R: TCTGCTTCGTCCTCTACA
CCND2	F: GCACAACTTACTGACGATAG	125
	R: CTTCACAGACCTCCAACAT
PCNA	F: AACACTCAGAGCAGAAGAC	225
	R: GCACAGGAGATGACAACA
CDK2	F: CCAGAACCTCCTCATCAAC	171
	R: CAGATGTCCACAGCAGTC
β-Actin	F: GTCCACCGCAAATGCTTCTAA	78
	R: TGCGCATTTATGGGTTTTGTT
GAPDH	F: CCAGAACATCATCCCAGCGTC	136
	R: ACGGCAGGTCAGGTCAACAA
miR-128-3p	F: TCACAGTGAACCGGTCTCTTT	/
	R: CAGGTCCAGTTTTTTTTTTTTTT
U6	F: GGGCCATGCTAATCTTCTCTGTA	/
	R: CAGGTCCAGTTTTTTTTTTTTTT

## Sheet: Table. S4
Table. S4. The results of reads mapped to the chicken reference genome in each sample
Samples	Total Reads	Mapped Reads	Uniq Map Reads	Multiple Map Reads
E10_layer1	119134768	119,033,458(99.91%)	111,764,291(93.81%)	7,269,167(6.10%)
E10_layer2	110568746	110,483,860(99.92%)	103,856,782(93.93%)	6,627,078(5.99%)
E10_layer3	153099770	152,977,288(99.92%)	143,762,804(93.90%)	9,214,484(6.02%)
E10_broiler1	124089026	123,992,666(99.92%)	116,348,284(93.76%)	7,644,382(6.16%)
E10_broiler2	128442500	128,326,322(99.91%)	120,309,633(93.67%)	8,016,689(6.24%)
E10_broiler3	128091522	127,985,950(99.92%)	119,685,663(93.44%)	8,300,287(6.48%)
E13_layer1	133213436	133,098,860(99.91%)	124,360,215(93.35%)	8,738,645(6.56%)
E13_layer2	114805408	114,721,612(99.93%)	107,362,586(93.52%)	7,359,026(6.41%)
E13_layer3	113199160	113,114,610(99.93%)	105,843,204(93.50%)	7,271,406(6.42%)
E13_broiler1	120701530	120,593,762(99.91%)	111,704,654(92.55%)	8,889,108(7.36%)
E13_broiler2	139967856	139,848,856(99.91%)	129,366,973(92.43%)	10,481,883(7.49%)
E13_broiler3	117487532	117,415,234(99.94%)	110,352,562(93.93%)	7,062,672(6.01%)
E16_layer1	112329342	112,224,426(99.91%)	103,882,241(92.48%)	8,342,185(7.43%)
E16_layer2	138900210	138,797,342(99.93%)	128,909,242(92.81%)	9,888,100(7.12%)
E16_layer3	134411078	134,306,242(99.92%)	125,319,227(93.24%)	8,987,015(6.69%)
E16_broiler1	116344470	116,265,862(99.93%)	108,507,891(93.26%)	7,757,971(6.67%)
E16_broiler2	110071278	109,991,102(99.93%)	102,389,916(93.02%)	7,601,186(6.91%)
E16_broiler3	109753772	109,661,334(99.92%)	101,822,909(92.77%)	7,838,425(7.14%)
E19_layer1	129474364	129,312,132(99.87%)	117,743,190(90.94%)	11,568,942(8.94%)
E19_layer2	118431322	118,306,074(99.89%)	108,540,131(91.65%)	9,765,943(8.25%)
E19_layer3	128106664	127,932,158(99.86%)	114,991,588(89.76%)	12,940,570(10.10%)
E19_broiler1	117607690	117,468,766(99.88%)	105,993,053(90.12%)	11,475,713(9.76%)
E19_broiler2	132196080	132,048,784(99.89%)	120,729,573(91.33%)	11,319,211(8.56%)
E19_broiler3	162605942	162,415,448(99.88%)	148,209,785(91.15%)	14,205,663(8.74%)

## Sheet: Table. S5
Table. S5. Different type circRNAs were identified using 2 softwares in each sample
Samples	CircRNA prediction				CircRNA type
	CIRI	Find_circ	Intersect		exon	intron	intergenic
E10_layer1	1003	3918	724		630	44	50
E10_layer2	970	3575	704		610	43	51
E10_layer3	1057	4701	782		666	45	71
E10_broiler1	1005	4176	730		617	47	66
E10_broiler2	1023	4213	723		603	55	65
E10_broiler3	911	3911	654		557	37	60
E13_layer1	1053	4643	764		647	51	66
E13_layer2	1027	3965	747		639	47	61
E13_layer3	818	3425	592		511	38	43
E13_broiler1	1145	4717	833		710	65	58
E13_broiler2	1014	4782	742		624	48	70
E13_broiler3	1034	4067	765		650	56	59
E16_layer1	1256	4591	936		803	60	73
E16_layer2	1440	5736	1075		927	61	87
E16_layer3	1260	5053	942		817	51	74
E16_broiler1	1439	4878	1065		917	66	82
E16_broiler2	1158	4036	850		727	47	76
E16_broiler3	1395	4607	1036		896	60	80
E19_layer1	1619	5265	1187		1032	71	84
E19_layer2	1669	5158	1202		1061	57	84
E19_layer3	2002	6052	1475		1278	85	112
E19_broiler1	1770	5271	1297		1120	82	95
E19_broiler2	2101	6977	1534		1297	102	135
E19_broiler3	2205	7881	1629		1379	115	135

## Sheet: Table. S6
Table. S6. All circRNAs detected in chicken embryonic breast muscles（TPM）
circRNA ID	E10_layer1	E10_layer2	E10_layer3	E10_broiler1	E10_broiler2	E10_broiler3	E13_layer1	E13_layer2	E13_layer3	E13_broiler1	E13_broiler2	E13_broiler3	E16_layer1	E16_layer2	E16_layer3	E16_broiler1	E16_broiler2	E16_broiler3	E19_layer1	E19_layer2	E19_layer3	E19_broiler1	E19_broiler2	E19_broiler3
NC_006088.4:56446|58396	0	0	0	0	0	0	0	0	0	0	0	0	0	0	0	0	0	0	0	0	50.6969	0	0	0
NC_006088.4:205875|209421	0	0	0	0	0	0	0	0	0	0	0	0	0	0	0	0	0	0	0	0	0	0	99.9916	0
NC_006088.4:332585|373576	0	0	0	0	0	0	453.491	0	0	0	0	0	0	0	233.387	0	0	0	102.045	0	0	0	0	0
NC_006088.4:364534|373576	0	0	0	0	742.804	0	0	0	0	0	0	0	0	0	0	0	0	0	0	0	105.673	0	0	0
NC_006088.4:542190|542790	0	0	0	0	0	0	0	0	0	0	0	0	0	0	1547.2	0	0	0	0	0	0	0	0	0
NC_006088.4:586045|597180	0	0	0	0	0	0	0	0	0	0	0	0	0	0	0	0	0	98.3978	0	0	0	0	0	0
NC_006088.4:753662|754829	0	0	0	0	0	0	0	0	578.026	0	0	0	0	0	0	0	0	0	0	0	0	0	0	0
NC_006088.4:805411|821792	0	0	0	83.5857	128.925	0	64.4817	0	0	0	0	0	0	0	0	0	0	0	0	0	0	0	0	42.9934
NC_006088.4:807747|810876	0	0	247.088	0	0	0	0	0	0	0	0	0	198.551	135.531	288.433	156.791	0	0	0	0	0	0	107.563	0
NC_006088.4:940142|942285	0	0	0	0	0	0	0	0	0	0	0	0	0	0	0	0	0	0	0	101.636	0	0	0	0
NC_006088.4:940142|942359	808.895	1332.99	1413.14	1085.65	1060.54	864.713	930.574	835.818	461.084	664.313	612.985	622.944	402.936	500.08	830.119	347.114	438.174	362.593	439.737	499.221	238.222	292.105	520.91	337.377
NC_006088.4:999570|1001149	0	0	0	0	0	0	0	0	0	0	0	0	0	0	0	0	0	0	0	0	1173.69	490.624	0	429.882
NC_006088.4:1028428|1032345	0	0	590.545	716.237	482.07	1133.55	401.845	240.618	0	0	0	728.55	197.725	188.954	206.808	499.642	0	284.685	158.241	244.973	171.45	118.255	0	175.83
NC_006088.4:1029616|1032345	0	0	0	0	0	0	0	0	0	0	0	0	0	0	0	221.999	0	0	0	0	0	0	0	0
NC_006088.4:1033348|1038038	790.615	806.536	1158.43	2181.18	2782.37	2052.56	727.635	708.006	751.107	389.58	1198.26	2283.25	465.435	659.852	686.535	2063.89	1168.01	354.399	409.333	687.551	558.812	1481.05	669.153	1307.64
NC_006088.4:1034641|1038038	0	0	64.9837	0	102.305	0	0	79.4331	0	54.1148	76.8209	0	0	0	0	0	0	0	46.9082	18.4847	29.1082	18.5897	33.3403	0
NC_006088.4:1817222|1820694	0	0	0	0	0	0	0	0	0	0	0	0	0	0	0	0	0	296.239	0	0	0	0	0	0
NC_006088.4:3205577|3224819	0	0	0	0	0	0	0	0	0	0	0	0	0	0	0	0	0	0	0	0	0	229.701	0	0
NC_006088.4:3370511|3371095	0	0	0	0	0	0	0	0	0	0	0	0	0	0	0	0	0	0	0	0	0	64.7875	0	27.5232
NC_006088.4:3929662|3932306	0	359.306	0	0	0	0	0	236.559	0	0	0	0	0	0	0	0	0	0	0	0	0	0	0	0
NC_006088.4:3934550|3954166	0	212.455	228.863	252.34	0	0	77.8667	0	0	0	0	0	91.9528	0	0	72.6128	133.326	110.328	35.0432	0	0	0	49.8144	0
NC_006088.4:3951350|3980896	0	0	0	0	0	0	0	0	172.284	0	0	0	0	0	0	0	0	0	0	0	0	0	0	0
NC_006088.4:3951350|3990454	0	0	0	0	122.427	0	0	0	0	0	0	0	0	0	0	0	0	0	0	0	0	0	0	0
NC_006088.4:3959939|3987735	0	0	0	0	0	0	0	0	0	0	0	0	0	0	0	74.5972	0	0	0	0	0	0	0	0
NC_006088.4:3980799|3990454	0	0	0	0	0	0	0	0	0	0	0	0	0	0	0	0	0	0	66.7759	0	0	0	0	0
NC_006088.4:4015613|4019311	0	0	0	0	0	0	287.481	0	0	0	0	213.828	0	0	0	0	0	135.776	0	0	0	0	122.609	47.9198
NC_006088.4:4015613|4025430	0	0	374.051	0	305.342	0	0	381.019	0	0	0	0	0	0	0	0	0	0	0	0	0	0	0	0
NC_006088.4:4268492|4274098	0	0	0	0	0	0	0	0	0	0	0	0	0	0	0	0	0	0	0	0	0	0	7.34734	0
NC_006088.4:6806203|6823738	0	0	0	0	0	0	0	0	0	0	0	0	0	117.024	0	0	0	0	0	0	0	73.238	0	0
NC_006088.4:6806203|6834555	0	0	169.142	0	241.627	0	0	0	0	0	0	0	90.6106	0	0	0	0	0	0	0	0	56.4502	46.0194	100.721
NC_006088.4:6851639|6857557	0	0	0	0	0	0	0	491.199	0	0	0	0	0	0	0	0	0	0	215.356	0	0	0	0	0
NC_006088.4:7464651|7465457	0	0	0	0	0	536.504	0	0	0	0	0	0	0	0	0	0	0	0	0	0	0	105.72	0	0
NC_006088.4:7464651|7468927	528.869	464.817	417.261	607.286	459.831	565.364	212.949	357.029	351.709	243.23	215.805	142.552	234.707	91.5491	146.124	105.91	0	211.207	115.003	103.854	116.296	0	95.3624	0
NC_006088.4:10662843|10679493	0	0	81.1968	0	0	0	0	0	0	0	0	0	0	0	0	0	0	0	0	0	0	0	0	0
NC_006088.4:12263327|12272926	0	0	0	0	0	0	0	0	0	0	0	0	0	0	0	0	0	0	0	0	0	0	0	66.5332
NC_006088.4:12271198|12272926	0	0	0	410.529	0	0	0	252.846	0	0	213.965	0	0	0	0	0	0	0	0	0	180.163	0	0	211.161
NC_006088.4:12522486|12526032	0	0	0	0	0	0	0	0	0	0	0	0	0	0	0	0	0	0	0	489.619	293.718	0	0	0
NC_006088.4:12589266|12611917	0	0	0	0	0	0	0	208.202	0	0	0	0	0	0	0	0	0	0	0	84.7882	0	0	0	0
NC_006088.4:12597208|12611917	380.786	0	0	0	413.848	457.945	0	0	0	255.392	0	470.422	0	0	0	238.297	0	325.863	0	0	156.999	90.2397	147.131	172.511
NC_006088.4:12605638|12611917	1220.84	1117.69	1123.74	2124.03	2260.54	1522.6	1392.78	588.688	1353.14	1559.64	1245.41	1279.7	773.994	1232.77	1574.12	865.872	981.964	754.542	1216.75	1518.33	1090.61	932.247	1257.91	1003.75
NC_006088.4:13396553|13400906	2482.57	0	3092.64	0	2903.25	3212.6	2525.32	3276.26	1911.64	0	746.43	2465.31	0	2657.62	1516.25	1242.88	0	745.438	1089.15	1436.86	1652.09	701.864	774.118	578.796
NC_006088.4:13412547|13413610	0	0	0	0	0	0	0	0	0	0	0	0	0	499.719	0	433.58	0	329.392	470.806	226.755	198.375	0	111.543	174.38
NC_006088.4:13781530|13789591	0	0	0	0	0	0	0	0	0	0	0	0	0	0	0	0	0	0	0	400.221	164.767	340.936	308.82	337.953
NC_006088.4:13786632|13789591	0	0	0	1125.69	0	0	1402.81	0	0	1017.33	947.75	1788.7	0	0	0	955.165	0	1041.14	390.819	423.519	501.616	838.742	876.068	634.688
NC_006088.4:13817997|13818844	0	0	0	0	0	0	0	90.9412	0	0	0	0	0	0	0	94.4195	0	0	85.4385	240.727	90.719	0	36.4356	0
NC_006088.4:13881329|13885360	0	0	0	0	0	0	0	0	0	0	0	35.638	0	0	0	0	0	0	0	0	0	9.39997	0	0
NC_006088.4:14007259|14010620	0	0	0	0	0	0	0	0	0	0	0	0	178.3	0	0	0	0	0	67.9502	128.862	0	0	0	0
NC_006088.4:14414434|14421361	0	0	0	0	0	0	0	0	115.204	0	0	0	0	0	0	0	0	0	0	0	0	0	0	0
NC_006088.4:14420973|14433209	364.721	400.686	395.661	333.135	440.431	828.513	256.995	615.538	363.82	349.453	0	245.768	202.324	118.377	377.89	159.77	0	182.067	165.227	214.861	87.7192	201.676	117.436	146.874
NC_006088.4:14614772|14619732	0	0	0	0	0	0	0	0	0	446.586	0	0	0	0	321.952	0	251.049	0	0	228.82	100.091	138.072	150.078	146.64
NC_006088.4:14632653|14635271	0	0	0	0	0	0	0	0	0	0	0	0	0	0	0	0	0	0	0	0	0	176.941	0	0
NC_006088.4:14651731|14652942	0	0	0	0	0	0	0	0	0	0	0	0	0	0	0	0	0	0	0	0	0	41.6949	0	0
NC_006088.4:14987927|14997544	0	0	0	0	0	0	0	0	0	0	0	0	0	595.826	395.622	0	0	0	0	0	0	0	0	0
NC_006088.4:15019781|15053863	0	0	0	0	0	0	0	0	0	0	0	0	0	0	0	0	0	0	0	11.4285	0	0	0	0
NC_006088.4:15145296|15151689	3467.32	6190	2992.07	3845.7	3035.63	3474.92	2792.23	2716.9	3746.99	2989.95	2652.82	3309.99	1786.06	1969.42	2395.01	1952.87	1942.26	1916.32	1217.35	1106.43	1221.11	1609.15	1367.64	1287.21
NC_006088.4:15145296|15213121	0	0	0	650.111	541.483	466.029	501.524	180.183	0	668.314	0	391.685	197.417	161.708	0	124.716	0	319.772	157.995	0	68.4733	118.071	0	100.318
NC_006088.4:15145296|15225773	0	0	532.254	0	0	0	0	0	418.727	172.368	330.334	0	199.593	0	0	112.581	0	230.926	0	0	0	0	139.021	0
NC_006088.4:15384413|15395911	0	0	0	0	0	0	0	0	0	0	0	0	0	0	0	0	0	0	27.161	0	0	0	0	0
NC_006088.4:15772490|15786281	0	0	0	0	0	0	0	0	0	0	0	0	0	0	0	0	141.796	70.4024	29.8156	0	16.9598	0	74.1707	24.8473
NC_006088.4:15804792|15812943	0	0	0	0	0	0	0	0	0	0	0	0	0	0	258.107	0	0	0	0	110.066	0	59.0353	96.2536	0
NC_006088.4:15963883|15972220	0	0	0	0	0	0	0	0	0	0	0	0	0	0	0	0	0	0	0	189.19	231.716	228.317	0	0
NC_006088.4:16006265|16009688	0	0	0	0	0	0	0	0	0	0	0	0	0	0	0	353.835	0	0	0	0	0	0	156.048	0
NC_006088.4:16143935|16165940	0	359.306	0	0	0	0	0	236.559	0	344.7	0	404.043	207.348	0	0	102.336	169.111	256.559	74.0817	256.896	78.6602	103.342	52.6541	148.169
NC_006088.4:16157085|16165940	3139.99	2529.72	3303.14	2986.43	3235.67	2610.74	2022.9	2893.61	2320.17	1711.52	1879.2	1818.1	1592.56	1570.24	2005.04	873.339	529.174	1154.45	960.967	767.326	1342.58	1389.03	539.222	1348.78
NC_006088.4:16162249|16165940	1029.99	2057.39	886.509	0	814.127	0	603.239	1173.93	622.698	789.501	0	0	771.729	688.87	465.68	609.415	0	587.621	441.159	478.071	334.589	591.736	434.156	678.732
NC_006088.4:18776077|18787545	539.575	711.339	468.278	0	860.089	1124.78	0	546.384	0	930.577	1078.85	824.147	496.02	431.986	0	675.335	650.999	631.057	283.55	243.7	215.053	281.314	458.666	331.364
NC_006088.4:20305663|20324696	0	0	0	0	0	0	0	0	0	0	0	0	0	0	0	0	0	15.1867	0	0	0	0	0	0
NC_006088.4:20309670|20313480	0	0	0	0	0	0	0	0	0	0	0	0	0	0	221.256	0	0	0	0	0	0	0	0	0
NC_006088.4:20317269|20320783	603.055	397.513	0	0	757.369	0	0	0	0	554.697	0	0	0	0	0	181.149	0	103.214	152.99	142.107	66.3044	0	0	60.7128
NC_006088.4:20330354|20340066	0	0	0	0	0	0	0	0	0	0	0	0	177.713	143.363	0	0	70.2744	87.229	0	160.13	0	32.2079	32.8207	46.1789
NC_006088.4:20330354|20340282	0	0	0	0	0	0	100.367	0	0	0	0	0	0	64.7236	0	0	0	0	0	48.9488	0	31.5051	19.2627	35.1332
NC_006088.4:21074264|21077837	465.997	307.169	661.782	486.447	0	597.784	0	0	495.836	0	0	0	236.348	282.33	0	0	0	0	0	0	0	58.8977	72.0219	75.0631
NC_006088.4:22764218|22805812	0	0	0	0	0	0	0	0	0	0	0	0	0	0	57.5363	0	0	0	0	0	0	0	0	0
NC_006088.4:22868777|22876197	0	0	0	0	0	0	0	0	0	0	0	0	0	0	0	0	0	0	0	73.0928	0	0	0	0
NC_006088.4:23227536|23237794	0	0	0	0	0	0	0	0	0	0	0	0	0	0	0	0	0	0	408.563	442.748	0	0	0	0
NC_006088.4:23776152|23778544	0	0	0	0	0	0	0	48.3399	0	0	0	0	0	0	0	0	0	0	0	0	0	0	0	0
NC_006088.4:24606734|24626886	0	0	0	0	0	0	0	0	0	0	0	0	0	0	0	0	0	0	0	0	21.4928	0	0	10.4961
NC_006088.4:25938233|25962524	0	0	0	0	0	0	0	0	0	0	0	0	0	0	0	0	0	0	35.3999	0	0	41.1516	33.5477	59.0022
NC_006088.4:26032472|26098597	0	0	0	0	0	0	0	0	0	0	0	0	0	0	0	0	0	0	0	0	0	0	0	360.471
NC_006088.4:26195656|26253949	0	0	4114.56	0	0	0	0	0	0	0	0	0	0	0	0	0	0	0	567.015	0	430.042	494.357	626.904	0
NC_006088.4:26780685|26790515	0	0	0	0	0	0	0	0	0	0	0	0	0	0	0	253.379	0	0	0	447.231	0	0	0	152.858
NC_006088.4:26978332|27001423	0	0	0	0	0	0	0	0	0	0	0	0	0	0	0	0	0	0	0	0	0	0	29.0117	0
NC_006088.4:27112163|27158653	0	0	0	0	0	0	0	0	0	0	0	0	0	0	0	0	0	0	0	125.336	50.1252	0	58.718	0
NC_006088.4:27139012|27143326	0	0	0	800.438	0	0	0	0	0	335.857	446.982	0	0	0	0	0	0	312.471	0	0	180.657	138.45	0	154.394
NC_006088.4:27184782|27204050	0	0	0	0	0	0	0	0	0	84.2722	0	0	0	0	0	0	0	0	0	0	0	0	0	0
NC_006088.4:29478238|29480467	0	0	0	0	0	0	0	836.725	0	0	0	0	0	0	0	0	0	0	0	0	0	0	130.369	0
NC_006088.4:29508159|29513264	46.983	60.2186	0	65.393	0	0	0	0	0	0	0	0	0	0	0	0	0	0	0	0	0	0	8.06826	17.3435
NC_006088.4:29582487|29616206	0	0	0	0	0	0	164.611	0	0	0	0	0	0	0	0	0	0	0	0	0	0	0	0	0
NC_006088.4:29586273|29616206	994.826	0	0	0	0	0	0	639.606	819.098	0	0	0	0	0	0	0	0	0	291.868	0	156.255	194.593	231.853	0
NC_006088.4:29604588|29616206	1195.49	1240.41	1310.01	0	1539.9	1064.99	1123.18	896.723	971.698	0	0	1014.44	378.961	718.554	403.71	465.51	961.575	606.256	481.408	313.012	474.649	209.86	461.921	374.443
NC_006088.4:29604681|29616206	0	0	0	0	0	0	0	0	0	0	0	0	647.403	0	0	275.282	866.488	448.141	0	0	172.73	0	0	221.429
NC_006088.4:29608657|29616206	0	0	0	0	0	1490.98	0	0	0	0	0	0	957.93	0	578.039	0	560.919	464.165	294.862	228.238	638.951	257.078	479.03	631.872
NC_006088.4:29612903|29616206	0	0	0	0	0	0	0	0	0	0	0	0	0	0	0	0	0	611.773	0	0	0	0	0	0
NC_006088.4:29992568|29997023	2079.47	1661.47	2088.08	1776.05	821.826	1414.61	2511.89	3463.94	3268.65	2173.55	2545.58	2887.44	1498.13	2658.82	2663.81	2034.82	2476.3	1402.06	2877.52	1856.12	1792.69	2419.19	2483.48	3368.66
NC_006088.4:30197493|30267207	0	0	0	0	0	0	0	0	0	0	0	0	0	0	0	0	0	0	0	350.9	0	105.868	0	0
NC_006088.4:30893939|30895009	0	0	0	0	0	0	0	0	0	0	0	0	0	813.379	1321.86	855.424	0	682.362	0	0	845.382	1079.79	484.147	0
NC_006088.4:31730276|31739372	0	0	0	0	0	0	451.108	675.291	0	0	0	314.563	332.946	484.842	0	0	0	179.767	329.903	275.005	125.105	0	261.537	155.089
NC_006088.4:33038031|33052966	1779.42	1994.79	2807.81	2426.14	2771.52	3222.11	1959.36	1330.83	1062.6	1920.66	1511.46	2055.55	1473.47	1162.95	1404.7	1599.9	1677.44	1388.1	0	613.278	499.09	413.086	0	0
NC_006088.4:33118442|33158641	0	0	0	0	0	0	0	0	0	0	0	0	0	0	0	0	0	0	0	0	0	0	62.419	0
NC_006088.4:33139603|33158641	0	353.665	0	604.886	0	0	414.787	0	599.434	148.053	0	347.083	163.274	0	106.734	161.167	0	146.927	0	0	70.7888	61.0317	49.7543	64.819
NC_006088.4:33147598|33158641	0	0	0	0	0	0	0	0	0	0	0	0	0	102.182	0	0	0	0	0	0	0	0	0	0
NC_006088.4:33508995|33511477	0	0	0	0	0	0	0	0	0	0	0	0	0	0	0	557.575	0	0	0	0	214.289	351.91	0	0
NC_006088.4:33508995|33519935	0	0	0	0	0	0	0	0	0	0	0	0	0	0	0	426.901	0	0	0	0	0	0	0	0
NC_006088.4:33508995|33528552	0	0	0	0	0	0	0	0	0	0	0	0	414.414	330.026	0	518.149	0	0	217.158	342.295	224.59	258.179	378.851	252.264
NC_006088.4:33621393|33631871	0	0	0	0	0	0	0	0	0	0	0	0	238.635	280.537	150.22	0	0	0	0	0	149.445	0	0	0
NC_006088.4:33955882|33970347	1427.95	888.962	1314.37	1192.49	1011.63	1424.72	1111.59	1147.59	1646	693.206	776.897	1582.33	482.825	1112.32	736.465	929.357	721.944	678.881	552.014	822.526	549.498	406.079	564	872.14
NC_006088.4:33957419|33970347	0	0	0	0	0	0	0	0	0	0	0	0	0	0	0	0	0	0	110.614	0	0	0	0	0
NC_006088.4:33965552|33970347	1702.63	2193.03	2038.15	2696.67	2609.09	2133.94	3498.74	3057.55	2108.39	1575.1	2491.55	2057.27	1786.67	1702.33	940.858	1557.85	1781.01	1808.75	1212.85	1337.39	871.451	1038.88	1603.1	993.016
NC_006088.4:34499395|34506032	0	0	0	0	0	0	0	0	0	156.362	0	0	0	0	0	0	93.759	0	0	0	0	0	0	0
NC_006088.4:35121239|35127879	0	0	0	0	0	0	0	0	0	0	0	0	0	0	728.372	513.255	0	668.436	1220.8	862.79	925.894	832.982	377.258	560.293
NC_006088.4:35579796|35583052	0	0	0	0	0	0	0	0	0	0	0	0	0	0	0	0	0	0	0	83.0835	0	0	0	0
NC_006088.4:36306858|36318828	0	0	0	0	0	0	0	0	0	0	0	0	97.4935	0	0	0	0	0	0	0	0	0	0	41.2847
NC_006088.4:36726049|36742998	0	0	0	0	0	0	0	0	0	0	0	0	0	0	0	0	0	0	0	0	0	0	0	59.3405
NC_006088.4:37638782|37639712	386.512	660.529	237.18	403.474	456.374	0	69.1683	165.667	0	131.673	0	0	54.4539	0	0	0	0	49.0019	93.3859	0	0	0	33.1873	51.8831
NC_006088.4:37813480|37815606	1310.9	0	0	0	0	0	738.967	632.116	958.954	703.374	0	0	540.21	794.226	0	557.849	361.51	673.094	926.434	411.876	306.278	372.793	287.025	0
NC_006088.4:38079403|38089440	0	0	0	0	0	0	0	0	0	0	0	0	0	0	0	0	0	0	0	0	0	512.171	0	0
NC_006088.4:38530574|38530973	0	0	0	0	0	213.708	160.989	0	0	0	0	359.231	0	0	0	0	0	0	0	0	0	0	0	0
NC_006088.4:38790841|38801286	0	0	0	0	0	0	0	0	0	0	0	0	0	0	0	0	0	0	104.75	0	0	0	0	0
NC_006088.4:38790841|38827330	0	0	0	0	0	0	0	0	0	0	0	0	0	0	0	0	0	0	44.0437	0	33.4041	0	0	0
NC_006088.4:38822816|38827330	0	0	0	0	0	0	0	0	0	0	0	0	0	0	0	0	0	0	0	102.465	0	0	0	0
NC_006088.4:40124945|40142631	0	0	0	0	343.559	0	0	0	337.855	0	0	0	0	0	196.515	101.738	0	115.936	276.183	179.574	349.109	176.581	52.3463	81.835
NC_006088.4:40124945|40161139	0	0	0	0	0	0	0	0	0	0	0	0	161.97	0	0	0	0	0	0	0	0	0	0	60.0145
NC_006088.4:40124945|40169217	0	0	0	0	0	0	0	0	0	0	0	0	0	0	0	0	0	0	0	0	0	48.4508	0	0
NC_006088.4:40719105|40726710	0	0	0	0	0	0	0	0	0	0	0	0	0	0	0	0	0	0	0	0	0	73.0263	0	0
NC_006088.4:40762258|40768147	0	0	21.4227	0	0	0	27.3327	0	18.0572	20.8129	0	18.297	0	17.6259	11.2533	0	0	0	0	7.99802	0	6.43475	0	4.10044
NC_006088.4:40907229|40907592	0	0	0	0	0	0	0	0	292.189	0	0	0	0	0	0	0	0	0	0	0	0	0	0	0
NC_006088.4:40948513|40949083	0	2384.73	1436.37	2558.32	1149.98	1272.51	1240.55	877.878	1117.58	1180.79	1028.61	0	399.536	757.565	425.628	385.615	0	0	0	0	153.975	0	216.444	0
NC_006088.4:41009951|41032723	0	0	0	0	0	0	0	0	0	0	0	0	0	0	0	0	0	0	0	321.011	0	0	210.545	0
NC_006088.4:41637487|41654661	0	0	0	0	68.8517	0	0	0	0	0	0	0	0	0	0	0	0	0	0	0	0	0	0	0
NC_006088.4:42863930|42865543	0	0	0	0	0	0	0	0	0	0	947.504	0	0	0	0	0	0	0	0	0	0	0	0	189.94
NC_006088.4:42983935|42993041	0	0	0	0	0	0	0	0	0	0	0	158.952	0	0	0	0	0	0	0	0	218.827	0	0	0
NC_006088.4:43448753|43450324	0	0	0	0	0	0	0	0	0	0	0	0	0	0	0	25.4668	0	0	0	0	0	0	0	0
NC_006088.4:45074115|45079767	1670.58	1835.31	1757.38	1860.15	537.964	833.4	896.876	1503.7	1185.03	682.941	0	1500.97	1341.55	819.352	553.887	836.362	0	254.155	524.721	656.105	551.029	316.719	344.261	515.772
NC_006088.4:45122740|45126071	473.166	0	746.626	0	0	0	0	608.427	0	0	0	0	0	0	0	0	217.476	0	0	0	0	149.51	121.883	127.03
NC_006088.4:45349882|45358150	0	0	0	0	0	0	0	0	0	0	354.67	0	0	0	0	0	0	0	157.504	128.012	0	102.991	0	0
NC_006088.4:45355664|45358150	0	0	0	0	0	0	0	0	0	0	0	0	0	0	0	0	0	0	0	0	169.076	97.1812	0	0
NC_006088.4:45409727|45413247	497.708	0	0	0	0	0	0	0	0	0	0	0	0	0	0	0	0	0	0	0	0	0	0	0
NC_006088.4:45427720|45430159	0	0	0	0	0	0	0	0	0	0	0	0	0	0	0	0	0	0	0	0	0	0	50.6515	0
NC_006088.4:45830733|45850737	0	0	0	0	0	0	0	0	0	0	0	0	0	0	0	0	0	0	0	0	0	0	211.481	0
NC_006088.4:45954596|45955555	0	0	0	0	0	0	0	0	0	0	0	0	0	0	0	0	0	0	0	0	0	0	0	116.253
NC_006088.4:46260039|46332069	0	0	0	0	0	0	0	0	0	0	0	0	0	0	0	0	0.765369	0	0	0	0	0	0	0
NC_006088.4:46309845|46332069	0	3.95277	0	0	0	0	0	0	0	0	0	0	0	0	0	0	0	0	0	0	0	0	0	0
NC_006088.4:46679080|46681923	0	0	0	0	0	0	0	0	0	6968.83	0	6869.02	3733.47	4560.42	3939.23	3310.29	4914.71	4833.21	5578.98	4828.5	5111.61	2807.46	4577.39	4098.07
NC_006088.4:46780363|46803091	0	0	0	0	0	0	0	0	0	0	0	0	0	0	0	87.6014	0	0	0	0	0	0	0	0
NC_006088.4:47089880|47105275	0	0	0	0	0	0	0	0	0	0	0	0	0	0	0	0	0	0	0	0	0	0	0	34.6259
NC_006088.4:47102824|47112640	0	0	0	0	0	0	0	0	0	0	0	0	0	0	0	84.2818	0	0	0	0	0	0	0	0
NC_006088.4:47121154|47124757	0	0	0	0	0	0	0	0	0	0	0	0	0	0	0	0	0	0	0	0	0	0	86.5474	0
NC_006088.4:47290327|47290623	0	0	424.848	421.587	0	0	0	0	1074.31	412.754	0	483.813	426.739	0	0	269.588	0	0	0	0	0	255.223	242.741	162.637
NC_006088.4:47678415|47697635	0	0	0	0	0	0	0	0	0	0	0	0	65.2746	0	0	0	0	0	0	0	0	0	0	0
NC_006088.4:47705164|47708003	0	0	0	0	0	0	0	0	0	0	0	0	0	0	0	0	284.666	0	0	162.163	0	0	265.899	0
NC_006088.4:47828358|47845401	0	0	0	236.605	0	0	0	87.4356	0	0	147.98	0	0	0	150.299	158.865	0	0	0	71.2144	0	0	70.0622	0
NC_006088.4:47828358|47845410	0	0	0	0	0	0	0	0	0	0	0	0	0	102.182	0	0	0	0	0	0	0	0	0	0
NC_006088.4:47828358|47854127	64.6966	47.3842	0	0	0	92.2147	0	0	0	0	0	58.128	27.3445	46.6634	0	0	44.6038	49.2134	31.2629	0	29.6385	0	33.3305	13.0267
NC_006088.4:48610616|48611214	0	146.662	0	0	0	0	0	128.745	0	0	0	0	0	0	0	0	92.0372	0	0	0	0	0	0	53.7597
NC_006088.4:48868774|48869786	0	520.338	435.962	494.418	0	506.316	540.339	609.028	682.447	393.298	0	0	275.253	0	283.535	0	0	0	0	170.514	0	112.243	0	103.314
NC_006088.4:48908292|48919173	0	0	0	0	0	0	0	0	0	0	0	0	0	0	0	0	0	0	0	0	0	141.157	0	0
NC_006088.4:49054902|49056765	0	0	0	0	0	0	0	0	0	0	0	0	0	0	0	0	0	0	0	0	0	0	0	12.9568
NC_006088.4:49213129|49217512	3194.95	2908.29	3961.12	0	0	3317.83	2793.42	4929.93	4249.41	2099.11	1862.42	0	2604.28	2646.77	3228.34	0	881.078	1145.73	860.159	1685	1053.83	980.687	775.962	863.869
NC_006088.4:49612263|49612552	0	0	0	0	0	0	0	0	0	0	0	0	0	0	0	0	0	0	0	0	0	174.256	0	0
NC_006088.4:49802810|49805776	1690.94	1258.43	989.814	1024.92	2107.82	1399.45	1010.3	1052.09	507.843	836.207	979.335	735.125	899.122	708.163	421.985	245.774	300.847	373.431	256.992	342.762	389.821	189.59	323.165	230.642
NC_006088.4:50007152|50017148	0	0	0	0	0	0	0	0	0	0	0	0	0	0	0	0	0	139.941	0	0	0	0	0	74.0846
NC_006088.4:50972057|50973390	0	0	0	0	0	0	0	0	0	0	0	0	0	0	0	0	0	0	0	0	0	284.19	0	0
NC_006088.4:51589049|51605526	0	0	0	0	0	0	0	0	0	0	0	0	0	0	0	0	0	0	0	0	0	2.30008	1.25005	0
NC_006088.4:51987495|51987719	0	0	0	0	0	0	21608.3	0	0	20295.1	0	0	23207.8	24454.6	23665.1	20105.9	35773.4	27169.7	32007.6	21146.4	27694.7	25042.5	23848.2	20645.1
NC_006088.4:51987495|51997944	0	0	0	0	0	0	0	0	0	0	0	0	0	0	0	0	0	0	0	3039.25	0	2750.85	3183.87	3419.31
NC_006088.4:52024430|52037752	9610.31	0	8226	8517.78	14539.4	11824.2	17376.6	11891.2	20017.3	24253.5	30705.9	26311	25865.6	19970.8	25851.4	26870.8	38128.7	28344.9	19386.2	22646.2	20559.4	37069.9	27978.2	20792.6
NC_006088.4:52789480|52807607	0	0	0	0	0	0	0	0	1590.81	0	0	0	0	0	0	0	0	0	0	0	0	0	0	0
NC_006088.4:52958329|52960063	0	0	0	0	0	0	0	0	0	0	0	0	0	0	0	0	0	0	0	0	597.78	0	0	0
NC_006088.4:53387145|53390084	0	0	0	0	0	0	0	0	0	0	0	0	0	0	0	0	0	0	0	0	0	0	50.486	0
NC_006088.4:54384240|54397275	0	0	0	160.035	0	0	0	0	0	0	0	82.6452	0	0	50.8296	0	0	0	0	0	0	0	0	0
NC_006088.4:54384240|54422827	0	0	0	0	0	0	0	0	0	0	0	0	0	0	0	0	0	0	0	0	0	0	0	8.29096
NC_006088.4:55438683|55447049	0	0	0	187.583	0	0	0	0	0	0	0	0	0	0	0	0	0	0	0	0	0	0	0	0
NC_006088.4:55621156|55625770	0	0	0	0	0	0	0	0	0	0	0	0	0	56.6376	0	0	0	0	0	0	0	0	0	0
NC_006088.4:56115078|56116176	1382.47	1239.02	1291.65	1633.03	1335.56	1633.43	1171.9	1649.02	1112.92	613.498	979.781	1307.48	622.752	802.95	1447.47	619.268	677.215	913.246	329.626	585.818	379.999	609.262	440.454	512.772
NC_006088.4:56208741|56215889	0	0	0	0	0	0	0	0	0	0	0	0	0	0	0	0	0	9.57213	0	10.9825	0	0	5.76256	0
NC_006088.4:56302860|56324796	0	0	0	0	0	0	0	0	0	0	0	0	0	0	0	0	0	0	0	0	0	0	29.0936	0
NC_006088.4:56752003|56765222	0	0	0	0	0	0	0	0	0	0	0	0	0	0	0	87.4866	0	0	0	0	0	0	0	56.2974
NC_006088.4:56988792|57006130	0	0	0	365.848	0	249.768	258.712	0	349.602	134.318	214.512	0	0	101.112	0	0	0	0	84.6771	0	0	0	82.7542	52.9253
NC_006088.4:56988792|57006182	2166.54	1452.84	1509.54	1497.95	842.646	1383.61	1495.47	1492.43	1272.39	1250.9	1745.15	783.685	1070.3	937.589	1026.18	971.969	1105.71	754.461	754.601	618.829	580.047	480.093	710.285	696.843
NC_006088.4:56994580|57006182	1270.73	997.166	1503.85	1894.99	1008.39	1309.9	1206.05	1313.02	965.782	1113.17	814.816	1141.71	1035.8	432.079	777.426	704.341	844.789	854.419	559.22	677.305	573.823	731.341	724.797	831.552
NC_006088.4:57032643|57043666	1201.66	0	1206.64	0	1371.96	0	0	0	0	0	0	0	554.061	850.957	1086.59	0	753.146	747.882	316.73	0	0	759.394	562.794	835.846
NC_006088.4:57599395|57619386	0	0	0	0	0	0	83.9214	0	0	0	0	0	0	0	0	0	0	0	0	0	0	0	0	0
NC_006088.4:57619187|57633579	0	0	0	0	0	0	0	0	0	0	0	0	0	0	0	109.983	0	0	0	0	0	0	0	0
NC_006088.4:57633479|57654193	0	0	106.751	141.242	0	144.641	0	0	0	0	0	121.567	0	0	0	0	0	0	0	0	0	42.7531	0	0
NC_006088.4:59163848|59165314	0	0	0	0	0	0	0	0	0	0	0	0	0	101.781	0	0	0	134.179	0	0	0	0	0	0
NC_006088.4:59786491|59792400	7275.4	7144.03	8076.72	3763.73	3172.17	3510.17	6636.6	5650.37	5052.37	2566.25	3572.98	2429.58	2694.02	2145.43	3593.38	1192.63	1263.3	1395.81	1166.7	1618.32	760.979	691.692	1094.59	1114.89
NC_006088.4:60358812|60359175	0	2046.69	1130.64	1495.95	1245.99	0	807.832	0	953.017	1208.3	1286.47	772.54	454.271	682.189	950.277	860.943	395.199	817.577	155.81	281.412	827.201	362.252	664.46	490.534
NC_006088.4:60404939|60411721	0	0	0	0	0	0	0	0	0	0	0	0	0	0	0	0	0	0	117.808	0	0	0	0	0
NC_006088.4:60404939|60415944	0	0	0	0	0	0	0	0	0	0	0	0	0	0	0	0	166.456	0	0	0	0	0	0	0
NC_006088.4:60533798|60541120	0	0	0	0	0	0	0	0	0	0	0	0	505.129	0	0	0	0	0	0	0	0	0	0	0
NC_006088.4:60557425|60560629	0	0	0	0	0	0	0	0	0	0	0	0	0	0	0	0	0	0	0	0	0	0	0	77.2232
NC_006088.4:60628191|60684322	0	0	0	0	0	0	0	0	0	0	0	0	0	0	0	0	0	0	0	0	0	0	0	45.0469
NC_006088.4:60774798|60806579	0	0	0	0	0	0	0	0	0	0	0	0	0	0	0	0	0	0	236.44	0	0	0	0	225.189
NC_006088.4:60774798|60851841	0	0	0	0	0	0	0	0	0	0	0	0	0	0	0	0	0	0	0	0	0	0	161.485	182.329
NC_006088.4:60791635|60806579	0	0	0	0	0	0	0	0	0	0	0	0	0	0	0	0	0	0	0	0	0	388.061	0	0
NC_006088.4:60806419|60851841	0	0	0	0	0	0	0	0	0	0	0	0	0	0	0	523.318	0	0	0	0	0	0	0	0
NC_006088.4:61186725|61192759	0	0	0	0	0	0	0	0	0	0	0	0	0	0	7.32194	0	0	0	0	0	0	0	0	0
NC_006088.4:61273075|61277239	2709.1	1539.43	2063.69	2827.98	2436.68	1497.95	1880.72	2252.28	2733.47	2076.55	1296.04	2266.18	3375.83	2991.6	4645.92	3741.48	3284.63	2718.06	5213.83	6237.08	5340.91	4043.92	5293.95	3555.02
NC_006088.4:61525146|61532364	629.646	576.446	0	0	0	336.547	0	506.025	0	0	0	0	997.965	0	0	0	0	0	1483.27	1071.58	923.041	1260.04	1081.27	1077.63
NC_006088.4:61875182|61895165	0	0	0	0	0	0	0	0	0	0	0	0	0	0	0	0	0	0	0	0	0	0	51.9634	0
NC_006088.4:61884337|61895165	0	0	0	0	0	0	0	0	0	0	0	0	0	0	0	0	0	0	90.1143	0	0	94.2803	0	0
NC_006088.4:61977765|62006844	0	0	0	0	0	0	0	0	0	0	0	0	0	0	0	0	0	0	0	258.4	0	0	0	0
NC_006088.4:62002420|62006844	0	0	0	0	0	0	0	0	0	0	0	0	0	0	0	0	0	0	0	0	402.449	0	0	362.84
NC_006088.4:62123327|62134469	0	0	0	18.728	0	0	0	0	0	0	11.7131	0	0	0	0	0	0	0	0	0	0	0	0	0
NC_006088.4:62205210|62228514	0	0	0	0	0	0	0	0	0	0	0	0	0	0	0	0	0	0	0	0	0	2.71048	0	0
NC_006088.4:63071596|63076111	0	0	0	0	0	37.8579	0	0	0	0	0	0	0	0	0	0	0	0	0	0	0	0	0	0
NC_006088.4:63098237|63101333	0	0	0	0	0	0	0	0	0	19.7914	0	0	0	0	0	0	0	0	0	0	0	0	0	10.3978
NC_006088.4:63098240|63101333	0	0	0	0	0	0	0	0	0	0	0	0	0	0	0	0	0	0	0	0	0	12.2497	9.98623	0
NC_006088.4:63151049|63154388	0	1738.46	2746.66	0	0	0	0	0	1824.06	0	0	0	1137	0	2739.88	580.966	436.387	481.486	1185.23	704.346	1072.9	366.673	0	0
NC_006088.4:63151049|63162208	5273.29	2161.67	8693.49	3039.91	3801.75	3365.47	4880.38	0	8165.18	2413.15	1605.79	1131.44	3542.78	3235.76	3305.39	433.437	1248.03	1302.17	2995.06	2318.32	2920.56	1168.85	912.325	887.459
NC_006088.4:63151049|63164186	0	0	0	0	0	0	0	0	0	0	0	16.4058	0	0	0	0	0	0	0	0	0	0	0	0
NC_006088.4:64083145|64118013	0	122.582	0	0	0	198.798	0	0	0	0	0	0	0	0	0	0	0	0	0	0	0	0	0	0
NC_006088.4:64504211|64519886	0	1276.89	0	0	0	0	0	0	0	831.508	0	0	0	0	0	0	0	0	0	0	0	0	0	0
NC_006088.4:64608848|64612599	223.783	163.9	134.52	177.983	113.242	159.483	77.2337	143.877	113.387	163.364	78.2695	67.0208	114.851	166.018	111.883	58.685	124.895	48.6362	65.6547	75.3332	102.518	87.546	41.1746	72.9525
NC_006088.4:64608848|64619886	0	0	0	2074.41	0	0	0	0	0	0	0	0	0	0	0	557.131	0	0	0	218.528	0	150.698	0	272.085
NC_006088.4:64608848|64627028	763.997	1049.17	1004.62	797.524	799.579	1565.37	666.516	491.199	1270.18	927.218	675.455	514.822	766.908	358.179	246.27	286.867	965.658	653.801	299.96	350.062	542.498	442.577	393.598	705.062
NC_006088.4:64917847|64925724	0	0	0	0	0	0	0	9.78906	0	0	0	0	0	0	0	0	0	0	0	0	0	0	0	0
NC_006088.4:65357194|65362273	0	0	0	0	0	0	0	0	0	0	0	0	0	0	0	0	0	0	0	0	37.3808	0	0	0
NC_006088.4:65357194|65363778	0	0	0	0	0	0	0	0	0	0	0	0	176.52	96.3943	215.401	0	0	0	0	87.4807	76.5318	0	71.721	56.0621
NC_006088.4:65370266|65376496	0	35.2473	0	0	0	0	31.0042	0	17.069	24.5924	20.9467	0	0	0	0	0	0	0	0	0	7.05502	4.05507	0	0
NC_006088.4:65371307|65376496	255.363	0	0	266.569	775.336	0	0	211.09	0	391.476	327.488	229.436	254.408	78.9361	60.4761	54.7909	0	41.6248	0	0	20.0547	0	28.1911	0
NC_006088.4:65376147|65376473	0	0	0	0	0	0	0	0	0	0	0	0	0	0	0	0	0	0	237.547	0	0	0	0	0
NC_006088.4:65660328|65662128	0	0	0	0	0	0	0	0	0	0	0	0	0	0	0	0	0	0	0	0	12.2043	0	0	0
NC_006088.4:65660328|65666507	0	0	0	0	0	0	0	0	0	0	0	0	0	0	0	0	0	0	7.03416	0	0	0	0	0
NC_006088.4:65660328|65671029	0	0	0	0	0	0	0	0	0	0	0	0	0	0	0	3.74078	0	0	0	0	0	0	0	0
NC_006088.4:65660328|65734457	0	0	0	0	0	0	0	0	0	0	0	0	0	0	0	197.535	0	0	95.3314	206.616	108.454	0	0	79.4459
NC_006088.4:65874631|65887352	0	0	0	0	0	0	0	0	0	0	0	0	0	0	3.47335	0	0	3.58598	0	4.9372	0	0	0	0
NC_006088.4:66083176|66129936	0	0	0	0	0	0	0	0	0	0	0	0	0	0	0	0	0	0	0	0	90.0816	0	0	0
NC_006088.4:66617028|66622007	0	0	0	0	0	0	0	0	0	0	731.011	658.469	413.007	528.598	0	448.444	0	511.027	0	287.831	268.594	128.651	230.734	311.527
NC_006088.4:66660807|66670777	0	0	0	0	0	0	0	0	0	0	0	0	0	0	0	0	0	0	0	9.44907	0	0	0	0
NC_006088.4:66703815|66709453	0	0	0	0	0	0	0	0	0	0	0	0	0	0	0	0	0	0	0	0	216.551	0	0	0
NC_006088.4:67935711|67946761	0	0	0	0	0	0	0	0	0	0	0	0	0	0	0	0	0	0	0	99.6369	0	112.227	0	132.813
NC_006088.4:68268069|68268620	0	0	0	0	0	0	0	0	0	0	0	0	0	0	0	0	0	0	0	0	0	0	37.3157	0
NC_006088.4:68567782|68572430	0	0	0	0	0	0	0	24.8822	0	0	0	0	0	0	0	0	0	0	0	0	0	0	0	0
NC_006088.4:68649700|68712311	1804.16	0	1010.17	425.269	843.359	373.288	0	0	0	0	0	209.159	0	176.302	0	0	0	0	0	0	79.9852	0	0	0
NC_006088.4:68894250|68913661	0	0	0	0	0	0	0	0	0	0	0	0	0	309.439	0	0	0	0	0	0	98.2709	0	0	0
NC_006088.4:69082521|69087735	0	0	0	0	0	0	0	0	0	0	0	0	0	0	0	0	0	0	0	0	75.9675	0	0	92.7479
NC_006088.4:69085879|69087735	0	0	0	0	0	0	0	0	0	0	0	0	0	0	0	0	0	201.862	0	0	64.8375	111.801	91.1428	237.479
NC_006088.4:69784416|69785042	0	0	0	0	0	0	0	0	0	0	0	0	0	0	0	0	0	0	115.553	75.1329	0	100.746	98.5563	0
NC_006088.4:69784906|69807900	0	0	0	0	0	0	0	0	0	0	0	0	0	0	0	0	390.995	0	154.153	139.209	0	0	200.87	142.74
NC_006088.4:69784906|69824148	0	0	0	0	0	0	0	0	0	0	0	0	0	0	0	287.854	0	0	32.0584	156.333	0	69.8759	159.5	115.771
NC_006088.4:69807820|69824148	0	0	0	0	0	0	0	0	0	0	0	0	0	0	0	0	0	0	0	0	261.044	0	269.099	0
NC_006088.4:70304174|70306506	0	0	0	0	0	0	0	0	0	0	0	0	0	0	0	0	0	0	0	443.025	241.159	0	0	0
NC_006088.4:70691519|70692714	0	0	0	0	0	0	0	0	0	0	0	0	0	0	0	0	0	0	0	0	251.678	192.879	0	0
NC_006088.4:70691519|70703511	0	0	0	0	0	0	0	0	0	0	0	0	0	0	0	0	0	0	0	0	0	147.33	0	0
NC_006088.4:70691519|70718289	0	0	0	0	0	0	0	0	0	0	0	0	0	0	0	0	0	0	0	0	0	0	65.3499	0
NC_006088.4:70691519|70738508	0	0	0	0	0	0	0	0	0	0	0	0	0	0	0	0	0	0	0	0	0	0	0.876709	0
NC_006088.4:70703431|70718289	0	0	0	0	0	0	0	0	0	0	0	0	0	0	0	0	0	0	0	208.972	167.148	0	0	153.052
NC_006088.4:70703431|70738508	0	0	0	0	0	0	0	0	0	0	0	0	0	0	0	0	0	0	0	0	0	0	0	1.83603
NC_006088.4:70711889|70738508	0	0	0	0	0	0	0	0	0	0	0	0	0	0	0	0	0	0	0	0	0	0.949178	0	0
NC_006088.4:71214699|71240700	0	0	0	0	0	0	0	0	0	0	0	0	0	0	0	0	0	0	0	0	2.95861	0	0	0
NC_006088.4:71214699|71250226	0	0	0	0	0	0	0	0	0	25.0158	33.9816	0	17.8369	0	14.925	32.6779	38.0177	15.409	24.0636	16.7954	15.7759	26.6696	16.5236	13.5958
NC_006088.4:71214699|71253483	0	0	0	0	0	0	0	0	0	0	0	0	0	0	0	0	0	0	0	0	0	1.62867	0	0
NC_006088.4:71214699|71274005	0	9.62833	6.38271	0	0	6.48614	0	0	0	0	0	0	8.97558	0	12.2937	11.813	16.7323	7.30769	14.171	5.82496	6.30041	11.7161	5.90437	5.70121
NC_006088.4:71406305|71435155	0	0	0	0	0	0	0	0	0	0	0	0	0	0	0	0	0	3.16251	0	0	3.04737	0	0	0
NC_006088.4:71475765|71489432	0	0	0	0	0	0	0	0	0	0	0	0	0	0	0	0	0	0	33.6985	0	0	0	0	0
NC_006088.4:71479023|71481030	0	0	0	0	0	0	555.136	0	0	0	0	0	0	178.994	0	0	0	0	399.735	0	0	0	0	0
NC_006088.4:72428262|72431306	0	0	0	0	0	0	0	0	0	0	0	0	0	0	0	0	0	0	36.3775	0	0	0	0	0
NC_006088.4:72428262|72433717	0	0	11.5634	0	0	0	0	0	0	0	0	0	0	0	0	0	0	0	0	0	0	0	9.43836	5.90214
NC_006088.4:72655594|72665677	3039.99	3557.58	3180.56	3242.39	3575.28	3532.36	4417.23	4270.18	4570.7	3849.87	4260.73	4512.66	5069.66	5805.73	4017.08	4433.5	4146.16	5014.52	7041.6	8409.42	6448.65	6222.81	6843.39	6932.76
NC_006088.4:72655594|72706207	3437.18	2721.03	2432.67	2743.78	4687.84	4214.71	3052.89	3168.57	3025.32	3254.55	3671.35	4813.97	5415.76	5774.89	4748.38	5111.78	4356.06	4988.87	8664.92	8099.54	7308.11	8672.59	7044.04	8610.29
NC_006088.4:72655594|72731369	424.593	583.078	390.822	627.903	717.825	869.96	541.38	443.6	470.605	786.516	490.889	794.759	650.532	689.049	606.117	655.422	756.212	928.565	948.927	1167.29	700.245	1632.3	874.971	983.161
NC_006088.4:72655594|72740344	1574.87	1200.53	1014.31	1409.13	1614.58	1443.04	1190.6	1115.86	983.201	1354.97	1442.63	1183.96	1976.52	2239.35	1562.92	1753.89	2326.64	2072.01	3704.13	3711.11	2880.01	3605.23	2243.62	3695.22
NC_006088.4:72839174|72841617	65.4378	89.8633	90.3497	0	47.413	0	39.5227	0	0	25.0794	0	0	51.8583	0	72.3206	0	0	0	17.7869	12.8501	17.9868	0	0	13.176
NC_006088.4:73050372|73060097	0	0	0	0	0	0	0	0	0	0	0	0	0	0	0	0	0	0	0	135.603	0	0	0	0
NC_006088.4:73075211|73084326	1301.76	2349.49	1467.21	1553.01	3054.13	2783.17	1272.94	1883.12	1113.04	926.537	1062.36	918.964	1061.09	643.825	1387.29	884.469	1217.99	1273.14	842.464	620.808	460.045	675.748	1077.82	730.164
NC_006088.4:73075211|73086499	0	0	0	0	0	0	0	0	0	0	0	0	0	0	0	0	0	0	0	0	0	0	0	120.833
NC_006088.4:73471459|73472753	0	0	0	0	0	0	0	0	0	0	0	0	6064.93	7324.49	8403.83	9087.44	8793.79	5317.76	7911.92	11560.3	9978.61	7130.6	7582.19	5926.76
NC_006088.4:75194685|75217878	0	0	0	0	0	291.609	0	0	0	0	0	0	0	0	0	0	0	0	0	0	0	0	0	0
NC_006088.4:75357122|75358918	0	0	0	0	0	0	0	0	0	0	0	0	0	0	0	0	0	0	0	0	0	0	220.696	0
NC_006088.4:75357122|75359571	0	0	0	0	0	0	0	0	0	0	0	0	0	0	0	0	0	0	382.765	237.023	0	0	349.782	197.466
NC_006088.4:75422637|75426259	220.715	60.6199	113.189	92.1603	245.209	94.3782	106.645	85.1429	176.136	135.344	0	99.153	69.965	38.2065	67.0807	49.7246	76.0837	37.776	0	0	51.5676	27.8963	0	33.3309
NC_006088.4:76007752|76009562	0	0	0	0	0	0	0	0	0	0	0	0	0	0	0	0	0	0	0	0	0	0	233.408	0
NC_006088.4:76030756|76045806	0	0	0	0	0	0	0	0	0	0	0	0	0	0	0	0	0	0	0	0	2.19054	0	0	0
NC_006088.4:76031831|76040783	0	0	0	0	0	0	0	0	0	0	0	0	0	259.024	0	0	0	0	0	94.0286	115.164	132.388	0	144.62
NC_006088.4:76031831|76045806	0	0	0	0	0	0	0	0	0	63.753	0	0	0	0	0	59.4857	49.1503	61.0085	17.2248	27.999	29.3937	15.0176	39.7886	21.5319
NC_006088.4:76084261|76086337	0	0	0	0	490.175	0	0	0	0	0	331.266	0	0	0	0	0	0	0	0	0	0	64.1297	182.98	0
NC_006088.4:76087174|76108881	0	0	0	0	25.3035	0	0	0	0	50.1916	0	0	0	0	0	0	0	22.4144	0	15.4302	0	0	0	0
NC_006088.4:76522274|76524798	0	0	0	0	0	0	0	0	0	0	0	0	0	0	0	0	0	0	0	351.18	0	0	0	0
NC_006088.4:77257700|77258549	0	0	0	0	0	0	0	0	0	0	0	0	616.372	0	0	0	0	277.33	0	0	0	268.799	0	0
NC_006088.4:77722923|77723960	0	0	0	0	0	0	0	0	0	0	358.568	0	0	0	0	0	0	0	0	0	0	0	0	0
NC_006088.4:77857862|77858753	0	0	0	0	0	0	0	0	0	0	0	0	0	0	0	245.606	0	0	0	0	0	0	0	0
NC_006088.4:77999281|77999619	4127.99	5182.91	4559.59	3693.55	1936.99	0	1994.56	3071.08	1725.55	904.041	770.022	2967.1	972.059	1173.94	977.608	767.611	813.131	471.011	812.145	416.888	745.631	745.343	455.714	213.731
NC_006088.4:79056213|79103611	0	0	0	0	0	0	0	0	0	0	0	0	0	0	0	5.9123	0	7.69987	0	0	0	0	0	0
NC_006088.4:79321603|79323607	7066.68	7082.51	7433.85	6923.83	6168.15	5566.34	5241.51	5559.68	5688.85	6081.88	4552.98	5179.61	3772.77	2897.21	3151.38	3010.3	3162.51	3571.86	2448.76	2653.65	2419.5	2565.88	2538.86	2321.55
NC_006088.4:79322028|79323607	0	1049.68	0	0	0	0	651.06	637.926	0	0	0	0	559.154	508.905	0	0	0	419.309	0	461.846	0	0	283.984	251.579
NC_006088.4:79488435|79494452	109.043	199.66	143.386	0	0	0	0	70.1074	0	0	0	163.287	0	0	60.2562	0	0	0	0	57.101	0	0	28.0886	58.5492
NC_006088.4:79579907|79604166	0	0	0	0	0	0	0	0	0	0	0	0	0	0	0	0	0	0	0	0	0	0	1.27359	0
NC_006088.4:79989879|79991116	0	0	0	0	0	0	0	0	0	0	0	0	0	0	0	0	0	0	0	0	0	0	16.6383	0
NC_006088.4:80088013|80093498	0	0	0	0	0	0	0	0	0	0	0	0	0	1088.99	2163.04	0	0	0	1013.31	823.572	614.823	0	648.197	1041.5
NC_006088.4:80112859|80122189	0	0	0	13.4189	0	0	0	0	0	0	0	0	0	0	0	0	0	0	0	0	0	0	0	0
NC_006088.4:80312118|80312419	0	0	0	276.405	0	0	0	0	0	0	0	0	0	0	0	0	0	0	0	0	0	0	0	0
NC_006088.4:80329944|80354106	0	0	0	0	0	0	0	0	0	0	0	0	0	0	0	0	0	0	0	0	1.36448	0	0	0
NC_006088.4:80343678|80345972	1175.96	1291.92	1275.71	1227.56	2272.11	1099.97	591.872	1275.85	586.526	788.709	479.848	1320.7	279.577	445.292	0	735.916	608.055	587.032	319.641	0	969.702	603.81	605.832	532.755
NC_006088.4:80489939|80496635	0	0	0	0	0	0	0	0	0	0	0	0	0	105.763	0	0	0	55.7711	0	0	0	0	0	39.3669
NC_006088.4:80489939|80519384	0	0	51.544	0	0	0	0	0	0	0	0	0	0	0	0	0	0	0	0	0	0	0	0	0
NC_006088.4:80513750|80519384	0	0	92.9615	81.9983	227.657	293.9	126.514	113.632	0	150.526	96.1582	0	0	0	0	0	81.2332	89.6283	0	46.2754	0	0	0	55.3572
NC_006088.4:80751359|80752989	0	0	0	0	0	0	0	0	0	0	0	0	0	0	0	24.5456	0	0	0	0	0	0	0	0
NC_006088.4:82591593|82617347	0	0	0	0	0	0	0	0	0	0	0	0	0	0	0	0	0	0	0	299.671	251.678	0	0	0
NC_006088.4:82925870|82931759	0	0	0	0	0	0	0	0	0	0	0	0	0	0	0	61.7489	0	0	0	0	0	0	0	0
NC_006088.4:83410785|83437136	0	0	0	0	0	0	0	0	0	0	0	0	0	0	0	0	3.13811	0	0	0	0	0	0	1.833
NC_006088.4:83619912|83628411	0	0	0	0	0	0	0	0	0	0	0	0	0	0	0	0	0	0	0	0	18.8378	0	0	0
NC_006088.4:84170929|84189332	0	0	0	6.80348	0	0	0	0	0	0	0	0	0	0	0	0	0	0	0	0	0	0	0	0
NC_006088.4:84228374|84235664	963.434	0	912.143	0	1209.97	0	0	0	768.844	0	550.38	0	0	0	0	0	0	0	0	0	556.118	0	0	0
NC_006088.4:84500250|84502623	0	0	0	0	0	0	0	0	44.8006	0	0	0	0	0	0	0	0	0	0	0	0	0	0	0
NC_006088.4:84502479|84502906	186.834	0	0	0	0	0	0	0	0	0	0	0	0	0	0	0	0	0	0	0	0	0	0	0
NC_006088.4:84543904|84554016	0	0	0	0	0	0	0	0	0	0	0	0	0	0	0	0	0	24.8111	0	0	0	13.7416	0	13.533
NC_006088.4:84547027|84554016	0	0	0	0	0	0	0	0	0	0	1727.84	0	0	0	0	774.586	0	0	0	0	0	540.335	272.686	623.055
NC_006088.4:85026365|85029755	35588.8	26226.4	30620.5	29659.3	45841.6	41489	9671.15	28672.1	10908.4	16053.2	21992.2	13158.7	0	5197.17	3722.79	10631.7	10501	8689.67	5573.22	4486.51	5676.13	5692.04	4942.08	10291.7
NC_006088.4:85242369|85244398	0	0	0	0	0	0	0	0	0	0	0	0	0	0	0	0	0	0	0	0	0	0	0	11.8973
NC_006088.4:85284974|85285454	0	0	0	0	0	0	0	0	0	0	0	0	368.894	0	0	0	0	0	150.628	0	0	0	0	0
NC_006088.4:87515465|87518229	0	0	0	0	0	0	0	0	0	0	0	0	0	0	0	0	0	0	0	0	7.94934	0	0	0
NC_006088.4:87629882|87631158	0	0	0	0	0	0	0	0	0	47.9984	0	0	0	0	0	0	0	0	0	0	0	0	0	0
NC_006088.4:87753267|87837765	0	1.03966	0	0	0	0	0	0	0	0	0	0	0	0	0	0	0	0	0	0	0	0	0	0
NC_006088.4:88256232|88268179	0	0	0	0	937.934	0	0	0	0	0	0	0	0	0	0	463.969	0	0	0	0	0	320.719	397.87	364.317
NC_006088.4:88496632|88501288	528.649	0	307.327	406.625	403.192	0	380.907	241.497	0	277.252	204.361	0	0	0	0	0	0	0	0	76.4923	0	0	0	0
NC_006088.4:88510057|88513608	0	0	0	0	0	0	0	0	0	0	0	0	0	0	0	0	0	0	0	0	0	265.57	0	253.845
NC_006088.4:88949510|88975959	0	0	0	0	0	0	0	0	0	0	0	0	0	0	0	0	0	0	0	0	0	0.955278	0	0
NC_006088.4:89553363|89647222	0	1.87194	0.67217	0	0	0	0	0	0	0	0	0	0	0	0	0	0	0	0	0	0	0	0	0
NC_006088.4:89774572|89793912	0	0	0	0	0	0	0	0	0	3.16912	0	0	0	0	0	0	0	0	0	0	0	0	0	0
NC_006088.4:90843503|90844166	0	0	0	125.714	0	257.479	0	0	0	0	0	0	0	0	0	0	0	0	0	0	0	0	0	0
NC_006088.4:91254117|91266977	0	0	0	0	0	0	0	0	0	0	0	0	13.7966	0	0	0	0	0	0	0	0	0	0	0
NC_006088.4:91254836|91266977	1394.74	1191.77	794.737	1617.72	1497.12	828.324	748.788	1120.9	824.471	831.508	1138.24	905.04	540.371	1005.98	1241.71	1318.94	1121.84	1060.95	421.232	547.771	596.354	783.476	978.019	748.886
NC_006088.4:91677828|91680355	0	0	0	0	0	0	0	0	0	0	0	0	0	0	0	0	0	0	0	116.749	0	0	0	0
NC_006088.4:91696572|91700182	0	0	356.44	0	0	0	0	0	0	0	0	608.867	0	0	0	0	0	0	163.733	221.791	217.316	0	0	0
NC_006088.4:91696572|91710055	205.039	0	0	285.382	0	0	165.117	0	0	0	0	245.628	129.991	118.31	0	102.651	0	272.945	74.3096	161.054	56.3588	172.767	70.4214	151.377
NC_006088.4:91849105|91850052	0	0	0	0	0	0	0	0	0	0	0	0	0	229.176	0	0	243.401	0	0	0	0	0	0	0
NC_006088.4:92037360|92047981	0	0	0	0	0	0	0	0	0	0	0	0	0	0	0	1440.61	0	0	576.322	654.282	853.387	885.306	643.696	594.641
NC_006088.4:92085519|92087836	0	0	0	0	0	0	0	0	0	0	0	0	0	117.307	0	0	0	0	0	0	0	0	0	0
NC_006088.4:92085519|92087846	0	0	0	0	0	0	0	0	0	703.374	427.93	0	0	170.191	289.757	0	0	149.576	0	0	0	0	0	263.952
NC_006088.4:92085519|92105211	0	0	0	0	0	0	0	0	0	0	0	0	0	0	0	52.2635	0	0	0	0	0	0	0	0
NC_006088.4:92085519|92119020	0	0	0	0	0	0	0	2.3019	0	0	0	0	0	1.03294	0	0	0	0	0	0	0	0	0	0
NC_006088.4:92576479|92576677	0	0	0	0	0	0	0	0	0	0	0	0	0	0	0	201.175	0	0	0	0	0	0	569.299	0
NC_006088.4:92604231|92625590	0	0	0	0	0	0	0	0	0	0	0	6.72718	0	0	0	0	0	0	0	0	0	0	0	0
NC_006088.4:92609222|92631472	0	0	0	0	0	0	0	0	0	0	0	0	0	2.33285	0	0	0	0	0	0	0	0	0	0
NC_006088.4:95100619|95103975	0	0	0	0	0	0	0	0	0	0	0	0	0	0	0	0	0	0	21.5823	0	16.3687	0	0	0
NC_006088.4:95166560|95172270	1562.37	1248.32	1680.9	815.468	960.5	1290.6	1086.61	0	755.643	598.787	927.309	0	495.26	0	0	391.094	0	850.832	0	753.064	780.814	0	1097.6	529.075
NC_006088.4:95315683|95327571	0	0	0	0	0	0	0	0	0	0	0	0	0	0	0	0	0	0	0	0	0	0	0	1.35428
NC_006088.4:95323844|95327571	0	0	0	0	0	0	0	0	0	24.6623	0	0	0	0	0	0	0	0	0	0	0	0	0	0
NC_006088.4:96574282|96577787	0	0	0	0	0	0	0	0	0	0	0	0	0	0	0	0	0	0	0	0	0	446.641	416.127	0
NC_006088.4:99331339|99336043	203.992	0	321.887	0	315.313	305.297	394.26	0	0	469.087	0	0	0	52.9677	0	0	0	0	0	0	0	0	0	0
NC_006088.4:100847316|100864399	0	0	0	0	183.278	0	0	0	0	72.7094	0	0	0	0	0	0	0	0	0	0	0	0	0	0
NC_006088.4:100847316|100871511	0	177.655	0	126.604	234.333	0	0	77.9759	0	0	0	0	0	0	0	0	0	0	0	0	0	0	0	0
NC_006088.4:100892185|100916083	393.271	576.068	0	342.107	0	350.34	0	126.423	0	0	0	0	0	0	0	65.6293	0	0	0	0	0	62.1322	0	0
NC_006088.4:100892185|100942751	0	0	0	80.8076	0	206.881	0	0	0	0	0	0	0	0	0	0	0	0	0	0	0	0	0	0
NC_006088.4:100904770|100942751	0	0	0	0	87.5869	0	0	0	0	0	0	0	0	0	0	0	0	0	0	0	0	0	0	0
NC_006088.4:104102254|104109307	0	0	0	0	0	0	0	0	0	0	0	0	267.67	0	139.983	116.255	232.863	168.609	0	0	110.248	0	0	76.5097
NC_006088.4:104496214|104505035	0	0	0	0	0	0	0	0	0	0	0	0	0	0	0	0	0	0	0	0	0	96.1946	0	0
NC_006088.4:104933979|104939637	0	0	0	0	0	0	0	0	0	0	0	0	0	162.658	0	0	0	0	0	0	64.5709	0	0	0
NC_006088.4:105047124|105054330	0	0	0	0	0	0	0	0	0	0	0	0	0	0	0	0	0	0	0	43.5583	0	0	0	0
NC_006088.4:105448682|105459840	0	0	0	0	0	0	0	0	0	0	0	0	0	0	0	0	0	0	74.5645	0	0	0	0	0
NC_006088.4:105474351|105474746	0	0	0	0	0	0	0	0	0	0	0	0	0	0	0	0	0	0	0	0	0	0	0	60.9888
NC_006088.4:105565417|105574050	0	0	0	0	0	0	0	85.3077	0	0	0	0	0	0	0	0	0	0	128.233	0	0	0	0	0
NC_006088.4:106077128|106081399	0	0	0	0	0	0	0	0	0	0	0	0	0	0	0	0	0	0	0	0	0	61.4772	0	0
NC_006088.4:106641347|106644810	36296.2	34890.9	37361.7	38678.4	42369.7	39103.9	40723.1	40199.9	42618.1	48542.5	52685.7	45774.4	40149.8	33992	31286.7	36200.8	32778.4	38502.6	34496	32036.6	32502.2	33808.9	38274.8	37588.1
NC_006088.4:106940451|106973958	0	0	0	0	0	0	0	0	0	0	0	0	0	0	0	0	0	0	31.5351	0	0	0	0	0
NC_006088.4:107129848|107161675	0	0	0	0	0	0	0	0	0	0	0	0	0	0	0	0	0	0	13.2029	8.38718	0	14.2896	7.11892	8.5999
NC_006088.4:107264034|107264954	0	0	0	0	0	0	0	0	0	0	0	0	0	0	0	0	0	0	0	0	0	41.1516	0	34.9643
NC_006088.4:108868797|108880076	0	0	0	0	0	0	0	0	0	0	0	0	0	0	0	0	0	0	0	82.6462	0	0	0	0
NC_006088.4:109155731|109161762	21.7592	0	0	0	0	0	0	0	0	16.6786	0	0	0	0	0	0	0	0	0	0	0	0	0	8.76247
NC_006088.4:109633473|109643655	438.997	482.287	479.568	1198.53	456.724	1263.47	543.883	260.534	404.227	517.686	468.5	455.107	385.363	438.415	335.888	321.218	395.783	712.825	232.531	185.675	278.462	373.458	495.82	414.765
NC_006088.4:109639570|109643655	0	0	0	0	0	0	0	0	0	0	0	0	0	0	0	0	0	0	0	355.088	0	0	0	323.639
NC_006088.4:110127639|110132911	0	0	0	0	0	16.2115	0	0	0	0	0	0	0	0	0	0	0	0	0	0	0	0	0	0
NC_006088.4:111295240|111298455	2956.91	3954.68	1318.6	4026.09	2235.58	4947.57	7143.58	6447.18	7181.64	6898.04	6400.03	3811.78	4645.83	3449.43	4191.46	6050.13	5140.77	3373.88	3494.46	3483.9	4735.22	6012.11	3940.83	3753.46
NC_006088.4:112149120|112151195	2332.31	1921.73	1971.56	2173.81	1770.35	2226.12	2079.45	2168.95	0	1404.65	2379.25	2320.04	1425.84	1658.18	1564.99	1668.08	1091.12	1378.13	1207.53	1046.85	984.517	763.277	1094.28	1123.72
NC_006088.4:112399288|112405010	343.198	282.78	203.079	0	248.664	0	0	0	0	0	0	0	0	0	0	257.729	236.611	391.595	310.952	202.182	141.502	216.885	198.91	190.034
NC_006088.4:112979419|112983833	0	0	0	0	0	0	0	0	0	0	0	0	0	0	0	0	0	0	101.687	0	0	0	0	0
NC_006088.4:113221348|113225739	0	0	0	0	0	0	0	0	0	0	0	92.2881	0	0	0	0	0	0	0	0	0	0	0	0
NC_006088.4:113222673|113225739	0	0	0	0	0	0	0	0	0	0	0	0	0	0	0	0	0	0	0	0	0	0	58.297	106.328
NC_006088.4:113295275|113299349	947.453	0	0	0	0	0	0	0	0	0	0	851.259	0	0	523.553	0	0	0	0	0	468.766	239.499	0	0
NC_006088.4:113417297|113421706	0	0	0	0	0	0	0	0	0	0	0	0	0	0	0	0	0	0	0	0	0	0	37.3834	0
NC_006088.4:113588252|113609750	0	0	125.51	0	0	0	0	0	0	0	0	0	0	0	0	0	0	0	0	0	0	0	0	0
NC_006088.4:113596236|113609750	340.277	0	0	0	0	0	0	0	339.436	0	0	0	0	0	0	0	0	0	0	0	0	0	0	0
NC_006088.4:113596236|113634800	0	0	0	0	0	0	0	0	0	0	73.5731	0	0	0	0	0	0	0	0	0	0	0	0	0
NC_006088.4:114815486|114843898	0	0	0	0	0	0	0	0	0	0	0	0	0	0	0	0	0	0	0	0	0	0	0	469.216
NC_006088.4:116083294|116129700	0	0	0	0	0	0	0	0	0	0	0	1.54818	0	0	0	0	0	0	0	0	0	0	0	0
NC_006088.4:116322644|116324894	0	644.064	0	0	0	376.025	377.688	339.23	0	0	0	0	0	0	0	0	0	0	0	138.148	0	0	120.811	94.4343
NC_006088.4:117946598|118002933	0	0	0	0	0	0	0	0	0	0	0	0	0	0	0	148.373	0	0	0	0	0	0	0	0
NC_006088.4:118163776|118166245	0	0	0	0	0	0	0	0	0	167.929	0	0	0	0	0	0	0	0	0	0	0	0	0	0
NC_006088.4:118202669|118203784	487.592	1272.22	288.521	0	765.451	521.238	1079.81	1528.26	972.775	233.59	845.586	273.804	0	422.019	303.118	457.704	336.16	417.263	242.979	143.623	318.307	154.068	251.198	220.898
NC_006088.4:119211706|119219093	0	0	0	0	0	0	0	0	0	0	0	0	0	0	0	0	0	0	0	0	0	87.855	0	55.9842
NC_006088.4:119250221|119257640	0	0	0	0	0	0	0	0	0	0	0	0	0	0	0	0	0	0	890.346	0	928.491	659.817	0	692.518
NC_006088.4:119250221|119267515	0	0	0	0	0	1071.22	0	0	0	0	0	0	0	0	0	0	5699.56	0	0	0	0	3799.57	0	0
NC_006088.4:119250221|119282058	0	0	0	0	0	0	0	0	0	0	0	952.978	0	0	0	0	0	0	0	0	0	364.289	784.017	0
NC_006088.4:119250221|119286779	0	0	0	0	0	0	0	0	0	0	0	0	410.167	0	0	0	0	0	312.629	0	225.253	163.541	0	138.952
NC_006088.4:119267369|119286779	0	0	0	0	0	0	0	0	0	0	0	0	0	0	0	0	0	0	0	0	0	686.606	0	0
NC_006088.4:119281990|119293433	0	0	0	0	0	0	0	0	0	0	0	0	0	0	0	0	0	0	0	0	573.773	0	0	0
NC_006088.4:119952518|119961975	0	0	132.472	0	0	0	0	0	0	0	0	0	0	0	0	0	0	0	0	0	0	0	0	0
NC_006088.4:120243574|120287267	0	0	0	0	0	0	0	0	0	0	0	0	0	0	0	11.5405	0	13.151	0	0	12.6722	21.8511	26.7202	18.5656
NC_006088.4:120278027|120287267	0	0	0	0	0	0	0	0	0	0	0	0	0	0	0	0	0	0	0	44.7054	46.9322	0	0	0
NC_006088.4:120285413|120287267	0	0	0	0	0	0	0	0	0	0	0	0	0	0	0	0	0	0	0	0	0	0	0	110.281
NC_006088.4:120535094|120537106	0	0	0	0	0	0	0	0	0	0	0	0	0	977.983	0	0	0	0	0	0	238.912	329.571	0	0
NC_006088.4:120535094|120537467	1579.86	0	0	0	0	1039.31	0	1640.81	0	0	1686.03	0	462.279	1104.43	738.703	608.417	837.846	901.323	440.437	572.746	501.062	883.197	751.305	415.984
NC_006088.4:120535094|120537470	1205.97	815.316	1683.37	1065.22	1882	991.683	1792.92	1699.82	1480.6	2204.31	2044.09	1500.27	1705.57	1686.12	1435.34	928.86	1598.91	1852.35	1176.71	1530.2	1223.94	1260.42	1123.11	1307.51
NC_006088.4:120535094|120540543	0	0	0	0	0	0	0	575.509	0	0	0	0	252.222	215.209	549.601	348.553	479.99	397.196	144.183	273.431	246.044	282.841	0	180.236
NC_006088.4:120619265|120620918	0	0	0	0	0	0	0	0	0	0	0	0	0	0	0	0	0	0	0	0	0	0	0	14.6019
NC_006088.4:120674664|120696562	391.506	0	0	0	0	0	0	0	0	187.558	0	395.726	0	0	0	98.0021	101.218	55.8394	88.6804	0	0	30.9267	63.0302	0
NC_006088.4:120684782|120696562	312.852	0	0	0	0	401.329	0	301.714	416.106	143.883	0	281.089	158.675	81.2337	103.727	0	86.2759	0	0	0	68.7947	0	0	62.9931
NC_006088.4:120920557|120927022	0	0	0	0	0	0	0	0	0	0	0	0	0	0	0	0	0	0	0	0	0	0	44.585	0
NC_006088.4:120967513|120971835	0	0	0	0	0	0	0	0	0	0	0	0	0	0	0	0	0	0	151.467	0	0	0	107.656	0
NC_006088.4:121860088|121870809	0	0	0	0	0	0	0	0	0	0	0	0	0	0	0	0	0	0	0	0	0	11.7828	0	10.5118
NC_006088.4:122374282|122374894	0	0	0	0	0	0	0	0	0	0	0	0	0	0	0	97.9621	89.9352	74.4222	0	0	0	0	84.006	0
NC_006088.4:122831368|122845628	0	0	0	0	0	0	0	0	0	0	0	0	5.33237	0	0	0	0	3.19899	0	0	0	0	0	0
NC_006088.4:122841160|122845628	0	0	0	0	0	0	0	0	0	0	0	0	0	0	0	0	0	0	0	0	0	0	0	10.8085
NC_006088.4:122936505|122945862	0	0	0	0	0	0	0	0	0	0	0	0	0	0	0	0	0	0	0	70.2062	49.1354	56.4839	0	83.9846
NC_006088.4:122937711|122938988	0	0	0	0	0	0	0	0	0	0	0	0	0	0	0	0	0	0	0	0	81.7097	0	0	0
NC_006088.4:123601684|123604161	0	0	477.954	0	0	0	0	0	0	0	0	544.29	0	262.163	251.068	0	0	172.806	0	0	83.2573	95.7088	0	0
NC_006088.4:123601684|123653488	0	0	0	0	0	0	591.562	0	0	0	0	0	0	0	0	0	0	0	0	0	0	0	0	0
NC_006088.4:123818935|123820348	0	0	0	0	0	0	0	0	0	0	0	0	0	0	0	0	0	0	20.4956	0	0	0	0	0
NC_006088.4:123818935|123823729	0	0	0	17.4086	0	0	0	0	0	0	0	0	0	0	0	0	0	0	0	0	0	0	0	0
NC_006088.4:123977026|123986142	0	0	0	0	0	0	0	0	0	0	0	0	0	0	0	0	0	0	0	0	0	81.6825	0	0
NC_006088.4:124311199|124319198	0	0	0	0	0	0	0	0	0	0	0	0	0	0	0	0	0	0	0	110.324	0	0	0	0
NC_006088.4:124632219|124632933	841.147	0	0	936.597	0	1258.87	858.008	432.641	969.592	601.764	777.986	453.448	355.516	121.338	92.9619	196.52	231.965	223.945	0	176.188	77.0684	0	144.448	56.4553
NC_006088.4:125765118|125782049	0	0	629.849	0	0	0	375.017	0	0	0	0	0	0	0	183.81	0	0	0	168.773	261.278	402.295	147.146	359.87	227.719
NC_006088.4:126440727|126501635	0	110.866	0	63.2061	77.9926	0	0	0	0	0	0	0	0	0	0	0	0	0	0	0	0	0	0	0
NC_006088.4:126472839|126501635	166.297	182.695	299.892	99.1969	114.753	101.584	95.6562	114.555	157.987	72.839	0	0	60.2455	82.2473	91.894	0	81.8929	40.6602	86.0985	83.9721	26.1199	45.0394	73.4341	0
NC_006088.4:126472854|126501596	130.662	114.837	123.706	0	0	0	0	0	0	0	0	0	0	0	0	0	0	0	0	0	0	0	0	0
NC_006088.4:126472854|126501635	1342.34	1132.36	1229.27	550.489	903.122	743.108	926.557	647.275	669.512	661.446	352.119	409.196	319.133	321.575	264.915	168.008	132.207	410.259	260.618	414.222	191.072	159.056	209.934	217.19
NC_006088.4:126480100|126501635	130.576	0	0	0	0	0	0	0	0	0	0	0	0	0	0	0	0	0	0	0	0	0	0	0
NC_006088.4:126535555|126545452	60.5918	31.0645	41.431	16.8669	15.6095	30.2274	9.7589	11.6869	0	9.28884	9.88978	0	7.68286	8.74055	6.69649	14.1562	11.1397	0	17.5676	7.9323	11.1032	10.211	11.4458	15.4536
NC_006088.4:126537399|126545452	534.288	586.973	0	278.867	1462.45	1047.12	430.261	1631.68	236.875	477.793	508.703	720.063	790.371	963.407	393.656	668.717	675.315	457.224	677.724	279.782	807.725	450.194	688.138	806.845
NC_006088.4:126915369|126933471	0	192.866	0	0	0	0	0	0	0	0	0	0	0	0	0	0	0	0	0	0	0	0	0	0
NC_006088.4:130104172|130111211	0	0	0	0	0	0	0	0	0	0	0	0	0	0	0	0	0	0	0	0	0	31.5051	0	0
NC_006088.4:130243679|130245601	0	0	0	0	0	66.6794	0	0	0	0	0	0	0	0	0	0	0	0	0	0	0	0	0	0
NC_006088.4:130318781|130319547	0	0	0	0	0	0	0	1413.83	886.306	1123.72	543.828	838.206	253.483	461.408	0	0	459.419	228.104	0	0	219.799	0	0	536.701
NC_006088.4:130318781|130337364	0	215.849	155.012	0	284.711	183.778	118.665	284.219	163.324	263.549	180.385	220.658	93.4213	85.026	0	0	101.591	70.0565	0	28.9363	114.76	31.0407	126.525	79.1206
NC_006088.4:130319684|130321258	0	0	0	0	0	0	0	0	0	38.9168	0	0	0	0	0	0	0	0	0	0	0	0	0	0
NC_006088.4:130323052|130337364	0	0	0	0	0	0	0	0	0	0	0	7.52948	0	0	0	4.19554	0	7.96842	0	0	1.53566	0	0	0
NC_006088.4:130323062|130337364	210.751	363.838	332.552	440	0	354.034	145.472	0	240.264	415.396	466.84	432.809	114.526	143.321	149.733	195.949	124.541	206.118	0	59.1219	182.063	66.5925	162.863	60.6214
NC_006088.4:130647209|130648037	0	0	0	0	0	0	0	0	0	0	0	0	0	0	0	0	99.7532	0	0	0	0	30.479	37.2707	19.4222
NC_006088.4:131818470|131836184	0	0	0	0	0	0	0	0	0	0	0	0	0	0	0	39.6113	0	0	0	0	0	0	0	0
NC_006088.4:131930509|131941276	0	0	0	0	0	0	0	0	0	0	0	0	0	0	0	0	0	0	0	1121.63	0	0	0	0
NC_006088.4:131930509|131955983	168.94	0	162.908	0	0	0	0	0	0	0	0	303.576	0	64.987	0	75.1809	90.5897	74.9637	0	81.0942	0	0	0	0
NC_006088.4:132142989|132144871	0	0	0	66.4957	0	0	0	0	0	0	0	0	0	0	0	0	0	0	0	0	0	0	0	0
NC_006088.4:132187401|132196829	0	0	0	0	0	0	0	0	0	0	0	0	0	0	0	0	0	159.961	0	0	0	0	0	0
NC_006088.4:132187401|132197974	0	0	0	0	0	0	0	0	0	0	0	0	0	0	0	0	0	0	293.848	189.07	125.361	0	0	0
NC_006088.4:132266846|132270865	1096.57	0	0	0	0	0	0	0	0	0	0	0	0	0	0	0	0	0	0	0	0	0	0	0
NC_006088.4:132296829|132302337	0	0	0	0	0	0	0	0	0	0	0	0	0	0	0	0	0	0	0	0	0	0	362.281	0
NC_006088.4:132401014|132406194	0	0	0	0	0	0	0	0	0	0	589.249	0	0	0	0	0	0	0	0	212.679	0	0	0	0
NC_006088.4:132593578|132598993	0	0	0	0	0	0	0	0	0	0	0	0	0	0	0	0	979.472	0	0	0	0	342.025	418.239	476.765
NC_006088.4:132634677|132657345	0	154.598	97.1468	146.897	118.953	0	84.9922	84.8198	0	107.864	100.487	126.434	144.975	121.797	126.362	114.483	109.145	0	51	55.2671	43.515	0	54.3729	38.9598
NC_006088.4:132655115|132663735	0	0	0	0	0	0	0	0	0	0	0	0	0	0	0	0	0	392.667	113.383	0	0	0	64.4703	50.3945
NC_006088.4:132982028|132987504	217.533	0	0	0	0	0	140.143	0	0	0	0	0	0	0	0	0	0	0	141.908	0	71.7516	0	100.862	0
NC_006088.4:133890069|133898061	978.764	1075.28	656.382	1736.92	709.164	889.358	1182.3	1651.86	976.347	1350.42	1517.66	703.513	1334.12	804.781	784.241	1200.53	1450.8	1144.71	1010.96	922.562	753.29	1175.21	1109.33	1074.06
NC_006088.4:133908617|133911008	1574.12	1210.54	0	492.958	0	1514.46	380.29	607.23	1884.27	361.972	0	1131.44	0	749.333	0	472.841	0	0	0	618.22	562.478	895.291	0	253.56
NC_006088.4:133908617|133914266	52.6086	0	0	0	0	0	0	0	0	0	0	0	0	0	0	0	0	0	19.0663	0	21.6907	0	0	0
NC_006088.4:134060687|134065985	0	0	0	0	0	0	0	0	0	0	0	0	9.56721	0	0	7.55498	0	0	24.6109	32.5968	0	0	0	6.07701
NC_006088.4:135187902|135192980	0	0	0	1128.03	1043.94	602.701	0	0	687.382	0	0	0	357.438	487.975	207.699	235.217	356.306	0	0	424.399	77.485	74.2277	169.434	151.361
NC_006088.4:135187902|135192999	0	0	0	65.4957	0	0	0	0	0	0	0	0	0	23.7582	0	0	0	0	8.52709	12.3207	8.62296	0	0	0
NC_006088.4:135197144|135202798	0	0	0	0	0	0	0	0	0	0	0	0	0	0	0	0	0	0	0	395.868	0	0	0	0
NC_006088.4:135439679|135440400	0	0	0	0	0	0	0	0	0	0	0	0	0	0	0	0	0	0	0	0	0	0	442.207	334.509
NC_006088.4:135754003|135758194	0	0	0	0	0	0	0	0	0	0	0	0	270.382	0	0	0	0	0	0	0	0	0	0	0
NC_006088.4:135754003|135763551	0	0	0	0	0	0	0	0	0	0	266.766	0	0	0	0	43.0657	23.7222	0	0	0	0	0	0	0
NC_006088.4:136276208|136276405	0	0	0	0	0	0	0	0	0	0	0	0	0	0	0	0	278.436	0	0	0	0	0	0	0
NC_006088.4:136727922|136739102	0	0	0	0	0	0	0	0	0	0	0	0	0	0	0	0	0	0	0	0	0	0	0	2.16005
NC_006088.4:137050955|137076576	0	0	0	0	0	0	0	0	0	0	0	0	0	0	0	0	0	0	0	0	0	915.475	0	0
NC_006088.4:137244609|137263955	0	0	0	0	0	0	0	0	0	0	0	0	0	0	0	0	0	0	0	0	0	0	0	28.5987
NC_006088.4:137388145|137400045	2831.49	1555.35	1579.17	2446.13	2263.78	1930.94	2712.64	2071.55	2856.96	2282.62	1992.04	2193.11	2661.73	2345.07	2050.23	1979.7	1851.14	1559.68	3096.23	3355.29	2992.38	2684.05	3030.64	2781.8
NC_006088.4:137465583|137472149	0	0	0	0	0	0	0	0	0	0	0	0	0	0	579.894	0	0	0	0	329.717	259.605	232.113	324.382	211.3
NC_006088.4:137786131|137790624	0	0	0	0	0	0	0	0	0	0	0	0	0	0	0	0	0	0	182.908	0	0	159.47	288.896	0
NC_006088.4:138176794|138240161	0	0	0	0	0	0	0	0	0	0	0	0	0	0	0	0	0	0	0	0	0	17.8188	0	0
NC_006088.4:138222850|138240161	0	0	0	0	0	0	0	0	0	0	0	0	0	0	0	0	0	0	0	371.114	0	0	0	0
NC_006088.4:138232599|138240161	0	0	0	0	0	0	0	0	0	0	0	0	0	0	0	0	0	0	428.479	0	88.6287	0	0	129.847
NC_006088.4:138232599|138313643	0	0	0	0	0	0	0	0	0	0	0	0	0	0	0	0	0	0	0	0	0	0	52.0158	0
NC_006088.4:138280012|138290156	0	0	0	0	0	0	0	0	0	0	0	0	0	0	0	0	0	0	0	0	0	0	0	150.829
NC_006088.4:138280012|138313643	0	0	228.587	0	159.941	0	0	0	0	0	506.672	0	0	0	0	0	0	0	0	0	0	91.5475	0	58.3371
NC_006088.4:138280012|138332058	0	0	0	0	0	0	0	0	0	0	0	0	0	0	0	0	0	0	67.9661	0	0	0	0	0
NC_006088.4:138303609|138313643	0	0	0	0	0	0	0	0	0	0	0	0	0	0	0	0	0	0	0	0	0	0	95.5393	0
NC_006088.4:138303609|138332058	0	0	0	0	0	0	0	0	0	0	0	0	0	0	0	0	0	0	0	122.87	0	0	0	75.5918
NC_006088.4:138346090|138368940	0	0	0	0	0	0	0	0	0	0	0	0	0	0	0	0	0	0	0	0	22.9316	0	0	0
NC_006088.4:139349282|139355332	0	0	0	0	0	0	0	0	0	0	0	0	0	0	0	0	0	0	0	0	0	0	542.06	539.269
NC_006088.4:139349282|139361057	0	0	1244.38	0	0	1011.63	952.599	0	0	1329.85	1287.17	1417.09	749.95	819.067	566.511	552.736	0	584.882	628.774	774.299	585.264	598.038	710.986	666.907
NC_006088.4:139367459|139374868	0	0	0	0	0	0	0	0	0	0	0	0	0	0	0	0	0	0	0	0	699.997	0	0	0
NC_006088.4:141087647|141094226	0	0	0	0	0	0	0	0	0	0	0	0	0	0	0	0	0	0	0	0	0	0	4.69566	0
NC_006088.4:143582801|143585908	0	524.48	0	0	0	0	0	0	0	0	0	0	0	0	0	0	0	0	0	0	0	0	0	0
NC_006088.4:143667932|143669487	2006.29	2361.57	2261.29	1645.55	830.663	1072.37	2654.3	1243.84	1143.62	2416.61	467.809	386.27	181.708	992.274	1029.47	358.726	691.598	163.515	830.989	337.694	748.42	135.845	812.118	1009.92
NC_006088.4:143696293|143699501	0	0	0	0	0	0	0	0	0	0	0	0	0	0	157.439	0	0	0	0	0	0	0	0	0
NC_006088.4:143984792|143994257	0	0	0	0	0	0	0	0	0	0	0	0	0	0	807.085	0	0	0	0	0	0	0	0	404.364
NC_006088.4:144081755|144153910	0	0	0	0	0	0	0	0	0	0	0	0	0	0	0	0	0	0	112.547	0	74.689	0	0	0
NC_006088.4:144102814|144122639	0	0	0	0	0	0	0	0	0	0	0	0	423.649	0	0	0	0	0	0	0	0	0	0	0
NC_006088.4:144102814|144153910	0	0	0	0	0	0	0	0	0	0	0	0	164.067	0	0	0	0	0	0	0	0	0	0	0
NC_006088.4:144112256|144153910	0	0	995.35	0	0	1193.03	0	0	774.442	0	0	0	338.388	0	455.822	340.093	0	276.825	0	209.624	133.373	0	174.985	0
NC_006088.4:144566258|144577926	0	0	0	0	0	0	0	0	0	0	0	0	0	0	0	0	0	0	901.315	0	683.586	0	0	635.567
NC_006088.4:144566258|144635363	0	0	0	0	0	0	0	65.7855	0	0	0	0	37.4804	31.4882	0	0	0	0	0	17.8603	18.7499	0	18.7427	16.482
NC_006088.4:144621212|144635363	25.427	0	0	0	10.9174	0	18.2012	16.3478	0	0	0	0	0	8.55847	7.80595	0	0	0	7.16737	0	4.6594	0	0	0
NC_006088.4:144631895|144635363	9348.03	13115.7	8797.04	9170.41	7616.36	6742.32	7709.35	7385.97	6141.73	5352.43	5974.45	6678.67	4998.26	4630.32	4169.84	3101.21	3727.12	4497.82	6326.78	4246.39	6005.78	5053.42	4061.63	3764.47
NC_006088.4:144784295|144784736	0	0	0	0	0	0	0	0	0	0	0	0	0	0	0	0	0	0	0	0	1308.33	0	0	0
NC_006088.4:144856422|144867774	0	0	0	0	0	580.727	0	0	0	0	0	0	0	0	0	0	0	0	0	0	0	0	0	0
NC_006088.4:144866350|144867774	0	0	0	0	0	0	0	0	0	0	91.5921	0	0	0	0	0	0	0	0	0	0	0	0	0
NC_006088.4:144866350|144869941	0	0	0	0	21.5066	0	0	0	0	0	0	0	0	0	0	0	0	0	0	0	0	0	0	0
NC_006088.4:144867638|144869941	0	0	0	0	0	0	0	0	0	0	0	0	22.0037	0	0	0	0	0	0	0	0	0	0	0
NC_006088.4:144888731|144892474	0	0	0	0	0	0	0	0	0	403.25	0	0	0	0	0	0	0	0	0	0	0	0	203.272	0
NC_006088.4:144927348|144931657	0	0	0	0	0	0	0	0	0	0	0	0	0	0	0	0	0	166.095	0	0	0	0	0	0
NC_006088.4:144927348|144931660	0	801.288	0	0	0	0	0	0	0	0	0	595.74	0	0	0	0	0	378.282	0	78.1233	0	0	0	0
NC_006088.4:145062762|145063258	0	0	0	0	0	0	0	0	0	0	0	0	0	0	0	0	0	0	0	0	0	0	0	97.1894
NC_006088.4:145062762|145070480	20.719	0	12.26	0	0	0	0	0	13.7786	0	0	0	0	0	0	5.1864	0	0	0	0	0	0	0	0
NC_006088.4:145062762|145084130	0	0	435.103	0	0	0	444.108	0	0	0	0	0	0	0	0	0	0	0	0	0	0	0	0	0
NC_006088.4:145287989|145288872	0	0	0	0	0	0	0	0	0	104.006	0	0	0	0	0	0	0	0	0	0	0	0	0	0
NC_006088.4:145406537|145407371	0	0	0	0	0	0	0	0	0	0	285.807	209.77	0	0	0	0	0	149.849	0	0	0	0	0	0
NC_006088.4:145869703|145871257	0	0	0	0	0	0	0	0	0	0	0	0	0	0	0	25.7452	0	0	0	0	0	0	0	0
NC_006088.4:145918955|145938386	0	0	0	0	0	0	0	0	0	0	0	0	0	0	0	0	0	0	0	0	0	99.5639	0	119.841
NC_006088.4:145929170|145941259	0	0	0	0	0	0	0	0	0	0	0	0	0	0	0	0	0	0	142.528	0	108.098	124.264	0	0
NC_006088.4:145976586|145979890	0	0	0	0	0	0	0	0	0	0	0	0	0	0	0	0	0	0	0	0	0	0	0	799.892
NC_006088.4:146157992|146185114	0	0	0	0	0	0	0	0	0	0	0	82.3295	0	0	0	0	0	0	0	0	0	0	0	0
NC_006088.4:146232338|146240998	0	0	0	0	0	0	0	0	0	0	0	0	0	0	0	0	0	0	51.7513	0	0	0	0	0
NC_006088.4:146274529|146277861	0	0	0	25.0448	0	0	0	0	0	0	0	0	0	0	0	0	0	0	0	0	0	0	0	0
NC_006088.4:146467461|146471024	0	0	0	0	0	0	0	0	0	0	0	0	0	0	0	0	0	0	135.424	0	0	0	0	0
NC_006088.4:146587820|146595194	0	0	0	0	0	0	0	0	0	0	0	0	0	0	0	0	0	0	0	0	0	0	0	58.5492
NC_006088.4:146723011|146755684	0	2.68869	0	0	0	0	0	0	0	0	0	2.19888	0	0	0	0	0	0	0	0	0	0	0	0
NC_006088.4:147801495|147809460	0	0	0	0	0	0	0	0	0	0	0	0	0	0	0	0	0	0	0	0	2.75922	0	0	0
NC_006088.4:147838265|147902025	0	0	0	0	0	0	0	0	0	0	0	0	0	0	0	0	1.72928	0	0	0	0	0	0	0
NC_006088.4:152721615|152744697	3.46424	0	0	0	0	0	4.18462	0	4.60758	0	0	0	0	0	3.82861	0	0	0	0	0	0	1.09462	0	0
NC_006088.4:153028626|153033713	0	0	0	0	0	0	0	0	0	0	0	0	0	0	0	0	0	0	0	0	0	0	0	567.319
NC_006088.4:154358614|154361443	0	0	946.348	0	1158.77	0	0	0	0	0	652.593	957.95	0	0	589.172	0	0	0	0	0	0	0	0	0
NC_006088.4:154387907|154399491	0	0	0	0	0	0	0	0	0	0	0	0	0	0	0	0	0	0	0	0	69.4688	0	0	0
NC_006088.4:154889512|154907393	0	0	0	0	0	0	0	0	0	0	452.113	0	642.238	698.687	524.797	800.36	840.268	785.631	625.278	907.603	582.999	715.201	774.678	618.29
NC_006088.4:155032687|155036298	0	0	0	0	0	0	0	0	0	2772.82	0	0	1207.06	1606.69	2051.58	1286.8	853.207	814.657	1483.54	934.689	994.33	1143.04	588.522	613.373
NC_006088.4:155153178|155156415	24.6958	0	0	0	0	0	0	0	0	0	0	0	0	0	0	0	0	0	0	0	0	0	0	0
NC_006088.4:155154565|155156415	1038.51	1014.15	273.116	0	668.845	246.704	371.693	222.563	1304.52	221.118	235.423	362.86	512.087	724.07	1275.26	288.845	556.872	1217.87	1400.95	1178.27	983.229	455.756	1040.32	1405.65
NC_006088.4:156135275|156152351	0	0	0	0	0	0	0	0	0	0	0	0	0	0	0	0	0	0	0	0	0	154.068	0	0
NC_006088.4:156135275|156154841	0	0	0	0	0	0	459.15	0	0	0	0	0	406.657	462.641	236.299	392.489	0	325.282	309.955	0	117.54	247.717	238.661	258.306
NC_006088.4:156142519|156154841	0	0	0	0	0	0	0	0	0	0	0	0	0	363.504	0	0	0	0	0	0	0	0	0	0
NC_006088.4:156199409|156211225	0	0	0	0	0	0	0	0	0	0	0	0	0	0	0	0	0	0	0	144.949	0	0	174.293	0
NC_006088.4:156234397|156236590	0	0	0	0	0	0	0	0	0	0	0	0	0	0	377.674	0	235.599	0	0	0	225.435	0	140.843	110.093
NC_006088.4:156829824|156869374	0	0	0	0	0	0	0	0	0	0	0	0	0	0	0	0	0	0	0	0	79.0645	0	0	0
NC_006088.4:156933504|156935868	0	0	0	0	422.91	0	470.042	0	0	0	0	0	0	0	0	0	0	0	0	0	0	0	0	0
NC_006088.4:158060737|158074215	0	0	0	0	0	0	0	0	0	0	0	0	0	0	0	0	0	0	0	0	0	0	7.64088	0
NC_006088.4:162406459|162410507	0	0	0	0	0	0	0	0	0	0	0	0	0	0	316.759	0	0	0	0	0	0	0	0	86.5647
NC_006088.4:162442237|162448724	0	0	0	0	0	0	0	106.419	0	0	0	0	0	0	0	0	0	0	39.9918	0	0	23.2448	0	0
NC_006088.4:165786908|165787394	0	0	0	0	0	0	0	0	0	0	0	0	0	225.297	0	0	0	0	0	0	0	0	0	0
NC_006088.4:165844415|165850605	1400.17	1367.32	1657.03	974.407	1653.25	1579.94	751.701	750.177	931.139	953.992	1460.08	1747.23	838.368	1110.88	429.843	1090.42	1233.46	532.538	648.402	947.055	1047.68	491.578	941.75	610.837
NC_006088.4:165891123|165899047	0	0	52.5895	0	96.5914	0	0	0	0	59.6079	0	0	0	0	0	27.809	0	38.0279	0	30.5417	0	0	20.0317	0
NC_006088.4:165893905|165899047	0	0	0	0	0	0	0	0	0	0	0	0	0	0	0	0	47.0663	0	0	0	0	0	0	0
NC_006088.4:165909013|165913579	262.64	259.685	269.379	219.332	338.304	233.969	274.954	177.303	0	0	214.34	0	0	250.051	275.751	311.189	307.822	254.725	203.062	209.737	238.232	262.796	202.961	197.429
NC_006088.4:165910013|165913579	4530.04	5409.5	5904.96	7607.26	5708.25	7369.23	5234.14	3039.14	3929.44	6944.64	10930.1	9025.02	4745	3324.18	5224.18	9860.56	6789.44	8427.49	5353.59	3403.56	3843.78	7156.94	10197.7	3529.54
NC_006088.4:165931254|165932285	0	0	0	0	0	0	0	0	0	696.523	0	0	0	0	0	0	0	403.214	402.51	0	0	542.35	390.119	0
NC_006088.4:166031837|166056476	0	0	0	0	0	0	0	0	0	0	0	0	0	0	0	0	0	0	0	0	0	0	20.4213	0
NC_006088.4:166042098|166056476	0	0	0	244.553	0	0	0	0	0	0	0	0	99.0168	0	0	117.287	0	0	0	0	0	86.3622	60.3465	117.928
NC_006088.4:166045800|166056476	563.134	0	555.369	734.808	816.038	677.242	566.864	0	0	377.692	0	695.694	357.018	548.328	194.489	0	194.121	682.705	229.601	442.332	464.364	155.695	362.646	354.336
NC_006088.4:166053444|166056476	0	0	0	0	0	0	0	0	0	0	0	0	0	0	0	133.15	0	0	0	0	0	0	0	0
NC_006088.4:166060701|166072223	521.511	1273.19	1600.11	907.328	727.733	371.665	746.617	726.476	1233.12	666.239	851.209	833	771.47	702.142	864.546	435.151	639.192	561.995	735.019	728.245	477.824	402.809	522.42	478.364
NC_006088.4:166140593|166148248	0	0	0	0	0	22.331	0	0	0	0	0	0	0	0	0	0	0	0	0	0	0	0	0	0
NC_006088.4:166221907|166222484	0	0	0	144.419	0	221.842	0	0	0	0	0	0	0	0	0	0	0	0	0	0	0	0	0	0
NC_006088.4:166261466|166291344	0	0	0	0	0	0	0	0	0	2.05141	0	0	0	0	0	0	0	0	0	0	0	0	0	0
NC_006088.4:166319125|166332082	0	0	0	0	0	0	0	0	0	0	0	0	0	0	0	0	0	0	0	0	64.5203	0	0	0
NC_006088.4:166319125|166335016	0	0	0	0	0	0	0	108.009	0	0	137.099	0	124.256	0	0	0	0	0	71.0313	0	0	0	0	0
NC_006088.4:166337487|166340067	0	0	0	0	0	0	0	0	0	0	0	311.697	0	0	0	0	0	0	0	0	0	0	0	0
NC_006088.4:166347011|166356433	268.79	0	0	0	0	0	0	0	0	0	0	241.5	0	0	0	0	0	0	0	0	0	0	0	0
NC_006088.4:166355843|166373255	0	0	0	0	0	0	0	6.64316	0	0	0	0	0	0	0	0	0	0	0	0	0	0	0	0
NC_006088.4:166355843|166373358	0	0	0	0	0	0	0	0	0	0	0	0	5.78861	0	10.0909	0	0	5.20904	4.13633	3.58593	6.27424	0	0	0
NC_006088.4:167619355|167620861	0	0	0	0	0	0	0	0	0	0	0	0	0	0	0	0	0	0	0	0	0	258.884	0	0
NC_006088.4:167619355|167624972	4226.72	4016.02	2343.34	2146.48	0	0	1931.87	3194.9	0	1050.75	1211.96	0	3476.34	2125.77	2398.77	1029.44	1023.85	0	2028.65	1929.2	2009.59	974.589	411.965	621.04
NC_006088.4:167801200|167805486	0	0	0	0	0	729.931	0	0	0	523.383	0	0	0	525.322	0	417.811	0	562.685	247.464	0	187.684	95.8904	195.43	320.799
NC_006088.4:167977009|167982988	0	0	0	0	574.057	0	0	0	0	0	0	0	0	0	0	0	0	0	0	0	0	0	0	0
NC_006088.4:168756502|168776280	0	0	0	0	0	0	0	0	0	0	0	0	0	0	0	0	0	0	0	0	15.1065	0	0	0
NC_006088.4:168765347|168770016	0	0	0	0	0	0	0	0	0	0	0	0	0	333.548	0	241.168	265.688	274.824	0	113.514	0	0	99.2688	135.792
NC_006088.4:168766646|168776280	0	0	0	0	0	0	0	0	0	0	0	0	0	0	0	0	0	0	0	74.7751	0	0	0	0
NC_006088.4:168824567|168825497	0	0	0	0	0	0	0	0	0	0	0	0	0	0	0	0	0	0	0	0	175.139	0	0	0
NC_006088.4:169016003|169040819	0	0	0	0	0	0	0	0	0	0	0	0	0	0	0	0	0	0	0	0	206.8	0	304.544	238.053
NC_006088.4:169156068|169162635	0	0	0	0	0	0	0	0	0	0	0	0	0	0	0	0	0	0	0	0	0	0	0	348.428
NC_006088.4:169156068|169183232	758.152	0	566.676	0	0	0	0	0	0	0	0	0	657.741	483.511	815.844	299.655	0	0	0	517.157	296.137	0	154.179	176.758
NC_006088.4:169168429|169183232	0	0	1008.54	0	0	0	0	0	0	0	0	0	0	860.529	0	0	0	0	0	0	0	179.518	0	0
NC_006088.4:169233666|169236377	0	0	0	0	0	0	0	0	0	0	0	0	0	0	0	124.329	0	0	0	0	0	0	0	0
NC_006088.4:169285719|169299655	0	0	0	0	0	0	0	0	0	0	0	0	0	0	0	0	0	0	0	0	20.2244	0	0	0
NC_006088.4:170541760|170544051	0	0	0	0	0	0	0	0	0	40.1139	0	0	0	0	0	0	0	0	0	0	0	0	0	0
NC_006088.4:170639735|170641912	0	0	0	0	0	0	0	0	0	0	0	0	0	0	0	0	61.4265	50.831	0	34.9923	0	0	0	0
NC_006088.4:170921351|170939384	0	0	0	0	0	0	0	0	0	1158.31	668.009	678.862	0	0	0	346.75	0	610.672	0	0	0	0	0	190.17
NC_006088.4:170925163|170939384	0	0	0	0	0	0	0	0	0	1979.78	0	0	0	0	0	0	0	825.182	0	0	283.978	0	372.579	0
NC_006088.4:171232778|171235467	0	0	0	328.639	456.21	0	570.435	0	418.727	0	0	0	249.491	170.303	347.936	394.034	271.31	134.707	228.195	92.7329	129.803	49.7384	202.739	63.3899
NC_006088.4:172285341|172296982	0	0	0	0	0	0	0	0	0	0	0	0	0	0	0	0	0	0	93.0361	0	0	0	0	0
NC_006088.4:172718892|172726856	0	0	0	0	0	0	0	0	0	0	0	0	0	0	0	0	0	0	0	0	0	0	5.1722	0
NC_006088.4:172816871|172868202	0	0	0	0	0	0	0	0	0	0	0	0	0	0	0	0	0	0	0	0	0	0	49.1215	0
NC_006088.4:173010425|173011536	0	940.294	1157.61	1021.09	708.731	1176.37	787.715	943.342	650.5	562.33	0	549.283	1085.25	634.965	675.656	306.069	927.268	767.322	265.878	480.207	638.56	424.982	409.446	344.671
NC_006088.4:173892367|173897936	0	0	0	0	0	0	0	0	0	0	0	0	0	0	0	0	0	0	208.195	0	0	0	0	0
NC_006088.4:173892367|173898841	0	0	0	0	0	0	0	0	0	0	0	0	0	356.024	227.304	370.684	0	0	178.894	129.241	0	51.9899	127.15	0
NC_006088.4:174453136|174470132	0	0	0	0	0	0	0	0	0	957.719	1246.27	0	528.09	740.976	588.149	741.368	638.082	739.226	318.654	508.886	228.957	350.932	476.812	316.803
NC_006088.4:174562312|174565360	0	0	0	0	0	0	0	0	0	118.1	251.481	0	0	0	0	0	0	0	0	0	0	36.5132	0	62.0464
NC_006088.4:175125234|175137640	0	0	0	0	0	0	20.7611	0	0	0	0	0	0	0	0	0	0	0	5.8396	0	0	0	0	0
NC_006088.4:175191196|175194655	0	0	0	0	0	49.4122	0	0	0	0	0	0	0	0	0	0	0	26.3704	0	0	0	0	0	0
NC_006088.4:175255679|175277476	0	0	0	0	0	0	0	0	0	0	0	0	0	0	0	30.1233	0	0	0	0	0	0	0	0
NC_006088.4:175257841|175265935	0	0	0	0	0	0	0	0	0	0	0	0	0	0	0	0	0	0	0	0	0	0	51.4957	0
NC_006088.4:175967876|175976933	0	0	0	0	0	0	0	0	0	0	0	0	0	0	0	0	0	0	0	280.702	0	0	0	177.772
NC_006088.4:176194968|176203364	0	0	0	0	0	0	0	0	0	0	0	0	0	0	0	0	0	67.2873	0	30.8806	0	0	20.254	0
NC_006088.4:176578380|176579968	0	0	0	0	0	0	0	0	0	0	0	0	0	229.683	0	0	0	0	0	0	0	0	0	0
NC_006088.4:176648175|176658015	0	456.365	0	0	0	0	0	0	0	398.013	423.762	0	0	359.538	286.934	0	214.793	355.487	112.912	122.359	199.817	98.4433	187.257	0
NC_006088.4:176680800|176682570	0	0	0	0	0	0	894.385	0	0	0	0	427.656	0	0	0	0	0	0	115.003	0	0	0	81.7392	0
NC_006088.4:176906440|176910706	0	0	0	0	0	579.546	0	0	0	0	0	0	0	0	0	0	0	0	0	0	0	0	0	0
NC_006088.4:177540036|177553920	0	0	0	0	0	0	0	0	0	0	0	0	0	0	0	0	0	1416.49	0	537.997	211.798	0	1080.64	620.597
NC_006088.4:178782665|178802616	0	0	0	0	0	0	0	0	0	0	0	0	0	0	0	164.428	0	157.789	0	0	0	0	53.4326	0
NC_006088.4:179094126|179095192	1347.73	987.083	1299.6	937.913	867.996	0	0	1155.33	1195.02	688.696	0	941.805	1139.25	583.24	413.744	449.819	0	0	488.44	705.743	740.896	567.8	385.735	331.669
NC_006088.4:179106733|179122655	0	0	0	0	0	0	0	0	0	0	0	0	0	188.187	0	0	0	0	0	123.345	79.6855	0	0	63.2367
NC_006088.4:179120358|179122655	0	0	0	0	0	0	0	0	0	0	0	0	0	0	0	0	0	0	0	0	0	76.7997	0	0
NC_006088.4:179324389|179327099	0	0	0	0	0	0	0	0	0	0	0	0	0	0	0	0	71.8778	0	0	0	0	0	0	0
NC_006088.4:179603270|179607179	0	0	0	2455.12	0	2681.82	0	0	0	3004.61	1279.59	0	894.646	339.27	0	2119.44	648.592	447.263	568.25	0	301.685	2179.91	1454	1483.82
NC_006088.4:179697910|179698676	0	0	0	0	0	0	0	0	0	0	0	0	0	45.1181	86.417	0	0	0	0	0	0	0	0	0
NC_006088.4:180135197|180135653	0	0	0	0	0	0	0	0	0	0	0	0	332.801	0	0	0	0	0	0	0	0	0	0	0
NC_006088.4:180135197|180144472	378.384	346.413	447.799	658.314	0	0	406.282	243.275	0	290.035	514.664	0	239.889	0	174.242	157.862	0	179.893	205.699	272.446	138.675	79.707	178.692	76.1879
NC_006088.4:180135197|180152817	0	656.49	385.74	283.54	262.404	406.509	0	0	0	291.48	221.669	292.852	0	117.546	120.076	0	262.168	0	78.752	0	0	102.991	195.907	142.197
NC_006088.4:180164765|180172486	0	0	186.656	0	274.266	0	0	182.528	0	0	0	85.0251	0	0	0	94.7547	0	0	0	0	52.0235	104.657	85.3183	0
NC_006088.4:180166821|180174835	0	0	0	0	0	0	0	0	0	0	0	0	0	0	0	42.0524	0	0	0	0	0	0	0	0
NC_006088.4:180253957|180257018	0	0	0	0	0	0	0	0	0	100.088	0	0	0	0	0	0	0	0	42.5909	71.7959	0	0	47.0895	0
NC_006088.4:180254564|180257018	0	0	0	0	0	0	0	0	0	0	0	0	469.413	0	0	0	0	0	536.681	335.529	250.483	233.955	264.08	206.424
NC_006088.4:180298376|180303687	2243.92	1748.04	1512.87	1575.79	1655.39	1570.1	1248.49	1927.95	1519.38	656.721	1564.89	806.438	1629.53	1341.85	1104.7	1164.25	956.342	907.761	1108.96	1185.72	1132.64	786.374	599.031	558.608
NC_006088.4:180319497|180325150	0	0	0	0	0	0	0	0	0	0	0	238.352	0	0	0	0	0	302.697	0	0	62.5021	0	107.384	0
NC_006088.4:180581808|180591918	27.6805	39.0987	28.0788	0	0	0	31.8444	22.8815	21.0378	0	0	0	0	6.84513	17.4811	0	0	0	31.5289	9.31823	7.60852	0	0	0
NC_006088.4:180591775|180600708	0	0	0	0	244.777	0	0	0	0	0	0	0	0	0	0	0	0	86.7315	0	59.7064	41.7869	0	0	20.4069
NC_006088.4:180661649|180663987	0	0	0	0	0	0	0	0	0	0	0	211.936	0	0	0	0	0	0	0	0	0	0	0	0
NC_006088.4:181953098|181953560	0	0	0	0	0	0	0	0	0	0	0	0	0	0	0	0	0	0	0	0	0	54.5726	66.7331	0
NC_006088.4:182372371|182379638	0	0	0	0	0	0	0	121.484	0	0	0	0	0	119.931	111.375	0	0	57.4931	0	79.157	34.625	0	77.8763	40.5823
NC_006088.4:182431523|182434511	0	0	21.1074	0	0	0	0	0	0	0	0	0	0	0	0	0	0	0	0	0	0	0	0	0
NC_006088.4:183154757|183163561	0	0	0	0	0	0	0	0	0	0	0	0	0	0	0	0	0	0	0	62.895	0	0	0	64.4902
NC_006088.4:185141377|185142834	109.691	60.254	0	0	0	0	176.669	105.786	145.894	0	0	0	52.157	0	0	0	37.8123	0	69.5697	53.8504	45.2262	0	0	27.6081
NC_006088.4:185244909|185245535	0	0	0	0	0	0	0	0	0	0	0	0	0	0	0	0	0	0	77.0765	0	0	0	0	0
NC_006088.4:185293375|185298044	0	0	0	0	0	0	0	0	0	0	0	0	0	0	0	0	0	0	0	0	16.1261	0	0	0
NC_006088.4:185293774|185298044	0	0	0	0	0	0	0	0	0	0	0	0	0	0	0	0	0	0	0	0	34.2011	0	0	0
NC_006088.4:185300864|185302457	0	0	0	0	0	0	386.994	0	0	0	0	0	0	0	0	0	0	0	0	0	0	0	0	0
NC_006088.4:185309113|185312911	0	0	0	0	0	0	0	0	0	0	0	0	0	0	0	0	0	0	0	0	0	102.213	0	0
NC_006088.4:185699883|185710298	0	0	0	0	0	0	0	0	0	0	0	0	0	93.5286	0	0	0	0	0	0	0	0	0	0
NC_006088.4:186109980|186119700	0	146.907	158.252	0	0	0	0	0	0	0	218.259	120.144	0	0	0	0	0	0	72.6942	0	0	0	0	0
NC_006088.4:186118355|186119700	978.166	402.983	0	0	472.487	392.124	393.858	0	650.5	656.052	0	549.283	0	370.396	472.959	0	0	209.27	132.939	528.228	168.042	270.443	0	172.335
NC_006088.4:186118355|186142104	359.663	0	0	312.872	0	320.401	0	231.239	0	0	391.36	161.573	0	103.765	0	180.062	82.6541	136.794	0	47.0848	0	56.8226	0	0
NC_006088.4:186137203|186142104	0	0	0	0	0	0	0	0	0	0	0	0	0	0	0	353.24	0	0	0	0	0	0	60.5832	0
NC_006088.4:186490065|186492404	0	0	0	0	0	0	0	0	0	0	0	0	0	0	0	0	0	0	0	0	75.145	0	88.0268	0
NC_006088.4:186648959|186649273	0	0	0	0	0	0	0	0	0	0	0	0	0	0	0	0	0	0	0	299.101	69.7775	0	163.478	230.015
NC_006088.4:186752816|186756127	0	0	0	0	0	0	106.937	0	192.675	0	108.371	0	45.9209	88.8126	0	0	58.2597	41.3232	0	0	13.2729	0	0	0
NC_006088.4:187682908|187685407	0	341.387	0	0	0	0	0	399.576	0	0	0	0	0	0	0	0	0	0	0	0	341.657	0	0	0
NC_006088.4:187682908|187685436	0	0	0	0	186.149	0	853.437	743.308	512.563	664.634	0	432.809	610.803	542.015	425.907	0	265.688	0	1082.41	794.598	820.937	395.75	322.624	543.168
NC_006088.4:187805591|187811763	0	0	0	0	0	0	0	0	0	0	0	0	0	0	0	0	0	0	0	0	0	95.9511	182.516	0
NC_006088.4:187805591|187824164	0	0	0	0	0	0	0	0	0	0	0	0	0	0	0	0	0	0	0	0	0	108.326	99.3486	0
NC_006088.4:187816170|187824164	0	0	0	0	0	0	0	0	0	968.399	2122.75	2136.69	0	1897.52	2053.34	1190.6	1127.2	0	0	0	980.517	0	0	718.262
NC_006088.4:187816170|187841091	0	0	0	0	0	0	0	0	0	0	0	0	0	0	0	913.754	0	0	0	0	0	0	0	0
NC_006088.4:187816170|187862493	612.759	0	0	0	0	0	1110.27	1231.13	1629.99	626.248	1708.58	963.455	1262.56	1193.3	1664.81	894.754	915.318	640.905	740.249	762.076	645.643	887.414	289.375	575.772
NC_006088.4:187821844|187824164	0	0	0	0	0	0	0	0	0	0	0	0	0	0	725.184	0	723.811	0	570.737	274.885	0	0	180.291	0
NC_006088.4:187821844|187841091	0	0	0	0	0	0	0	0	0	593.168	0	0	0	558.154	0	322.854	533.519	294.328	233.716	202.616	212.709	264.897	215.95	337.603
NC_006088.4:187821844|187862493	0	0	0	0	0	0	0	0	0	0	0	0	577.739	394.365	566.511	684.339	0	0	371.548	223.686	156.552	611.882	0	194.956
NC_006088.4:187821844|187885035	0	0	0	0	0	0	0	0	0	0	0	0	0	0	0	0	469.479	0	0	0	0	0	0	0
NC_006088.4:187821844|187896800	0	0	0	0	0	0	0	0	0	0	0	0	0	0	0	0	0	0	0	0	0	0	0	67.5946
NC_006088.4:187823792|187841091	0	0	0	0	0	0	0	0	0	0	0	0	0	0	0	0	0	0	0	0	0	0	342.427	0
NC_006088.4:189200222|189201454	0	0	0	0	0	0	0	0	0	0	0	0	0	0	0	109.983	0	0	79.6175	0	60.3844	0	0	0
NC_006088.4:189511628|189567135	0	0	0	0	0	0	0	0	0	0	0	0	0	71.3517	0	0	0	0	0	0	0	0	0	0
NC_006088.4:192674945|192680081	441.308	581.79	696.356	1013.48	426.334	377.409	0	340.478	469.566	0	0	951.606	335.739	267.372	438.953	0	425.951	251.77	223.913	311.976	194.083	111.555	363.766	284.345
NC_006088.4:192674945|192689121	0	0	0	0	0	0	0	0	0	0	0	0	274.53	0	0	0	0	0	0	85.0331	119.025	68.4128	0	87.1898
NC_006088.4:192674945|192702300	0	0	0	0	0	0	0	0	0	0	0	0	0	0	0	0	0	0	0	0	0	55.1684	0	0
NC_006088.4:192784541|192784841	0	291.862	943.204	0	0	283.997	0	0	0	407.269	0	0	0	0	0	0	0	0	0	417.35	0	0	0	0
NC_006088.4:192812526|192815202	0	0	0	0	0	0	0	0	0	0	0	0	0	0	0	0	0	0	0	0	0	0	32.018	0
NC_006088.4:192959010|192960547	0	1496.23	0	0	0	0	0	844.36	0	820.236	0	0	555.073	420.992	430.053	0	603.616	0	916.666	764.125	508.052	676.249	425.998	626.805
NC_006088.4:193197287|193198682	0	0	0	0	0	0	0	0	0	0	0	0	0	165.841	0	0	0	0	0	0	0	0	0	51.441
NC_006088.4:193206750|193208072	0	0	0	0	0	0	0	0	0	0	0	0	0	0	343.429	0	0	0	0	0	0	0	0	0
NC_006088.4:193239482|193242283	4519.76	1655.15	2651.6	2903.45	1791.34	2229.99	1213.25	1229.42	1541.4	1065.98	945.788	833	1175.57	852.601	320.202	1044.36	719.091	727.288	294.008	455.153	477.824	292.952	298.526	490.032
NC_006088.4:193270293|193271499	520.945	286.157	513.761	815.709	0	696.116	943.911	0	346.439	299.482	637.713	0	412.839	0	647.705	0	448.944	594.408	0	0	71.5958	123.455	369.024	183.562
NC_006088.4:193604810|193612721	0	0	0	0	0	0	0	0	0	0	0	0	0	0	8.37738	0	0	0	0	0	0	0	0	0
NC_006088.4:193604871|193612721	0	0	0	0	0	0	0	305.54	0	0	0	0	160.687	0	245.099	0	0	0	91.8566	74.6566	34.8335	0	65.2877	0
NC_006088.4:194008750|194009306	2943.06	5125.92	3058.22	6219.35	1525.62	1841.65	4162.02	1799.89	3246.08	605.237	937.297	1225.38	1183.22	714.478	713.988	574.993	445.397	286.666	416.241	422.876	532.727	408.266	443.769	173.44
NC_006088.4:194168845|194176466	0	553.679	0	701.464	405.733	0	405.855	567.045	0	0	0	603.75	213.011	0	185.663	210.262	0	383.368	0	296.901	161.617	185.788	216.368	202.954
NC_006088.4:194220012|194222155	0	0	0	0	0	0	0	0	0	0	0	0	0	0	0	0	0	0	0	0	0	179.199	0	157.014
NC_006088.4:194282191|194286321	0	0	0	0	913.14	0	0	0	0	0	0	0	0	0	417.852	0	260.663	0	0	0	103.924	418.132	146.087	114.192
NC_006088.4:194321151|194322959	309.428	291.378	470.82	392.223	661.913	614.306	409.37	703.4	587.931	355.769	468.973	556.024	420.37	277.38	329.76	165.978	380.944	252.188	152.193	217.009	121.503	160.626	267.584	133.508
NC_006088.4:194718741|194720561	0	0	0	0	0	0	0	0	0	0	581.519	284.54	0	0	0	0	0	0	229.551	93.2838	0	125.085	101.972	0
NC_006088.4:194719644|194720561	1337.71	1306.32	1289.94	1241.25	1148.72	1271.12	2154.5	1863.45	0	1595.01	0	1468.98	1884.63	1286.45	1889.07	892.948	1332.14	1441.55	1616.03	1400.99	1225.65	1643.77	2029.2	1675.95
NC_006088.4:194812275|194815396	0	467.911	0	0	0	0	0	0	0	0	0	0	0	207.357	0	0	0	0	0	0	0	0	0	96.4776
NC_006088.4:194816515|194817203	0	0	0	0	0	0	0	0	0	0	0	0	0	0	0	0	0	854.322	379.898	0	658.574	899.017	0	0
NC_006088.4:194886714|194887468	0	0	0	0	0	0	0	0	0	0	0	0	0	347.213	0	0	0	0	0	0	0	0	0	0
NC_006088.4:195049094|195055350	0	0	0	0	0	0	0	0	0	0	0	0	0	0	498.36	0	0	0	290.534	432.909	0	253.304	0	0
NC_006088.4:195049094|195056417	0	0	0	0	0	0	0	0	0	0	0	0	0	0	0	0	0	0	0	127.406	0	0	167.126	130.637
NC_006088.4:195167540|195169372	0	0	0	0	0	0	0	0	0	0	0	0	0	18.8792	0	0	0	0	0	0	0	0	0	0
NC_006088.4:195261222|195292157	336.796	0	493.483	0	0	0	0	0	0	0	0	0	183.02	0	0	0	0	0	104.624	75.585	92.5749	0	0	0
NC_006088.4:195269067|195292157	0	0	0	0	0	0	0	287.219	0	0	0	0	0	0	0	0	0	0	0	175.45	0	0	95.8951	0
NC_006088.4:195290628|195292157	3771.94	2071.94	2182.35	0	0	0	1417.52	2182.59	1505.05	770.994	820.872	2372.28	797.117	1741.16	1459.03	377.678	693.463	573.846	1230.31	888.836	829.431	595.922	1004	1037.96
NC_006088.4:195290628|195296564	0	0	0	0	0	0	0	0	0	0	0	0	0	0	0	0	0	0	0	0	0	0	0	104.359
NC_006088.4:195485905|195487178	0	0	0	0	0	0	0	0	0	0	0	0	0	0	0	196.244	0	0	0	0	0	123.858	0	0
NC_006088.4:195614927|195615843	0	0	0	0	0	0	0	0	0	0	0	0	0	56.6067	0	0	0	0	0	0	0	0	0	0
NC_006088.4:195614927|195616668	0	0	0	0	0	0	0	0	0	0	0	0	0	0	88.7817	0	63.2954	0	0	0	0	0	0	0
NC_006088.4:195648658|195661439	0	61.8568	0	0	0	0	0	42.2334	0	0	0	0	23.7975	17.5979	34.5704	20.3583	25.8787	0	24.9404	17.1991	16.3362	23.7213	16.9208	20.1546
NC_006088.4:195660257|195668726	0	0	0	0	0	0	0	0	0	0	0	0	0	0	0	0	0	0	0	0	0	0	0	424.51
NC_006088.4:195772263|195773293	116.341	127.813	0	0	0	0	0	0	0	0	0	0	0	0	0	38.8301	0	0	0	0	0	0	19.9789	0
NC_006088.4:195774573|195776847	0	0	0	0	0	0	0	0	0	0	0	0	0	0	0	0	79.5531	0	0	0	0	0	0	0
NC_006088.4:195784832|195786357	0	0	0	0	0	0	0	0	0	0	0	0	134.975	0	0	0	0	0	0	0	0	0	0	0
NC_006088.4:195786763|195793768	538.592	417.672	274.956	330.722	214.248	338.681	484.754	183.324	379.244	218.56	258.555	284.652	80.3433	164.527	192.578	95.1676	0	0	34.4462	99.5422	60.9586	40.043	48.9658	25.5167
NC_006088.4:195792943|195793768	0	0	442.219	682.616	0	0	0	0	0	0	0	0	0	0	0	0	0	0	0	110.066	0	0	0	0
NC_006088.4:195798118|195807427	0	0	0	0	0	0	0	0	0	0	0	0	0	0	0	0	72.6035	0	0	0	0	0	36.169	0
NC_006088.4:195807295|195808827	0	0	0	402.868	0	0	186.474	0	0	0	0	0	0	0	0	0	0	0	0	0	0	48.7782	0	62.1662
NC_006088.4:195858005|195859546	0	0	0	0	0	0	0	0	0	0	0	0	0	0	0	0	0	0	0	0	462.735	565.185	325.236	0
NC_006088.4:196027870|196040852	259.908	190.358	239.236	90.4379	0	277.843	104.652	292.431	230.459	0	70.7035	0	0	112.477	167.56	86.7472	0	0	188.391	153.115	71.4407	95.8124	156.217	69.777
NC_006088.4:196027870|196041831	0	0	0	0	0	0	0	0	0	0	0	0	0	0	0	0	0	0	0	0	0	0	18.6579	21.8764
NC_006088.4:196027870|196045597	0	0	0	0	0	0	0	0	0	0	0	0	0	0	0	0	0	0	0	0	0	0	13.5694	0
NC_006089.4:75503|78826	0	0	3021.55	0	0	0	0	0	7538.7	0	0	0	0	5502.42	7618.6	5675.3	7709.79	5418.56	5052.2	5535.08	7831.93	8615.99	5721.74	5305.32
NC_006089.4:201261|204373	713.974	522.919	281.651	372.653	804.705	0	383.308	688.555	1107.88	364.845	1165.35	427.656	452.648	360.475	328.779	178.723	492.235	203.664	172.504	420.61	196.249	0	153.261	167.719
NC_006089.4:216806|230940	0	0	0	0	0	0	0	0	0	0	0	0	0	0	0	0	0	105.441	0	0	0	0	0	0
NC_006089.4:314341|317862	0	0	0	0	0	0	0	0	0	0	0	0	0	0	0	0	0	0	35.4288	0	0	0	0	29.5251
NC_006089.4:558880|560102	0	0	0	0	0	0	0	0	0	0	0	0	0	0	0	0	0	130.558	47.3929	0	0	0	0	19.7478
NC_006089.4:820934|824610	0	0	0	0	0	0	0	0	1706.96	0	0	0	0	0	0	0	748.683	788.507	250.451	465.267	0	374.328	0	397.557
NC_006089.4:891883|893207	0	0	0	0	0	0	0	0	0	0	0	2619.39	1320.22	0	843.866	1181.55	861.411	871.23	0	654.282	610.553	1184.4	715.218	587.017
NC_006089.4:905894|910098	0	0	0	0	0	0	0	0	0	0	0	0	245.504	293.268	0	0	0	0	0	0	106.44	0	124.687	0
NC_006089.4:909366|910098	0	0	0	0	0	0	0	0	0	0	0	0	478.27	0	0	0	0	0	0	0	0	0	0	0
NC_006089.4:1000287|1001591	12881.9	12283	13135.7	6216.17	5870.19	7534.98	6752.74	7852.46	10991.3	5030.21	4958.92	3821.61	4391.65	4470.32	5641.01	2251.14	1759.48	3119.96	3391.36	1718.24	4075.3	1190.4	876.522	1517.12
NC_006089.4:1001383|1005453	0	0	0	0	0	0	0	0	0	0	0	0	0	406.689	0	256.627	0	0	464.435	0	0	0	0	86.0098
NC_006089.4:1023110|1030058	0	0	0	0	496.476	0	0	594.742	546.821	0	838.809	461.737	195.488	355.841	340.781	308.744	0	0	186.252	0	0	0	0	0
NC_006089.4:1026547|1029379	0	0	0	0	0	0	555.136	0	687.651	792.595	0	0	0	447.486	0	0	0	0	0	135.369	0	0	266.357	0
NC_006089.4:1046616|1056341	0	0	0	0	0	0	0	378.959	0	0	0	0	0	0	0	0	0	0	178.014	0	0	0	0	0
NC_006089.4:2083135|2089522	0	170.253	122.267	0	224.569	248.497	0	0	0	653.327	0	348.092	147.374	0	0	193.962	0	176.825	0	0	0	73.4509	0	31.2036
NC_006089.4:2117170|2128185	0	0	0	0	0	0	0	0	0	0	0	0	0	11.2502	0	0	0	0	0	27.2263	0	0	0	0
NC_006089.4:2372737|2379309	0	0	0	0	0	0	0	0	0	0	0	0	0	7.89721	0	0	0	0	0	0	0	0	0	0
NC_006089.4:2373223|2379309	0	0	0	0	0	0	0	25.3386	0	0	0	0	0	0	0	0	0	0	28.5665	23.2175	12.6384	0	13.5359	7.93546
NC_006089.4:3234869|3244294	0	0	0	0	131.829	0	0	0	0	0	0	0	0	59.0539	0	34.1586	117.599	97.314	0	66.9914	0	0	0	20.6071
NC_006089.4:3861718|3862279	640.29	859.745	392.908	1633.84	1443.31	1140.79	744.79	343.052	662.364	763.448	1857.92	2109.37	225.519	215.515	353.818	1032.9	1373.35	2435.27	257.836	530.877	625.763	292.235	1136.2	1103.01
NC_006089.4:3888852|3889349	0	0	0	0	0	0	156.681	0	0	149.134	0	0	0	0	0	0	0	0	0	0	0	0	0	0
NC_006089.4:4004656|4012446	0	0	140.575	0	0	0	0	0	0	0	0	160.085	0	92.5283	0	0	0	0	0	0	0	0	0	0
NC_006089.4:4004685|4012446	219.483	482.253	346.331	0	0	0	294.582	282.226	291.922	0	0	0	278.298	253.289	222.354	0	252.197	0	119.317	172.4	80.4389	0	141.342	0
NC_006089.4:4210732|4212437	0	0	0	0	0	0	0	0	0	0	0	63.1708	0	0	0	0	0	0	0	0	0	0	0	0
NC_006089.4:4552919|4566782	0	0	0	0	0	0	0	0	0	0	0	0	0	0	0	0	0	0	0	0	0	0	852.342	1221.46
NC_006089.4:4618875|4624413	0	0	0	0	0	0	0	0	0	0	0	0	0	111.631	0	0	0	0	0	0	0	0	0	0
NC_006089.4:4624255|4627419	0	0	0	0	0	0	0	0	0	0	0	0	0	0	80.9302	0	0	0	0	0	0	0	0	0
NC_006089.4:5318531|5323247	1897.7	3163.19	2168.39	3893.64	2275.83	2168.56	1212.03	1262.16	2175.87	1404.44	1762.32	2704.52	1866.9	1472.58	1699.53	1736.33	1804.59	2015.98	1802.4	1413.51	1313.04	1364.67	1719.33	1238.54
NC_006089.4:5320297|5321788	0	0	0	0	0	0	0	0	0	0	0	0	505.282	0	0	0	0	0	0	0	0	251.832	0	0
NC_006089.4:5350716|5357841	0	0	0	0	115.646	0	0	0	0	0	0	0	0	0	0	0	0	0	0	0	0	0	0	0
NC_006089.4:5506332|5531480	0	0	0	0	0	0	0	0	0	0	0	0	0	0	0	0	0	0	0	0	0	97.9345	99.7978	0
NC_006089.4:5506332|5592291	0	0	0	0	0	0	0	0	0	0	0	0	0	36.8798	0	0	0	0	0	0	7.80814	0	0	0
NC_006089.4:5561883|5592291	0	0	0	0	0	0	0	0	0	0	0	0	0	37.779	0	0	0	0	0	0	0	0	0	0
NC_006089.4:5591821|5592291	0	0	0	265.841	656.065	362.985	410.164	0	0	0	0	0	0	0	234.543	212.494	0	0	61.5303	0	116.666	53.6457	65.5996	102.554
NC_006089.4:5777318|5786900	0	0	0	0	0	0	0	0	0	0	0	0	0	0	0	0	0	0	0	0	0	41.7868	0	0
NC_006089.4:5781511|5786900	0	0	0	0	0	0	0	0	0	0	0	0	0	184.072	0	0	0	0	0	0	0	0	0	0
NC_006089.4:5875829|5877609	0	0	0	0	0	0	0	43.3005	0	0	0	0	0	0	0	0	0	0	0	0	0	0	0	0
NC_006089.4:6581539|6582114	3972.62	2956.5	4145.33	7625.05	4580.63	7671.56	3302.34	3831.19	3749.76	3437.96	3869.54	4029.84	1949.87	2994.71	2549.3	2437.96	3533.99	3728.62	1718.41	1107.25	1444.19	2267.56	1947.59	2219.05
NC_006089.4:6633100|6648570	0	0	0	0	119.832	0	0	0	0	95.0786	0	0	0	0	0	0	0	0	0	0	0	0	0	49.9515
NC_006089.4:6684370|6689524	0	2322.04	0	2206.37	0	0	0	1698.64	0	675.044	0	1266.01	837.499	762.237	0	0	0	0	0	0	0	0	635.189	620.635
NC_006089.4:6684370|6703610	0	0	0	0	0	0	0	0	0	0	0	0	0	0	0	0	0	0	0	0	0	0	243.15	0
NC_006089.4:7516753|7547359	0	0	0	0	0	0	0	0	0	0	0	0	0	0	0	0	0	0	0	0	0	98.6997	0	0
NC_006089.4:8504890|8515727	2463.91	0	0	0	1622.93	0	0	0	0	944.305	0	1408.75	994.051	823.942	804.542	841.047	849.346	894.525	1217.68	615.795	0	813.927	1038.57	902.019
NC_006089.4:8705225|8707332	0	0	0	0	0	0	0	0	0	0	0	0	1689.89	1705.2	0	1450.5	1597.98	0	0	1046.85	1401.62	0	1313.51	1400.09
NC_006089.4:9160427|9200888	0	0	0	0	0	0	0	0	0	0	0	0	0	0	0	47.8302	0	0	0	0	0	0	0	0
NC_006089.4:9197303|9200888	0	0	0	0	0	0	0	0	0	0	0	0	0	0	0	0	82.284	0	0	0	0	0	0	0
NC_006089.4:9577079|9579597	0	0	0	0	0	0	0	0	0	0	0	0	20.1257	0	0	0	0	0	11.5049	0	0	0	0	0
NC_006089.4:9981647|9991825	0	0	0	0	0	0	0	0	0	0	0	0	0	0	659.521	0	0	0	180.229	0	246.044	0	230.578	340.445
NC_006089.4:10060121|10089928	0	0	0	0	0	0	0	0	0	0	0	0	0	0	0	0	0	0	0	0	0	0	0	170.628
NC_006089.4:10443542|10450325	0	0	0	0	0	0	0	0	0	0	0	0	0	0	0	0	0	0	217.667	0	0	0	0	0
NC_006089.4:10443542|10456341	0	0	0	0	0	176.618	0	0	0	0	0	0	0	0	0	0	0	70.6934	0	0	0	39.1536	0	16.6333
NC_006089.4:10452503|10456341	398.232	525.002	0	498.85	0	0	256.557	460.866	423.732	305.249	844.991	0	252.473	310.209	572.154	239.246	439.285	181.756	375.249	344.085	437.847	150.999	0	208.48
NC_006089.4:12709652|12724103	8.29972	0	0	0	0	0	0	0	0	0	0	0	0	0	0	0	0	0	0	0	0	0	0	0
NC_006089.4:12886986|12911545	0	0	0	0	0	0	0	0	0	353.076	0	0	0	0	0	0	0	0	0	108.545	0	0	0	0
NC_006089.4:13017227|13027000	0	0	0	0	0	0	0	0	0	0	0	0	0	0	0	0	0	0	0	266.903	0	0	0	0
NC_006089.4:13362167|13380148	0	0	0	0	0	0	0	0	0	0	0	0	0	0	0	0	0	0	0	0	0	0	0	137.953
NC_006089.4:13450686|13469268	0	0	0	0	0	0	0	0	0	0	0	0	0	550.343	0	0	0	0	405.583	419.54	293.625	321.465	353.787	0
NC_006089.4:13469011|13469268	0	0	0	0	0	0	0	2989.08	0	0	0	0	2750.98	2213.15	0	0	0	0	1347.94	0	2598.4	1713.85	0	1092.13
NC_006089.4:13722430|13724395	0	67.0272	0	0	0	0	0	0	0	0	0	0	0	0	0	0	0	0	0	0	0	0	0	0
NC_006089.4:14149327|14156399	0	0	0	0	267.055	0	242.85	290.829	0	0	0	270.948	0	0	0	0	0	200.72	0	0	0	103.228	97.1006	65.7805
NC_006089.4:14265685|14266439	5719.35	4537.97	3843.89	5915.06	3939.32	2717.34	8060.13	6435.03	6198.27	5682.89	7174.21	5424.15	2920.93	4102.25	3687.2	3261.04	2811.28	2991.03	1631.37	2599.8	1965.09	1572.92	2250.8	2164.58
NC_006089.4:14265685|14296835	0	0	0	0	0	0	0	0	0	0	0	0	183.831	0	0	0	0	0	0	0	0	0	0	0
NC_006089.4:14718580|14733754	0	0	0	0	0	0	0	0	0	2348.72	0	0	2741.63	4651.86	4478.87	4428.96	5570.95	5300.81	5597.33	5599.82	5230.08	4036.8	4417.55	3358.53
NC_006089.4:14726724|14733754	0	0	0	0	0	0	0	0	0	0	0	0	0	0	0	0	0	0	0	0	35.9507	0	80.565	0
NC_006089.4:14727459|14733754	7781.49	5736.71	5937.4	9245.22	11078.3	10124.4	16573	16095.1	19678	22367.2	28326.4	19916.4	22459.7	24813.2	21556.5	25860.5	25906.3	23978.7	22839.5	21915.5	21290.4	21627.5	21626.9	19245
NC_006089.4:14730343|14733754	0	0	0	0	0	0	0	0	0	0	0	0	0	9097.69	8811.28	9571.59	0	8146.57	8711.48	7944.86	6672.48	8347.17	15019.6	7794.95
NC_006089.4:15371783|15375098	0	0	0	0	0	0	0	0	0	0	0	0	0	0	0	0	0	0	606.574	462.562	0	0	367.256	324.517
NC_006089.4:15519280|15523922	0	0	0	0	0	1344.07	0	0	0	0	0	0	0	0	0	0	0	0	0	0	0	0	0	405.058
NC_006089.4:15567884|15574712	0	0	0	0	0	0	0	0	0	0	0	0	0	0	0	0	0	0	0	311.563	0	350.932	0	255.572
NC_006089.4:16123088|16129299	0	0	0	0	0	0	0	0	0	0	0	0	0	0	0	0	0	0	0	87.725	0	0	0	0
NC_006089.4:16135422|16144641	0	0	0	0	0	0	0	0	0	0	0	0	0	0	0	0	0	35.4933	0	0	0	0	0	0
NC_006089.4:16229931|16231740	0	0	0	0	0	0	0	0	0	0	0	0	0	0	0	66.0625	0	0	0	0	0	0	0	0
NC_006089.4:16362377|16397885	0	0	0	0	0	0	0	0	0	0	0	0	0	0	0	0	56.9528	0	0	0	0	0	0	0
NC_006089.4:16758286|16763851	0	0	0	0	0	0	0	0	0	0	0	0	27.3248	0	11.9083	17.9814	0	0	0	8.46359	5.92344	0	0	7.23187
NC_006089.4:16869821|16898575	0	0	0	0	0	0	0	0	0	0	0	0	0	636.424	0	0	0	0	433.046	541.475	404.228	435.64	331.466	370.139
NC_006089.4:16898521|16909351	295.001	259.273	294.813	410.596	0	336.382	348.427	265.532	0	346.72	0	212.04	162.09	136.175	152.147	196.92	162.706	190.741	0	123.583	70.2752	80.7852	86.1217	71.2786
NC_006089.4:16907404|16909351	944.146	631.368	1117.35	835.599	1288.85	724.061	909.077	653.208	737.072	613.569	552.761	792.964	0	275.352	0	0	0	0	200.842	177.341	0	0	0	0
NC_006089.4:16964891|16971112	0	782.051	0	247.698	0	0	0	0	0	0	0	0	0	0	0	0	0	0	0	0	0	0	0	310.554
NC_006089.4:16964891|16978049	0	1126.29	1132.38	856.146	891.365	876.749	0	0	0	707.238	836.658	921.106	1234.92	1064.79	2039.44	1129.16	2049.72	1754.65	1634.81	1449.49	1831.66	1781.66	1478.85	1527.53
NC_006089.4:16964891|16978582	646.182	354.951	509.817	505.904	0	518.079	195.139	467.383	0	0	329.593	580.576	0	803.968	0	242.629	278.436	0	439.102	412.396	865.876	229.701	291.289	325.274
NC_006089.4:16964891|16987282	0	0	0	0	0	0	0	0	0	0	0	0	0	0	149.733	0	0	0	0	0	41.3779	0	0	0
NC_006089.4:17009973|17031499	891.141	391.606	703.082	372.099	1664.41	762.107	1865.85	515.649	2212.47	2231.36	484.839	1227.68	1845.57	822.718	722.239	1278.94	860.131	2474.23	2045.45	2076.59	1502.34	1032.46	2173.07	1291.91
NC_006089.4:17953953|17970928	0	0	0	0	0	0	0	0	0	0	0	0	0	0	0	0	0	0	0	0	118.81	0	0	0
NC_006089.4:17970750|17993934	0	0	0	0	0	0	0	0	0	0	0	0	0	0	0	0	0	0	130.153	0	0	0	0	0
NC_006089.4:17970750|18001022	0	0	0	0	0	0	0	0	0	0	237.739	0	0	0	0	0	0	0	0	0	0	0	0	0
NC_006089.4:17991526|17993934	0	0	728.255	0	0	0	782.451	1030.74	0	0	713.65	0	461.998	357.409	0	413.472	0	304.878	440.169	362.519	0	184.207	362.91	254.33
NC_006089.4:17991526|18001022	0	955.934	686.506	499.574	924.666	1023.19	735.751	1132.86	0	500.223	1207.19	625.43	579.232	470.696	456.785	566.311	629.889	347.492	204.978	290.476	203.296	96.2295	358.621	297.843
NC_006089.4:18000927|18020238	0	0	0	0	0	0	0	0	0	0	0	0	0	0	0	0	0	0	0	0	0	0	0	209.314
NC_006089.4:18297223|18313423	0	0	0	205.264	0	0	0	126.423	0	0	0	0	0	0	0	0	0	0	0	0	0	0	0	26.3952
NC_006089.4:18343793|18345656	0	0	0	0	0	0	0	0	0	0	0	0	115.746	0	0	0	0	156.236	99.2492	107.553	276.004	0	0	73.5207
NC_006089.4:19770988|19794294	0	0	0	0	0	0	0	0	0	0	0	0	0	0	0	0	0	0	0	0	0	4.3364	0	0
NC_006089.4:20569073|20583982	2509.85	2051.98	2164.4	1766.97	2199.13	2620.65	2068.18	1407.27	2406.61	2147.53	1238.5	1730.6	703.092	833.565	1128.89	1051.98	684.098	799.196	951.923	458.475	369.006	719.283	887.079	693.403
NC_006089.4:20718239|20756549	0	0	0	5.44714	5.04109	3.34694	0	0	0	1.59991	0	0	0	1.35492	0	2.61243	5.75608	2.977	0	0	0	0	0	0
NC_006089.4:20772607|20774649	0	0	0	0	0	0	0	0	0	0	250.997	0	0	0	0	0	0	0	0	0	0	0	0	0
NC_006089.4:20802341|20820653	0	0	0	0	0	0	0	0	0	0	0	0	0	0	0	0	99.1552	0	0	0	0	0	0	0
NC_006089.4:20808665|20820653	0	0	0	116.259	0	0	0	0	0	0	0	0	0	0	0	0	0	0	0	0	0	0	0	0
NC_006089.4:22058686|22063135	0	0	0	0	0	0	0	0	0	0	0	3755.03	971.538	0	1231.72	0	960.458	0	1161.25	492.422	727.558	572.252	502.397	925.67
NC_006089.4:22661868|22665515	0	0	0	0	0	0	0	0	0	0	0	0	0	0	0	0	0	0	0	0	0	0	28.2323	0
NC_006089.4:22662295|22665515	297.914	190.92	597.405	246.198	191.87	252.123	1999.25	1711.88	2344.4	608.944	1205.5	468.417	1951.69	2095.03	1042.62	422.586	710.309	694.014	1174.17	1101.78	672.158	125.512	143.887	112.472
NC_006089.4:23387518|23394816	0	0	0	0	0	0	0	0	0	0	0	0	0	0	0	0	0	0	0	0	0	0	738.757	0
NC_006089.4:23387518|23408121	0	0	0	0	0	0	0	0	0	0	0	0	0	0	0	0	999.772	1260.68	0	0	0	523.671	373.544	472.742
NC_006089.4:23684145|23688593	0	0	0	0	0	0	0	0	0	0	0	0	0	0	0	0	0	0	252.32	0	0	0	0	220.288
NC_006089.4:23745470|23747120	0	0	0	0	0	0	253.526	0	0	0	0	0	0	0	0	0	0	0	0	0	0	0	0	0
NC_006089.4:23985830|23990750	213.24	0	0	0	0	0	0	0	0	0	0	0	0	0	0	0	0	0	0	0	0	0	0	0
NC_006089.4:24101242|24110712	0	0	0	0	0	0	0	0	0	0	0	0	0	0	122.744	0	0	0	0	0	0	0	0	0
NC_006089.4:24173036|24228712	0	0	0	0	0	0	0	268.33	0	149.289	0	0	70.559	0	123	0	172.642	0	60.5026	65.5648	0	0	0	106.444
NC_006089.4:24204342|24228712	0	678.755	626.721	0	0	0	568.616	595.836	1173.92	811.841	648.272	1189.51	559.565	572.94	536.498	265.125	243.401	352.478	639.752	866.599	194.083	0	522.914	266.574
NC_006089.4:24218106|24228712	3193.49	3648.74	3426.61	4667.09	5059.61	5735.28	3291.79	4927.68	3907.68	3133.24	3335.94	3672.65	2591.52	2874.58	2752.92	4156.87	3346.57	2404.93	2962.89	3210.79	2844.05	2179.59	3685.31	3086.46
NC_006089.4:24224887|24228712	3044.35	2898.62	0	0	0	0	1307.53	0	0	0	0	1823.51	0	0	0	1524.13	1679.09	1389.47	0	1115.93	0	833.686	0	0
NC_006089.4:24936813|24946146	0	1837.87	0	0	0	0	0	0	1557.53	0	0	0	424.24	506.776	924.433	0	576.677	0	424.404	591.318	689.746	158.58	0	0
NC_006089.4:24936813|24951968	0	0	0	0	0	0	0	0	0	0	0	0	569.625	874.86	620.617	337.364	309.721	0	814.066	264.654	277.836	319.388	405.022	135.683
NC_006089.4:24936813|24955422	1728.12	776.673	1301.46	0	0	0	1265.14	681.791	1044.76	541.892	512.844	0	747.003	543.899	434.066	747.194	379.088	0	370.088	401.053	410.234	471.587	222.575	158.163
NC_006089.4:24936813|24962139	0	0	0	0	0	0	0	0	0	0	0	0	0	0	0	0	0	0	0	0	61.0553	0	114.435	100.632
NC_006089.4:26103100|26103749	0	0	0	0	0	0	0	0	0	0	0	0	0	0	0	0	0	0	0	0	0	0	95.069	0
NC_006089.4:27085858|27110018	0	0	0	0	0	0	0	0	0	0	2.70102	0	0	0	0	0	0	0	0	3.24961	0	0	0	0
NC_006089.4:27095536|27110018	0	0	0	0	0	0	0	0	0	0	0	0	0	0	0	0	0	0	0	0	0	0	2.84448	2.22344
NC_006089.4:27517333|27518923	0	0	0	0	0	0	60.7125	0	0	0	0	0	0	0	0	0	0	0	0	0	0	0	0	0
NC_006089.4:27517333|27523017	417.936	612.198	439.651	1017.98	403.754	0	336.563	671.761	0	533.92	909.538	500.671	0	0	384.912	348.727	192.092	317.915	0	0	344.633	0	107.656	224.405
NC_006089.4:27623353|27639908	0	0	0	0	0	0	0	0	0	0	0	0	0	0	0	0	0	0	0	0	0	1.52616	0	0
NC_006089.4:27635117|27639908	0	391.025	0	0	0	0	191.085	228.837	473.398	0	0	0	0	0	0	0	0	0	0	0	0	0	0	0
NC_006089.4:27635117|27660248	464.142	0	732.387	207.647	0	0	0	319.727	0	0	0	0	0	0	73.2801	0	0	0	48.061	104.164	72.9019	0	136.639	0
NC_006089.4:27677593|27698792	0	0	0	0	0	0	0	0	0	0	0	79.8292	0	0	0	0	0	0	0	0	0	0	0	0
NC_006089.4:27689430|27698792	0	0	164.297	0	0	0	0	0	0	0	0	0	0	0	0	0	143.568	0	0	0	57.2394	0	0	41.9298
NC_006089.4:27689430|27743873	0	0	0	135.657	0	0	0	0	0	0	0	0	0	0	0	0	0	0	0	0	0	0	0	0
NC_006089.4:28110146|28121414	0	0	0	0	0	0	0	0	0	8.15875	0	0	0	0	0	0	0	0	0	0	0	0	0	0
NC_006089.4:28331904|28335006	25.7702	0	0	0	0	55.097	0	0	0	0	0	0	0	0	0	19.3525	0	0	0	0	0	0	0	0
NC_006089.4:28379361|28407063	0	0	0	0	0	0	0	0	0	0	0	0	0	123.371	0	0	0	0	0	0	0	0	0	0
NC_006089.4:28379361|28437187	0	0	0	0	0	0	0	0	0	123.701	0	0	0	0	0	0	0	0	131.598	0	88.7181	63.7415	0	64.9891
NC_006089.4:28400528|28418857	0	583.723	0	0	898.275	851.99	0	640.516	0	0	0	0	0	0	0	0	0	0	144.422	0	0	0	0	294.205
NC_006089.4:28400528|28437187	0	0	0	0	0	0	0	0	0	0	0	0	0	0	0	68.9051	94.8886	0	0	0	0	0	0	0
NC_006089.4:29079081|29086038	0	0	0	0	0	0	0	0	0	0	0	0	0	0	0	0	0	0	0	176.436	0	0	101.256	124.376
NC_006089.4:29185415|29195240	0	13.4109	0	0	0	0	0	0	0	0	0	0	0	0	0	0	0	0	2.94939	0	0	0	0	0
NC_006089.4:29465227|29469834	0	0	0	0	0	0	0	0	0	0	0	0	0	0	354.07	0	0	0	0	0	70.4485	121.476	0	0
NC_006089.4:29465227|29477793	0	0	0	0	0	0	0	0	0	0	0	0	0	0	0	0	0	0	0	0	0	0	0	55.7773
NC_006089.4:30080906|30091545	0	0	113.607	200.418	0	0	0	0	0	73.5822	0	0	0	0	0	0	0	0	0	0	39.5797	45.499	24.7278	0
NC_006089.4:30080906|30116046	48.1331	0	0	0	0	0	0	0	0	0	0	0	0	0	0	0	0	0	0	0	0	0	0	0
NC_006089.4:31238510|31246005	0	0	0	0	0	0	0	0	0	0	0	0	0	0	0	0	0	0	232.275	0	0	0	0	0
NC_006089.4:31622345|31639586	0	0	0	0	0	0	0	0	0	0	0	0	0	0	0	0	0	0	335.038	0	0	0	0	0
NC_006089.4:31634806|31639586	0	0	0	0	0	0	0	0	0	0	0	0	0	0	0	0	0	0	0	0	0	732.38	0	641.708
NC_006089.4:31634809|31639586	0	0	0	0	0	0	0	0	0	0	0	0	0	0	0	0	0	0	1008.49	0	0	0	1471.31	0
NC_006089.4:31639434|31649119	1292.85	0	0	0	0	0	0	1523.89	0	0	0	0	1608.93	1284.76	1481.75	1510.26	990.364	737.582	1527.13	1259.98	579.112	680.85	764.726	684.535
NC_006089.4:32274551|32298108	0	0	0	0	0	0	0	0	0	0	0	0	0	0	0	2.54906	0	1.93653	0	0	0	0	0	0
NC_006089.4:32287526|32298108	0	0	0	0	0	0	0	0	0	0	0	314.196	0	0	0	0	0	0	0	0	0	0	0	0
NC_006089.4:32961260|32969712	0	0	1364.54	0	0	1087.57	0	0	0	0	0	0	0	0	0	0	0	0	737.424	519.43	447.428	289.318	0	471.15
NC_006089.4:33053190|33143223	0	0	0	0	0	0	0	0	0	278.609	0	0	230.439	235.947	0	227.465	250.592	311.051	0	0	74.9315	114.851	0	164.67
NC_006089.4:33088568|33143223	0	0	0	0	0	0	0	0	0	0	0	0	187.765	256.338	0	0	306.279	0	0	0	122.111	0	0	0
NC_006089.4:33332199|33353079	0	0	0	0	7.39923	0	0	0	0	0	0	0	0	0	0	0	0	0	0	0	0	0	0	0
NC_006089.4:33340493|33353079	4442.5	5643.16	2628.74	1449.21	2950.58	3561.79	1229.78	3882.69	1846.47	1702.61	793.082	3243.06	1936.33	1682.22	1994.59	1807.08	2392.81	1188.04	1408.79	926.9	1564.54	1403.73	1108.59	1118.13
NC_006089.4:33340493|33381741	0	476.412	478.99	271.608	418.935	556.289	279.374	0	1038.19	0	0	0	329.913	150.133	0	130.262	298.971	0	0	102.187	119.197	0	134.045	122.242
NC_006089.4:33352958|33381741	813.204	1340.09	0	0	0	0	873.162	914.961	0	0	0	0	0	0	0	0	0	386.617	0	0	0	299.779	523.685	272.899
NC_006089.4:33782554|33787929	0	915.108	1022.29	1159.36	0	1088.33	0	0	492.392	567.537	0	0	0	320.422	0	0	0	0	0	290.792	203.518	292.443	429.131	335.438
NC_006089.4:33911139|33918473	0	0	0	0	0	0	0	0	0	0	0	0	0	0	0	0	0	0	0	0	0	3.44473	0	0
NC_006089.4:34436565|34477204	0	0	0	0	0	0	0	0	0	0	0	0	0	0	0	265.711	0	0	0	0	0	0	0	124.676
NC_006089.4:34449201|34477204	582.836	0	0	0	0	0	0	0	0	0	0	0	0	0	0	0	0	0	0	0	0	0	0	0
NC_006089.4:35309384|35315433	0	0	0	565.714	0	0	0	0	240.264	138.465	0	0	0	0	0	0	0	0	0	0	0	0	0	48.4971
NC_006089.4:36451448|36482667	0	0	0	0	0	0	0	0	0	0	0	0	0	0	0	292.218	0	0	0	0	0	0	112.764	0
NC_006089.4:36715175|36715453	0	787.19	0	0	0	0	0	0	0	0	0	0	0	0	0	0	0	0	0	0	0	0	0	0
NC_006089.4:37166969|37183349	0	0	0	0	0	0	0	0	0	0	0	0	0	0	0	427.408	1079.06	0	515.672	558.818	508.432	674.389	806.338	859.486
NC_006089.4:37664621|37714716	0	0	3.14845	0	0	0	0	0	0	0	0	0	0	0	0	0	0	0	0	0	0	0	0	0
NC_006089.4:37786356|37786855	0	0	820.168	1085.16	0	0	321.979	0	531.784	429.058	0	0	456.27	519.084	220.939	240.203	882.084	319.346	231.846	345.461	175.839	303.205	350.171	338.122
NC_006089.4:38934077|38947888	0	0	0	0	0	0	0	0	0	0	0	0	0	0	0	5.79697	0	0	0	0	0	0	0	0
NC_006089.4:39134319|39153150	0	0	0	6.64886	0	0	0	0	0	0	0	0	0	0	0	0	0	0	0	0	0	0	0	0
NC_006089.4:39146532|39153150	0	99.5434	0	94.5848	0	71.0314	38.9157	23.3021	40.171	0	44.3673	0	0	15.6847	0	12.0966	8.32909	0	0	0	8.30183	17.1781	20.2279	9.7302
NC_006089.4:40182772|40183855	0	0	0	0	0	0	0	0	0	0	0	0	0	31.924	0	0	0	0	0	0	0	0	0	0
NC_006089.4:40343683|40350577	0	0	0	0	0	0	0	0	0	0	0	0	0	0	0	253.78	0	144.598	0	0	0	0	0	0
NC_006089.4:40367749|40403404	0	0	0	0	0	0	318.791	0	0	0	0	0	0	0	0	173.414	136.461	0	71.7345	97.1707	0	62.5424	76.4787	0
NC_006089.4:40376666|40403404	0	0	0	0	0	0	0	0	0	1126.38	0	660.149	0	0	0	214.577	211.065	209.59	0	0	134.64	96.7347	157.72	123.285
NC_006089.4:40392525|40403404	0	0	0	1982.98	2009.94	2320.81	0	0	1203.13	1248.07	1624.1	1137.84	860.237	469.759	549.849	543.446	873.104	980.537	458.971	284.213	422.691	914.647	652.434	783.196
NC_006089.4:40401363|40403404	0	0	0	0	0	0	0	0	0	0	0	0	0	0	0	0	0	0	0	368.034	0	394.799	0	345.921
NC_006089.4:40800798|40801737	0	0	0	0	0	0	0	0	0	0	0	0	0	0	0	0	0	0	0	0	0	97.6821	0	0
NC_006089.4:41167157|41185265	0	0	245.677	0	0	0	0	0	0	0	0	279.775	0	0	0	93.537	0	0	0	0	0	0	0	0
NC_006089.4:41183465|41185265	0	2434.14	2701.58	4941.17	3064.77	5060.08	2270.88	2428.15	3348.76	5365.15	3452.01	4479.08	2553.99	1569.02	2114.79	3554.64	3020.36	4165.63	1824.98	1423.93	1508.7	2657.18	2944.46	2098.81
NC_006089.4:41306038|41306928	269.243	295.792	318.636	0	0	0	252.957	0	358.103	0	0	0	0	97.0976	0	0	0	0	0	0	0	0	0	0
NC_006089.4:41905613|41913445	0	0	0	0	0	0	0	0	0	0	0	0	0	0	213.125	0	0	0	0	0	0	0	0	103.544
NC_006089.4:42040851|42043488	0	0	0	0	0	0	0	0	0	0	0	0	0	0	0	0	0	0	0	0	0	381.39	0	0
NC_006089.4:42336004|42342676	0	0	0	0	0	0	0	0	0	18.3707	0	0	0	0	0	0	0	0	0	0	0	0	0	0
NC_006089.4:42957665|42959284	0	0	0	0	0	0	0	0	0	0	0	0	0	0	0	0	678.527	491.301	535.029	241.581	338.153	272.107	221.828	346.792
NC_006089.4:42957665|42959953	0	0	0	0	0	0	0	0	0	0	0	0	0	0	0	0	0	0	0	0	0	11.0385	0	0
NC_006089.4:42957665|42963887	0	0	0	0	0	0	0	0	0	0	0	0	0	0	0	0	0	0	0	0	0	58.9435	0	0
NC_006089.4:43295736|43308122	0	0	0	0	0	0	0	705.657	0	681.044	0	0	0	248.798	0	0	0	0	0	225.792	172.392	0	107.703	157.853
NC_006089.4:43687455|43691093	0	0	0	0	0	0	242.089	0	0	0	490.672	0	0	0	0	225.755	0	257.26	0	0	123.947	142.484	271.03	0
NC_006089.4:43748141|43784272	400.326	274.876	513.247	522.367	0	213.975	0	0	0	0	0	539.521	0	238.211	165.912	75.1574	0	0	90.6782	0	137.546	0	128.9	70.5302
NC_006089.4:43759870|43784272	213.24	0	0	111.299	0	0	0	0	0	0	0	0	0	69.2111	206.21	0	0	0	0	0	0	33.6895	0	42.9361
NC_006089.4:43862638|43863043	0	0	233.091	0	0	0	0	0	0	0	0	0	0	0	0	0	0	168.55	0	0	0	0	0	0
NC_006089.4:44526488|44528050	0	0	0	0	0	0	0	224.181	0	0	0	0	0	234.728	0	0	0	0	196.575	0	0	0	0	0
NC_006089.4:44797739|44806368	0	0	0	0	0	0	0	0	0	0	0	0	0	1078.36	0	822.225	0	0	677.312	311.387	684.927	626.309	423.052	513.135
NC_006089.4:44918677|44944884	0	0	0	0	0	0	0	0	0	0	0	0	0	0	0	0	0	2716.15	2713.8	3503.63	2541.03	2921.05	2250.33	2270.9
NC_006089.4:44934535|44944884	0	0	0	0	0	0	0	0	0	0	0	0	0	0	0	0	0	0	2562.92	2528.11	2093.33	2148.56	1915.03	2117.6
NC_006089.4:44934535|44955745	0	0	0	0	1114.21	0	0	0	0	0	0	0	0	0	0	0	0	0	0	0	0	0	0	1052.76
NC_006089.4:44939715|44944884	0	0	0	0	0	0	0	0	0	0	0	0	0	0	0	0	0	0	0	0	0	0	2393.85	0
NC_006089.4:45597326|45617879	0	0	0	10.153	0	0	0	0	0	0	0	0	0	0	0	0	0	0	0	0	0	0	0	0
NC_006089.4:45605960|45617879	3078.74	3923.5	4469.41	0	3886.38	2545.18	1718.98	1543.95	1310.35	1101.28	1005.02	1585.93	1769.7	1332.35	1292.97	1171.42	0	468.386	550.456	870.585	440.05	765.277	835.351	495.925
NC_006089.4:47624544|47659497	0	0	0	0	0	2.44559	0	0	0	0	0	0	0	0	0	0	0	0	0	0	0	0	0	0
NC_006089.4:47799749|47802307	3267.05	10425.8	8469.26	0	3757.38	3658.81	8143.43	6001.41	6000.67	3219.72	3301.06	2795.57	4142.53	2221.76	3868.59	1479.85	1501.6	1331.35	958.507	2016.31	1154.59	1769.68	1242.31	1346.97
NC_006089.4:48059483|48086731	363.808	199.842	287.033	607.638	210.878	0	117.19	0	387.104	278.863	148.452	163.436	230.649	110.209	160.829	54.6413	0	145.289	52.7402	0	110	57.4775	65.5996	87.9038
NC_006089.4:48059483|48096055	0	0	0	0	0	0	0	0	0	0	0	0	1.38618	0	0	0	0	0	0	0	0	0	0	0
NC_006089.4:48075679|48135168	0	0	0	0	0	0	0	0	0	0	0	0	0	0	0	0	0	0	0	22.039	0	0	0	0
NC_006089.4:48102696|48110859	0	0	0	0	0	0	0	0	0	0	0	0	0	120.577	0	0	0	0	0	0	95.7314	0	0	0
NC_006089.4:48569548|48579067	0	0	0	0	0	0	0	0	0	0	0	0	0	0	0	0	0	0	0	0	0	0	0	38.8289
NC_006089.4:49095268|49101899	1225.09	1223.54	0	0	0	0	0	0	0	0	0	1500.97	635.473	1253.13	1169.32	613.332	0	1588.47	726.537	1618.39	1132.67	1231.68	1663.93	986.693
NC_006089.4:49160277|49162001	0	0	0	0	0	0	0	0	0	0	0	0	0	0	0	0	0	0	578.074	1002.3	350.743	0	0	0
NC_006089.4:49160277|49162045	0	0	0	0	0	0	0	0	0	0	0	0	0	0	0	0	0	0	0	278.418	0	0	0	0
NC_006089.4:50073627|50074232	0	0	728.761	0	1274.78	0	0	1018.06	0	0	1399.95	0	0	0	401.045	0	545.844	489.332	406.496	440.507	253.893	333.559	509.858	411.825
NC_006089.4:50073627|50085760	0	0	0	0	0	0	0	0	0	0	0	0	0	358.509	0	240.116	0	0	0	0	0	0	168.47	0
NC_006089.4:50073627|50090117	2241.67	2301.23	2377.47	2800.38	2130.1	2239.22	2693.02	2055.54	1515.19	2112.61	2219.3	1981.05	1560.97	1717.56	1969.77	1379.84	1773.49	1467.58	1544.93	1125.75	1090.92	917.326	1410.45	1302.29
NC_006089.4:50073627|50105624	0	0	0	0	0	0	0	0	0	0	0	0	75.95	0	66.1991	0	82.5922	0	0	70.5743	0	0	77.1471	66.3339
NC_006089.4:50085138|50090117	0	0	0	0	0	0	0	0	0	0	0	0	0	0	0	0	0	0	0	716.724	478.816	0	427.35	0
NC_006089.4:50111031|50114736	0	651.279	0	0	0	0	0	0	0	0	0	355.089	167.04	0	0	0	0	0	381.954	103.478	0	145.692	237.542	0
NC_006089.4:50152685|50199216	0	0	0	0	0	0	0	0	0	0	0	0	0	83.7232	0	0	0	0	0	0	35.4515	0	0	0
NC_006089.4:50157160|50163574	0	0	0	0	0	0	0	0	0	0	0	0	0	268.26	0	0	0	0	280.821	0	0	195.869	0	124.814
NC_006089.4:50193095|50199216	0	0	0	0	0	0	0	0	0	0	0	0	0	0	0	0	0	0	0	0	0	214.128	0	136.45
NC_006089.4:50911842|50914961	2183.92	2399.27	2783.38	1578.29	1541.79	2334.62	1826.35	1539.12	1228.91	1352.07	891.146	754.688	1491.08	436.205	1067.56	378.471	579.1	670.894	639.281	593.803	531.027	398.116	281.279	558.124
NC_006089.4:51445563|51447698	0	0	0	0	0	0	0	0	0	0	0	0	47.4688	0	0	0	0	0	0	0	0	0	0	0
NC_006089.4:51504664|51520337	554.03	0	0	0	0	0	594.88	0	736.883	566.226	1055	0	234.165	359.642	0	554.742	0	210.72	133.86	0	177.667	58.3536	118.928	223.109
NC_006089.4:51504664|51574293	0	0	0	0	0	0	0	0	0	0	0	0	0	0	125.249	0	0	0	0	0	0	0	0	27.3827
NC_006089.4:51565820|51574293	0	0	0	0	0	0	0	0	0	0	0	0	0	0	0	0	0	0	0	0	0	0	0	98.1771
NC_006089.4:51929352|51939618	0	0	0	0	0	0	0	0	0	0	0	0	0	0	0	0	0	0	0	0	0	0	0	121.271
NC_006089.4:53193088|53202473	0	0	0	0	0	0	0	0	0	0	0	0	0	0	0	0	0	0	0	0	0	0	4.38915	0
NC_006089.4:53194388|53202473	0	0	0	0	0	0	0	0	0	0	0	0	0	0	0	0	17.045	0	0	0	0	0	0	0
NC_006089.4:53195854|53202473	0	0	0	0	0	0	0	0	0	0	0	0	0	0	0	0	0	0	0	0	0	0	10.8903	0
NC_006089.4:53196065|53202473	0	0	0	0	0	0	0	0	0	0	0	0	0	0	0	0	167.739	0	0	0	0	0	120.524	0
NC_006089.4:53196591|53202473	0	0	0	0	0	0	0	0	0	0	0	0	0	0	0	0	28.1134	0	0	0	0	19.3272	35.0132	0
NC_006089.4:53817005|53824990	0	0	0	0	0	0	0	0	13.3179	0	0	0	0	0	0	0	0	0	0	0	0	0	0	0
NC_006089.4:54475733|54484084	0	0	0	0	0	0	0	0	0	647.712	0	439.549	620.315	230.96	0	155.86	0	202.985	0	0	158.92	98.3703	0	134.325
NC_006089.4:54592888|54593562	0	0	280.399	309.164	0	0	0	0	0	0	0	0	0	0	0	0	0	0	0	0	0	0	0	0
NC_006089.4:55288297|55289556	11614	11678.5	12517.8	10898	10238.9	7428.88	6925.1	8476.88	6752.81	4815.96	4661.38	5188.9	5592.72	4545.41	5242.93	3066.08	4134.77	3421.56	3220.08	3302.57	3235.93	2356.26	2533.91	1929.57
NC_006089.4:55550682|55554221	0	0	0	0	0	0	0	0	0	0	0	0	0	0	0	0	0	0	72.0914	0	0	0	42.6996	40.0523
NC_006089.4:55647178|55697677	0	0	0	0	0	0	0	0	0	0	0	0	0	0	0	0	0	0	1.14775	0	0	0	0	0
NC_006089.4:55677628|55697677	3.98828	0	0	0	0	0	0	0	10.6092	25.985	0	0	8.84979	2.58895	3.30583	5.9901	8.24892	19.3405	4.33627	3.13272	4.93315	2.52041	10.7871	6.42436
NC_006089.4:55684196|55684644	1985.89	1890.82	0	1105.62	1279	0	1599.23	893.754	1056.52	1420.72	540.226	1070.56	419.674	744.822	512.111	530.25	638.927	906.373	335.87	415.968	655.031	460.163	1227.71	533.147
NC_006089.4:56390698|56399968	0	0	0	0	0	0	20.8378	0	22.944	36.3625	21.1172	0	0	13.0643	16.6819	0	0	39.3664	0	0	0	2.72539	0	7.8152
NC_006089.4:56393105|56418261	0	0	0	0	0	0	0	0	0	0	0	0	0	0	0	0	0	0	0	0	108.543	0	0	0
NC_006089.4:56468294|56469111	0	0	99.2604	0	0	0	0	0	267.732	135.009	0	0	0	239.56	152.947	201.555	138.78	186.617	136.788	306.347	214.405	103.358	0	126.66
NC_006089.4:56468294|56495606	0	0	0	0	0	0	0	0	0	0	0	0	0	0	0	0	0	0	0	0	0	0	0	0.884252
NC_006089.4:56482364|56495606	0	0	0	0	0	0	0	0	0	0	0	0	0	0	0	0	0	0	0	0	0	2.86194	0	0
NC_006089.4:56583290|56602082	0	0	0	0	0	0	0	0	0	0	0	0	0	0	0	0	2.93355	0	0	0	0	0	0	0
NC_006089.4:56583290|56642404	79.142	86.9461	149.857	181.753	107.039	0	0	0	0	0	0	0	0	0	0	110.941	0	0	57.3649	43.5152	26.1044	0	24.4635	25.4965
NC_006089.4:56607465|56618280	0	0	0	0	0	0	0	0	0	400.241	0	0	0	0	0	634.865	359.992	468.124	0	0	0	0	288.222	465.609
NC_006089.4:56607465|56642404	136.985	0	162.115	178.746	99.2526	164.742	0	132.108	0	78.7503	167.69	138.462	97.7023	81.512	56.7725	60.0079	0	39.0756	37.2344	47.0747	70.5993	0	0	34.4776
NC_006089.4:56625991|56642404	133.349	0	0	0	0	0	0	192.903	0	0	0	0	0	57.708	208.781	0	0	50.7179	80.5468	52.3717	54.9803	35.1127	40.0745	31.325
NC_006089.4:56637160|56642404	0	0	0	0	0	0	0	0	0	0	0	0	0	0	0	174.82	0	0	0	0	0	0	0	0
NC_006089.4:56968515|56994864	0	0	0	0	0	0	0	0	0	0	0	0	0	0	0	0	0	0	0	286.373	0	0	0	0
NC_006089.4:58779234|58820614	0	0	0	4.03442	0	0	0	1.86361	0	0	0	0	0	0	0	0	0	0	0	0	0	0	0	0
NC_006089.4:58805600|58806407	0	0	0	0	0	0	0	0	0	0	0	0	0	0	109.376	0	0	0	0	0	0	0	0	0
NC_006089.4:58805600|58808162	0	119.967	110.77	0	0	83.3818	0	45.1335	0	0	0	0	0	20.253	0	0	0	0	0	0	0	29.5752	0	34.5516
NC_006089.4:58805600|58812805	0	0	13.1328	0	0	0	0	0	0	0	0	0	0	0	0	0	0	0	0	0	0	0	0	0
NC_006089.4:58805600|58820614	0	0	18.9081	8.33908	0	0	0	0	0	0	0	0	0	0	0	0	0	0	0	0	0	0	0	0
NC_006089.4:58867313|58878039	0	0	0	0	21.6048	0	0	0	0	0	0	0	0	0	0	0	0	0	0	0	0	0	0	0
NC_006089.4:58870987|58878039	34.0132	0	0	0	0	24.2402	18.2605	0	0	0	0	0	0	0	0	8.51422	0	0	0	0	0	0	0	0
NC_006089.4:58910994|58944041	0	0	0	0	0	0	0	0	0	0	0	0	0	0	0	0	0	0	0	0	1.99527	1.14684	0	0
NC_006089.4:59014246|59019166	0	0	0	0	0	0	0	0	0	0	0	0	0	7.03222	0	0	0	0	0	0	0	0	0	0
NC_006089.4:59480298|59556453	0	0	0	0	0	0	0	0	0	0	0	0	0	0	941.503	0	0	0	493.99	0	749.315	538.362	0	0
NC_006089.4:59615109|59617975	0	0	0	0	0	0	0	0	0	0	0	0	0	0	0	0	0	0	0	0	0	985.597	0	0
NC_006089.4:59788974|59789720	0	0	0	0	0	0	0	0	0	0	0	0	0	0	0	0	246.117	0	0	0	147.187	0	0	0
NC_006089.4:59788974|59793364	999.563	0	591.468	782.571	603.528	0	0	0	0	0	0	336.779	158.427	0	207.131	187.659	0	0	407.542	0	171.718	197.399	0	176.105
NC_006089.4:60566393|60570289	0	0	0	0	0	0	0	0	0	0	0	0	0	0	0	0	0	95.7414	0	0	0	0	32.4212	33.7902
NC_006089.4:60706517|60707609	256.064	281.314	519.496	840.088	459.411	625.676	530.248	458.617	535.189	280.393	686.626	690.197	533.405	395.764	424.495	531.099	479.174	459.13	198.862	186.767	201.097	196.496	282.684	184.138
NC_006089.4:61772361|61780988	0	0	0	0	0	0	0	0	46.7708	0	0	0	0	0	0	0	0	0	0	0	0	0	0	0
NC_006089.4:61778963|61780988	0	43.3615	0	0	0	0	0	0	104.992	45.3805	48.3164	0	0	0	54.526	0	0	33.7765	42.9133	0	0	0	0	0
NC_006089.4:61913963|61966379	314.823	0	0	0	0	0	0	0	0	241.315	0	0	0	0	0	0	0	179.609	0	0	0	397.907	0	0
NC_006089.4:62037009|62053969	0	0	0	0	0	0	0	0	0	0	0	0	0	0	0	0	0	4.03462	1.70867	0	3.88773	0	0	0
NC_006089.4:62045092|62053969	0	0	0	0	0	0	0	13.0297	0	0	0	0	0	0	0	0	0	0	0	0	0	0	0	0
NC_006089.4:62049024|62053969	24.2514	26.6428	0	42.1928	15.619	0	13.0198	0	0	0	19.7916	0	30.7501	87.4585	40.2033	56.6593	39.0125	83.014	17.5783	15.8742	46.6618	35.7602	45.811	58.5966
NC_006089.4:62051520|62053969	48.9582	0	0	0	47.2969	87.2276	78.8519	31.4768	0	62.5449	0	73.3125	113.809	176.559	54.1076	98.0421	78.7575	102.414	41.4011	108.958	121.114	82.5049	79.8709	92.006
NC_006089.4:62051520|62092880	0	0	0	0	0	0	0	1.86451	0	0	0	0	0	0	0	0	0	0	0	0	0	0	0	0
NC_006089.4:62092790|62094432	0	0	0	0	0	0	0	0	0	0	0	0	0	0	0	48.7326	0	0	0	0	0	0	0	0
NC_006089.4:62171925|62192727	0	0	0	0	0	0	0	0	0	0	0	0	0	626.088	0	724.297	0	1050.48	0	413.231	686.872	249.346	406.545	0
NC_006089.4:62171925|62207169	0	0	0	0	0	0	0	0	0	0	0	0	0	0	0	0	0	0	0	637.925	360.608	0	144.832	0
NC_006089.4:62192650|62207169	0	0	0	0	0	0	0	0	0	0	0	0	0	0	0	0	0	0	0	0	318.55	0	0	0
NC_006089.4:62242352|62243984	0	0	0	0	0	0	0	0	0	0	0	0	0	0	0	0	0	27.9368	0	0	0	0	0	0
NC_006089.4:62302604|62304531	0	0	0	0	0	0	0	0	0	0	0	0	0	0	0	0	0	0	0	481.144	612.254	0	430.326	426.072
NC_006089.4:62482635|62492507	0	0	90.1284	0	0	0	0	0	0	0	0	0	0	0	0	0	0	0	0	0	0	0	0	0
NC_006089.4:63122398|63125748	0	0	0	0	0	0	48.0422	0	0	0	0	0	0	10.3269	0	0	0	0	0	0	0	0	0	0
NC_006089.4:63330812|63334776	0	99.7041	0	0	0	0	0	0	0	0	0	0	0	0	0	0	48.6648	0	14.6183	39.6035	16.6305	15.9313	0	16.2432
NC_006089.4:63331051|63334776	332.651	247.565	677.293	582.482	611.627	493.26	302.449	496.735	385.35	296.106	394.078	568.831	170.077	250.765	361.71	279.356	88.7766	220.39	140.004	88.502	123.88	77.9849	132.678	146.923
NC_006089.4:64922227|64930026	0	0	0	0	0	0	0	0	0	0	0	0	0	0	0	0	0	0	0	462.647	0	0	249.892	0
NC_006089.4:65210121|65216823	0	0	0	0	0	0	0	0	0	0	0	0	0	0	0	0	0	0	0	9.3706	0	5.65428	0	0
NC_006089.4:65508966|65528358	0	0	0	0	0	0	0	0	0	0	0	0	0	0	0	1598.8	2025.55	2769.31	0	0	737.346	1937.41	1546.52	1851.88
NC_006089.4:65597692|65614343	960.279	1054.97	998.693	0	0	0	0	1683.8	0	0	0	0	1854.08	1171.15	1157.76	0	0	0	474.576	205.713	467.913	0	0	0
NC_006089.4:65866607|65867273	479.551	460.984	945.875	625.744	579.098	576.722	627.545	693.717	0	735.16	440.28	592.435	608.055	466.942	529.99	240.083	619.906	273.588	304.146	0	411.918	208.349	555.875	313.813
NC_006089.4:65866607|65868808	0	0	0	0	0	0	0	0	0	0	0	0	0	0	0	0	0	0	0	0	0	17.2119	0	0
NC_006089.4:65866607|65880133	0	0	0	0	0	0	0	0	0	0	0	0	0	0	0	161.21	0	0	58.3505	63.2327	0	84.789	110.595	97.2546
NC_006089.4:65973977|65974762	0	0	0	0	0	108.757	0	0	0	0	0	0	0	0	0	0	0	0	0	0	0	0	0	0
NC_006089.4:66302761|66306991	0	0	0	0	2998.9	0	0	0	0	0	709.341	0	0	0	0	0	0	637.558	540.014	0	375.433	510.05	575.728	0
NC_006089.4:66406916|66412513	0	0	0	0	1043.94	825.126	372.948	0	0	0	0	0	293.61	868.48	938.353	386.427	532.146	0	391.632	848.799	509.187	195.113	357.885	341.914
NC_006089.4:66406916|66465198	0	0	0	0	0	0	0	0	0	0	0	0	0	0	0	0	0	82.0518	0	56.4848	39.5322	0	0	0
NC_006089.4:66461966|66465198	673.106	0	424.848	0	0	0	0	0	0	0	0	0	0	0	0	0	0	0	0	370.099	0	0	0	0
NC_006089.4:66799575|66809616	0	0	0	0	0	0	0	0	0	0	0	0	0	0	0	0	0	0	162.206	0	0	117.85	0	0
NC_006089.4:67216430|67221355	0	0	12.8075	0	0	0	0	0	0	0	0	0	0	0	0	0	0	0	0	0	0	0	0	0
NC_006089.4:67479512|67512537	0	0	0	0	0	0	0	0	0	0	0	0	0	0	0	0	0	0	0	0	0	88.9687	0	0
NC_006089.4:67591901|67599728	7075.1	4338.29	4932.95	4122.18	5722.34	7035.64	1722.52	2697.55	1969.57	3152.98	0	1626.15	3129.42	1708.92	2000.28	0	1474.68	1408.05	1311.89	840.066	1356.79	1559.7	1271.5	1424.58
NC_006089.4:67863581|67864790	0	1348.95	0	1201.64	0	0	0	0	0	0	0	0	0	0	0	0	0	0	0	0	0	0	0	0
NC_006089.4:67863581|67873996	0	1203.43	0	857.612	0	0	0	686.669	509.93	377.84	0	0	0	213.322	0	0	151.042	156.236	79.3993	0	150.547	0	0	0
NC_006089.4:68081569|68093373	0	0	0	100.896	217.873	0	0	0	0	0	0	0	81.7029	292.795	71.2134	0	0	147.045	0	151.84	70.8458	61.0808	24.8972	58.3841
NC_006089.4:68284686|68301080	0	0	0	0	0	0	0	0	0	0	0	0	0	0	0	0	0	0	0	0	0	0	0	164.296
NC_006089.4:68298430|68301080	0	0	0	0	0	0	0	0	0	0	0	0	392.389	0	0	309.86	426.705	0	403.757	291.692	306.222	234.679	318.859	423.712
NC_006089.4:68405080|68408617	0	0	0	0	0	0	0	0	0	0	0	0	0	0	0	0	0	0	0	0	0	0	178.186	0
NC_006089.4:68423934|68429660	0	0	0	0	0	0	0	0	0	0	0	0	0	0	0	0	0	0	0	0	210.536	435.64	0	431.829
NC_006089.4:68549359|68563846	1081.58	1029.81	1393.78	903.238	975.224	924.974	522.598	1043.08	1054.94	773.774	559.029	777.417	594.28	514.871	996.12	758.08	497.117	658.19	561.845	410.623	237.835	205.053	204.311	370.222
NC_006089.4:68553848|68563846	0	0	0	0	0	0	0	0	0	0	0	0	0	0	0	0	0	0	0	0	0	148.313	98.9245	154.652
NC_006089.4:68592247|68602837	0	0	0	0	0	0	0	0	271.318	0	0	0	0	0	187.874	0	0	0	0	0	0	0	0	0
NC_006089.4:68699141|68714799	0	0	0	0	203.651	150.234	0	0	0	0	0	0	0	0	0	0	0	80.1771	0	0	0	0	90.5021	70.7427
NC_006089.4:68699175|68714799	0	0	0	0	0	0	0	0	0	0	0	0	0	0	0	0	0	170.545	0	0	0	0	0	0
NC_006089.4:74510089|74531225	0	0	0	0	0	0	232.057	0	0	0	0	0	0	0	0	0	0	0	0	0	0	0	0	0
NC_006089.4:74530745|74578432	0	0	70.4128	0	0	0	0	0	0	0	0	0	0	0	0	0	0	0	0	0	0	0	0	0
NC_006089.4:74630051|74658845	0	0	168.915	0	0	0	0	0	0	0	0	0	0	0	0	0	0	0	0	0	0	0	0	0
NC_006089.4:75892946|75911633	0	0	0	0	0	0	0	0	0	0	0	0	0	0	0	0	0	0	0	0	0	0	0	0.861571
NC_006089.4:76184620|76185139	0	0	0	0	0	0	0	0	0	0	0	0	0	0	0	0	0	0	0	0	105.673	0	0	0
NC_006089.4:78459484|78460613	0	0	0	0	0	0	0	0	0	0	0	0	0	0	0	0	0	60.5586	0	0	0	0	0	0
NC_006089.4:78459484|78462469	0	0	0	0	0	0	0	0	0	0	0	0	0	0	0	0	0	0	0	0	0	12.6928	0	0
NC_006089.4:78503548|78504862	630.355	395.722	568.377	282.008	608.966	1251.44	870.213	521.069	838.398	1173.42	440.941	889.987	399.636	116.911	0	1036.91	620.836	256.874	97.9079	282.933	74.2565	113.816	579.906	417.032
NC_006089.4:78516519|78522161	0	0	0	0	0	0	0	0	0	0	0	0	0	0	0	0	0	0	0	0	0	62.1577	0	0
NC_006089.4:78905077|78909684	26.0303	0	0	0	0	0	0	0	0	0	0	0	0	0	0	0	0	0	0	0	0	0	0	0
NC_006089.4:78926050|78946010	0	0	0	0	0	0	0	0	0	0	0	0	0	0	0	0	0	0	0	0	1477.96	914.844	1243	1360.26
NC_006089.4:79515582|79535495	174.596	0	0	0	0	0	0	0	0	0	0	0	0	0	0	0	0	265.623	168.738	91.4281	0	0	164.906	0
NC_006089.4:79571466|79574155	0	0	0	643.76	0	0	0	0	0	0	0	0	0	0	0	0	0	0	0	0	0	454.678	0	289.736
NC_006089.4:79639075|79686021	0	0	0	0	0	0	0	0	0	0	0	0	0	0	0	0	0	0	0	0	0	0.538205	0	0
NC_006089.4:79640325|79686021	0	0	0	0	0	593.632	0	0	0	0	0	0	0	0	0	444.821	0	0	0	0	274.749	0	0	0
NC_006089.4:79951679|79964012	0	0	0	0	0	0	0	0	0	9.93903	0	0	0	0	0	0	0	0	0	3.81939	0	3.07286	0	4.56897
NC_006089.4:79971936|79990585	0	0	0	0	0	0	0	0	0	321.472	0	0	0	0	251.068	174.973	0	0	189.996	192.167	96.0661	0	0	147.781
NC_006089.4:79977525|79990585	0	302.932	0	0	0	0	0	0	0	0	0	0	0	0	0	0	0	0	183.212	0	0	87.128	0	129.549
NC_006089.4:79984382|79990585	0	0	636.843	0	0	0	0	0	858.87	412.476	0	580.185	375.278	0	475.778	242.466	0	0	0	0	118.331	153.031	194.062	151.692
NC_006089.4:81168174|81171311	0	0	0	0	0	0	0	0	0	0	0	0	0	0	0	0	0	0	0	306.182	0	0	0	0
NC_006089.4:81196547|81198224	0	0	0	0	0	0	0	0	0	0	0	0	0	0	0	0	0	0	0	0	0	0	30.6887	0
NC_006089.4:83587419|83601438	0	0	0	424.445	720.142	0	0	0	0	415.552	0	0	0	0	0	0	0	0	0	0	0	0	453.86	0
NC_006089.4:83841456|83845470	0	0	0	0	0	0	0	0	0	0	0	0	0	0	0	0	184.382	0	0	0	0	63.379	0	67.3121
NC_006089.4:84113196|84131360	0	0	0	0	0	0	0	0	0	0	0	0	0	0	0	0	0	918.539	0	0	0	0	345.609	324.182
NC_006089.4:84506167|84544764	0	174.076	0	0	0	0	0	0	0	0	0	0	0	0	0	0	0	0	0	0	0	0	0	42.5391
NC_006089.4:84533165|84544764	0	494.235	0	0	0	0	0	0	0	0	458.926	0	213.91	0	403.968	281.532	0	577.478	0	242.94	0	0	101.398	0
NC_006089.4:84961142|84973956	0	0	0	0	154.813	0	0	0	0	0	0	0	0	0	0	0	165.722	274.273	0	125.874	110.12	0	247.675	129.066
NC_006089.4:85165175|85199593	0	0	0	0	0	0	0	0	0	0	0	0	0	0	0	0	0	0	0	0	0	52.713	0	0
NC_006089.4:85198952|85199593	0	0	0	0	0	0	0	0	0	0	0	0	0	0	0	0	0	0	0	0	34.2366	39.3569	0	0
NC_006089.4:86121562|86139025	0	0	0	0	0	0	0	0	0	0	0	0	0	434.986	555.434	0	0	0	445.235	131.588	122.793	0	143.843	0
NC_006089.4:88176904|88183713	0	0	0	0	0	0	0	0	0	0	0	0	0	0	0	0	0	0	0	0	0	0	124.086	48.4971
NC_006089.4:88247676|88258786	0	0	0	0	0	0	0	0	0	0	0	0	0	0	0	0	0	0	0	0	0	0	1.85386	0
NC_006089.4:88247676|88320744	0	0	0	0	0	0	0	0	0	0	0	0	0	0	0	0	0	0	1.18987	0	0	0	0	0
NC_006089.4:88320607|88326221	0	0	0	0	0	0	0	0	0	0	0	0	0	0	0	0	0	0	0	11.1863	0	4.49993	0	0
NC_006089.4:88486228|88541439	0	0	0	0	0	0	0	0	0	0	0	0	0	0	0	152.336	0	0	0	0	0	0	0	0
NC_006089.4:88513351|88541439	0	0	0	0	0	0	0	0	0	0	0	0	0	0	0	0	92.5005	0	0	0	0	0	0	0
NC_006089.4:88653878|88655809	0	0	0	0	0	0	0	0	0	0	0	0	0	0	0	0	0	0	0	0	0	80.7256	0	0
NC_006089.4:88815037|88841100	0	0	0	0	0	0	0	79.7774	0	0	0	0	0	0	0	0	0	0	0	0	0	0	0	0
NC_006089.4:89340062|89346964	0	0	598.955	660.397	977.869	0	2751.08	488.09	841.43	775.873	516.292	0	1123.03	492.801	908.928	190.034	436.157	938.402	504.412	0	0	439.776	260.738	585.956
NC_006089.4:89340062|89348764	0	0	7.24921	0	0	0	0	0	0	0	0	0	0	0	0	0	0	0	0	0	0	0	0	0
NC_006089.4:89481892|89487272	0	392.54	479.235	671.374	448.736	954.904	0	0	0	1040.74	262.437	834.675	407.748	386.568	296.166	1377.39	1330.22	448.462	0	0	314.279	643.532	579.844	280.581
NC_006089.4:89481892|89504935	0	0	0	0	0	0	0	72.5136	0	0	0	0	0	0	0	0	0	0	0	0	0	0	0	0
NC_006089.4:89483107|89487272	0	0	0	0	0	0	0	0	0	0	0	0	122.102	0	0	0	0	0	0	0	0	0	39.6884	0
NC_006089.4:89490411|89504935	0	0	0	0	0	0	0	76.5061	0	0	0	0	0	0	0	0	0	0	0	0	0	0	0	0
NC_006089.4:90255787|90277217	0	0	0	0	0	0	0	0	0	0	264.565	0	0	0	258.758	0	0	0	0	113.173	0	0	0	0
NC_006089.4:90312186|90317833	0	0	0	0	0	0	0	0	0	0	0	0	0	0	0	0	0	0	0	0	172.256	0	0	0
NC_006089.4:90897362|90949221	0	0	0	0	0	0	0	0	0	0	0	0	0	0	0	0	0	0	0	0	0	0	17.0956	0
NC_006089.4:90935671|90949221	0	0	0	0	269.304	0	0	0	423.732	0	0	178.9	227.226	189.572	198.053	0	164.732	0	101.029	78.2011	76.6232	50.3329	0	0
NC_006089.4:91123400|91129491	112.468	0	133.101	156.539	0	120.229	196.236	235.006	398.9	0	336.546	0	237.678	154.127	0	0	103.385	139.023	0	0	20.6094	0	33.7993	0
NC_006089.4:91127473|91129491	0	0	0	144.705	0	423.393	0	0	0	151.793	0	124.548	0	0	0	69.3999	150.182	124.277	0	0	0	0	0	35.8864
NC_006089.4:91169425|91170912	0	0	317.993	0	467.248	0	0	0	0	576.691	0	313.845	357.738	186.051	0	174.879	0	183.955	116.858	116.082	81.243	127.354	138.429	205.591
NC_006089.4:91169425|91177455	0	0	0	0	0	0	0	0	0	0	0	0	0	0	0	0	0	0	43.6194	94.5381	0	45.636	0	43.6211
NC_006089.4:91647486|91650683	0	0	98.6396	169.663	0	0	60.4087	0	0	38.3327	193.86	123.563	39.6315	16.2315	20.726	25.0368	25.8585	64.1944	13.5932	0	13.746	0	28.9844	17.6215
NC_006089.4:91647486|91652124	0	0	0	0	0	0	0	0	0	0	0	0	0	0	0	0	0	0	0	0	0	0	6.66036	0
NC_006089.4:92080034|92090775	0	0	0	0	0	0	0	0	0	0	0	0	0	0	0	0	0	0	26.3888	0	8.89515	12.7818	0	0
NC_006089.4:92432444|92436295	0	0	16.3785	0	0	0	0	0	0	15.9122	0	0	0	0	0	0	0	0	0	0	0	0	0	0
NC_006089.4:93938804|93949050	0	0	0	0	0	0	0	106.517	0	0	0	0	116.705	0	0	0	0	0	0	0	0	0	0	0
NC_006089.4:94177985|94198004	0	0	0	0	0	0	0	0	0	0	0	0	0	0	0	0	0	0	0	0	0	0	138.553	72.202
NC_006089.4:94480777|94510729	137.397	339.628	0	286.853	66.3674	293.756	304.275	629.401	0	157.974	84.0971	92.5854	326.654	178.379	94.9053	120.377	189.451	235.159	273.873	53.9614	84.9739	141.096	123.873	145.241
NC_006089.4:94505027|94510729	0	138.129	99.1979	0	0	0	0	202.092	0	0	102.609	0	0	126.96	0	62.9463	0	0	45.5672	0	34.5596	0	0	25.3161
NC_006089.4:95837960|95848169	262.18	0	310.278	547.372	0	1681.63	897.317	758.539	0	150.723	427.93	235.561	415.546	312.017	398.415	262.517	271.133	74.7882	285.057	180.196	126.114	41.4215	0	145.173
NC_006089.4:95837960|95851053	0	0	0	0	0	0	0	0	0	0	0	0	0	0	0	0	0	0	0	0	0	51.9187	0	0
NC_006089.4:96985131|96985487	0	0	0	0	0	0	0	0	0	0	0	0	0	0	0	0	0	0	0	0	0	70.7762	0	0
NC_006089.4:97020633|97021092	0	0	0	0	0	0	0	0	0	0	0	312.375	0	0	0	0	0	0	0	0	0	0	0	0
NC_006089.4:97020633|97076505	0	0	0	0	0	0	0	283.523	391.017	0	0	0	139.788	0	0	0	0	0	0	144.327	0	0	0	0
NC_006089.4:97076422|97133550	2.79946	2.30663	0	0	0	0	0	2.02484	1.86169	0	0	0	0	0.908617	1.93369	0.700762	0	0.798557	0	0	0.769484	0	0.901393	0
NC_006089.4:97119624|97133550	0	0	6.79506	0	0	0	0	0	0	0	0	0	0	0	0	0	0	0	0	0	0	0	0	0
NC_006089.4:97461962|97463035	0	0	0	0	0	0	0	0	0	0	0	0	0	0	0	0	0	637.162	0	0	0	0	0	0
NC_006089.4:97722647|97725809	0	27.7744	0	0	0	0	0	0	0	0	0	0	0	0	0	0	0	0	0	0	0	0	0	0
NC_006089.4:97955757|97971294	0	0	0	0	0	0	0	0	0	0	0	0	0	0	0	0	0	0	1.86515	0	0	0	0	0
NC_006089.4:97971165|97979050	0	0	0	0	0	0	0	0	0	0	0	0	0	0	0	0	0	11.5701	0	0	2.78721	0	0	0
NC_006089.4:98219732|98223636	0	0	0	0	0	0	0	0	0	0	0	0	0	0	0	0	0	0	464.706	0	0	294.66	390.346	328.593
NC_006089.4:98464185|98465453	0	173.07	0	0	0	0	0	0	0	0	0	0	0	0	0	0	0	0	0	0	0	0	0	0
NC_006089.4:98634980|98640635	0	0	0	0	0	0	0	0	0	0	0	0	1491.08	0	0	1038.94	0	1105	0	0	456.331	786.865	570.194	557.13
NC_006089.4:98710927|98719406	5172.56	3839.61	0	0	0	4333.93	3489.98	4988.41	4648.46	3857.66	3308.6	3516.95	3456.59	1935.98	3553.57	1959.7	1638.49	2312.94	1418.64	2196.19	2151.88	3180.48	1980.6	1801.52
NC_006089.4:98710927|98738164	614.722	1238.12	767.91	1310.13	1113.49	1177.38	804.431	839.852	987.939	883.482	815.219	782.438	649.54	432.293	410.458	384.694	671.028	350.704	343.462	181.07	147.847	145.678	270.509	242.392
NC_006089.4:98710978|98719406	0	0	0	0	0	0	0	0	0	0	0	0	0	0	0	0	0	0	0	0	0	483.838	0	650.893
NC_006089.4:98710978|98738164	0	0	0	0	0	0	0	0	0	0	540.226	594.754	0	160.423	248.74	185.587	127.785	211.487	86.3665	0	80.0593	83.6659	47.7443	111.961
NC_006089.4:98719300|98738164	0	0	0	0	0	0	0	0	0	0	0	0	0	0	0	0	0	0	0	0	0	0	59.6187	0
NC_006089.4:98823911|98854927	0	0	0	0	0	0	0	0	0	0	0	0	0	0	0	17.6797	0	0	0	0	0	0	0	0
NC_006089.4:98831407|98854927	0	0	0	0	0	0	0	114.306	0	0	0	0	0	0	0	0	0	0	0	0	0	0	0	0
NC_006089.4:99065194|99067503	0	0	575.038	652.142	905.293	0	0	0	0	877.909	1784.44	0	1056.18	540.712	575.363	573.402	574.274	712.825	301.883	449.819	515.154	394.799	482.772	545.087
NC_006089.4:100387769|100393772	0	0	0	0	0	0	0	0	0	0	0	0	0	0	0	0	0	0	848.217	421.294	0	0	0	314.167
NC_006089.4:101461942|101463048	0	0	0	0	0	0	0	0	0	0	0	0	0	0	0	0	0	0	0	0	0	269.948	0	0
NC_006089.4:102623638|102648849	0	0	0	0	0	0	0	0	0	0	0	0	0	0	0	0	0	0	0	0	0	58.3986	0	0
NC_006089.4:102634399|102648849	0	0	398.462	790.808	1138.45	0	813.42	568.239	0	774.24	480.858	529.393	320.189	655.684	279.081	252.845	464.255	768.35	0	231.409	300.778	132.985	542.06	186.433
NC_006089.4:102665467|102687100	0	0	0	0	0	0	0	0	0	0	0	0	0	0	0	0	0	0	0	33.3534	0	0	0	0
NC_006089.4:102784009|102788820	5501.28	7230.93	5037.89	8614.05	6643.26	9661.47	3718.18	5210.69	0	4292.09	5291.3	5295.79	1494.74	2508.27	2551.39	3737.8	2167.28	3082.49	996.881	2044.83	1107.1	2172.85	1796.66	2195.6
NC_006089.4:102784009|102809028	0	0	0	965.171	0	961.684	0	0	0	0	652.593	583.751	0	194.656	0	237.701	0	399.182	0	0	82.4247	0	102.991	166.042
NC_006089.4:103213825|103235785	0	0	0	0	0	0	0	0	0	0	0	0	0	85.941	0	0	0	0	0	0	36.3906	0	153.464	159.944
NC_006089.4:103233007|103235785	0	0	0	0	0	0	0	0	0	0	0	0	0	0	0	0	0	0	0	0	0	0	85.5884	0
NC_006089.4:103359476|103361309	0	0	0	0	0	0	0	0	0	0	0	0	0	0	0	0	0	0	0	0	0	0	0	13.1688
NC_006089.4:103484870|103490404	0	0	148.563	0	0	0	0	0	0	0	0	225.577	0	0	0	0	0	0	0	0	0	0	0	0
NC_006089.4:103555634|103558474	0	0	0	0	659.144	0	0	0	0	0	779.548	613.023	432.565	413.377	301.624	478.22	0	0	0	0	262.559	0	0	522.047
NC_006089.4:103557298|103564563	0	0	0	0	0	0	0	0	0	239.43	424.865	0	0	0	0	0	0	0	0	122.678	0	115.15	107.283	104.824
NC_006089.4:103557298|103569050	0	254.786	0	0	0	0	0	0	0	0	0	0	0	0	0	0	127.912	105.849	0	0	0	43.9683	59.7398	46.6968
NC_006089.4:103562756|103569050	0	0	0	0	0	0	0	0	0	0	475.189	0	0	0	0	0	0	0	0	0	0	0	0	0
NC_006089.4:103670941|103679931	0	0	0	0	34.3684	0	0	0	0	13.6345	0	0	0	15.3956	12.2867	0	0	0	14.5049	8.7325	0	2.81027	11.4549	0
NC_006089.4:104120526|104133895	0	0	0	0	0	0	0	0	0	0	0	0	0	0	0	0	0	0	0	0	0	0	3.08127	3.6128
NC_006089.4:104841195|104841401	0	0	0	0	1306.19	0	0	0	0	0	0	0	0	0	0	0	0	0	0	0	0	0	0	0
NC_006089.4:104874937|104895655	0	0	0	0	0	0	4.66208	11.1663	0	0	0	0	0	0	4.26545	0	0	0	0	0	9.54772	0	11.433	0
NC_006089.4:106671804|106676246	0	0	0	0	0	28.8599	0	52.0717	0	34.4891	51.4084	40.4267	17.1157	15.5776	19.891	27.0316	0	0	26.0912	17.6714	0	0	16.2264	0
NC_006089.4:106671804|106676289	0	0	0	0	0	0	0	0	0	0	0	0	0	0	29.5505	0	0	0	0	0	0	0	0	0
NC_006089.4:106823941|106832433	0	0	0	0	0	0	0	0	0	0	0	0	0	0	0	0	0	0	0	0	0	0	0	90.4553
NC_006089.4:107248891|107284655	0	0	0	0	1383.99	0	0	0	0	0	0	0	0	0	0	0	269.366	0	0	0	0	0	0	0
NC_006089.4:107248891|107295933	1118.39	0	0	0	0	0	0	0	0	0	0	0	0	0	0	0	0	159.513	0	0	0	0	144.044	0
NC_006089.4:107273779|107295933	0	0	0	0	0	0	0	0	0	0	0	0	0	0	0	0	0	0	0	0	0	0	1.3946	0
NC_006089.4:107308333|107314138	0	764.866	0	0	768.673	0	961.13	479.591	0	0	649.347	0	252.222	0	274.8	298.76	0	0	180.229	156.247	0	157.134	102.479	160.209
NC_006089.4:107308333|107337170	0	0	0	0	0	0	0	0	0	0	0	0	125.694	0	0	0	0	0	0	0	0	0	0	0
NC_006089.4:107337218|107341668	0	19.7372	0	0	0	0	0	0	0	0	0	0	0	0	0	0	0	0	0	0	0	0	0	0
NC_006089.4:107907216|107909297	0	0	0	0	0	0	0	37.0404	0	0	0	0	0	0	0	0	0	0	0	0	0	0	0	0
NC_006089.4:108011774|108029092	0	0	0	0	0	0	0	0	337.105	0	0	0	0	0	0	0	0	0	0	0	0	0	0	0
NC_006089.4:108052843|108057632	1198.77	1162.04	1557.77	1472.21	2179.94	603.055	1306.09	952.076	0	1513.43	517.931	1013.7	715.296	335.68	740.362	458.942	875.084	281.61	383.343	304.639	368.27	200.533	490.435	227.175
NC_006089.4:108052843|108065189	0	10.6727	12.7743	0	0	0	0	0	0	0	0	0	0	0	0	0	0	0	0	0	0	0	1.66828	0
NC_006089.4:108052843|108124482	0	0	0	147.351	0	0	0	0	0	108.198	0	0	0	0	0	0	0	0	0	0	0	0	0	0
NC_006089.4:108097778|108124482	0	0	0	0	0	0	0	408.754	0	0	461.197	0	0	0	0	0	0	0	153.608	0	194.169	0	90.9818	99.5648
NC_006089.4:108122405|108124482	0	0	0	0	0	0	0	0	0	0	0	0	0	0	0	0	0	0	0	0	0	0	0	11.6225
NC_006089.4:108177303|108179646	0	0	0	0	0	0	0	0	0	0	0	0	0	150.787	0	0	0	0	0	0	0	0	224.382	0
NC_006089.4:109303580|109342973	308.507	0	0	0	0	0	0	0	0	0	0	0	0	0	0	0	0	0	0	0	0	0	0	0
NC_006089.4:109334757|109342973	0	786.133	211.711	1027.09	172.822	191.237	0	0	0	0	0	0	170.123	0	0	0	0	0	0	0	0	0	0	72.0405
NC_006089.4:109334757|109388619	0	0	0	185.498	0	189.962	0	0	0	0	0	0	0	0	0	0	0	0	0	0	0	0	0	0
NC_006089.4:109821624|109825151	0	0	0	0	0	36.3448	0	0	0	0	0	0	0	0	0	0	0	0	0	0	12.4603	0	0	0
NC_006089.4:110306109|110317408	0	0	0	0	0	0	0	0	0	0	0	0	0	0	0	0	0	0	52.4776	0	0	0	0	0
NC_006089.4:110340955|110346112	0	0	0	0	0	0	0	0	0	0	0	466.534	0	0	0	0	0	0	0	0	0	0	0	149.36
NC_006089.4:110668789|110672971	0	0	0	0	0	0	0	0	0	0	0	0	322.224	0	0	254.452	233.603	0	0	0	139.703	0	0	0
NC_006089.4:111509016|111521575	0	0	0	0	0	0	0	0	0	0	0	0	0	0	0	0	0	0	0	0	0	0	77.8027	45.612
NC_006089.4:111928371|111929364	0	0	0	0	0	0	0	0	0	0	0	72.2799	0	0	0	0	0	0	0	0	22.1126	0	0	0
NC_006089.4:112182202|112186520	0	0	0	0	0	0	0	0	0	0	0	0	0	0	0	0	0	0	0	0	30.5347	14.6256	0	0
NC_006089.4:112600570|112616800	0	0	0	0	0	553.288	0	0	0	0	211.195	0	0	0	0	0	0	0	0	0	0	0	0	0
NC_006089.4:113277937|113279791	107.77	0	153.048	0	124.935	276.495	104.144	83.1463	200.673	165.213	422.163	116.193	81.9892	46.6382	119.105	129.49	133.739	61.4835	101.55	42.3255	53.3206	40.8633	38.8647	65.0986
NC_006089.4:113277937|113308566	0	0	7.20909	0	0	0	0	0	0	0	0	0	0	0	0	0	0	0	0	0	0.717594	0	0	0
NC_006089.4:113308145|113308566	0	0	0	0	0	0	0	0	0	0	0	0	0	0	0	0	0	0	0	0	0	89.812	0	76.3083
NC_006089.4:113308145|113320246	0	0	0	0	0	0	0	0	0	0	0	0	0	0	0	0	180.164	0	0	0	71.8298	0	0	0
NC_006089.4:113993588|114002109	0	0	0	0	0	0	0	0	485.647	0	0	0	0	0	0	0	0	0	0	0	0	0	0	0
NC_006089.4:113993588|114091591	0	0	0.643748	0	0	0	0	0	0	0	0	0	0	0	0	0	0	0	0	0	0	0	0	0
NC_006089.4:115222129|115230672	0	0	0	0	0	0	0	0	0	0	0	0	0	0	528.334	261.09	239.697	396.702	409.511	443.774	406.151	164.786	358.231	210.014
NC_006089.4:115816899|115819986	0	0	0	0	0	0	0	0	0	0	0	0	0	0	0	0	0	0	0	207.64	181.652	0	153.21	0
NC_006089.4:115838436|115843376	0	0	847.476	0	0	893.106	1345.58	0	0	0	0	0	907.999	1652.8	0	1792.56	1069.69	1225.63	908.352	703.109	1246.62	1433.06	0	1033.35
NC_006089.4:116115237|116131725	0	0	208.046	0	0	0	106.176	0	0	75.7964	0	0	0	0	0	0	0	0	0	0	0	0	0	0
NC_006089.4:116263961|116265037	0	0	225.321	0	0	0	0	0	0	0	0	0	0	0	0	0	0	0	0	0	0	0	110.348	0
NC_006089.4:116385661|116395417	0	0	132.356	0	0	119.557	0	0	0	0	0	0	0	0	0	0	0	0	0	0	0	0	0	0
NC_006089.4:116804826|116823140	0	0	0	0	0	0	0	0	0	0	0	0	0	0	0	0	0	0	0	0	0	0	0	22.239
NC_006089.4:116818369|116823140	0	610.072	876.248	0	0	0	715.508	0	0	0	725.104	598.719	281.648	0	368.232	389.218	0	0	0	0	91.583	175.466	200.261	134.175
NC_006089.4:117002860|117004077	0	0	0	0	0	0	0	0	0	0	0	0	0	0	0	1528.57	0	0	0	0	559.489	1010.68	1048.64	1258.81
NC_006089.4:117047495|117106638	0	0	0	0	0	0	0	1397.07	0	0	0	1171.41	0	0	0	797.776	0	0	0	0	517.643	0	0	379.191
NC_006089.4:117382727|117390377	0	0	1293.64	1184.97	0	0	0	2067.84	0	1740.21	0	0	0	0	2787.88	2904.66	4086.95	3022.2	1142.77	1733.75	1768.1	4543.3	2469.19	3352.27
NC_006089.4:117382727|117400941	0	0	0	0	0	0	0	0	0	0	0	0	0	0	0	0	0	0	0	0	449.334	387.4	0	0
NC_006089.4:117382727|117414259	0	0	0	0	0	0	0	0	0	0	0	0	0	0	0	0	0	0	0	0	0	183.984	0	0
NC_006089.4:118182085|118186123	0	0	0	0	0	0	0	0	0	0	0	0	0	0	0	0	156.029	0	82.021	0	82.9431	0	136.026	45.569
NC_006089.4:118409250|118419485	655.451	617.216	1182.01	781.96	995.045	1801.75	829.453	1173.93	1619.01	1435.46	1986.82	1261.94	949.82	1175.13	1241.81	984.439	1742.99	534.201	1459.22	1029.69	978.029	858.017	1254.23	904.977
NC_006089.4:118613311|118614067	422.537	348.152	333.368	275.674	408.199	846.926	595.469	509.367	491.742	0	0	522.001	401.823	0	0	0	0	0	0	0	0	0	0	0
NC_006089.4:119748550|119752775	447.518	575.93	484.22	533.893	568.208	587.747	267.715	431.586	0	313.624	0	448.034	0	0	0	115.224	167.489	131.304	0	0	0	0	42.817	64.363
NC_006089.4:120130103|120137189	0	0	0	0	0	0	0	0	0	17.2976	0	0	0	0	0	0	0	0	0	0	0	0	0	4.54382
NC_006089.4:121430531|121433216	0	0	0	0	0	0	0	0	0	0	0	0	552.552	0	0	0	0	248.615	0	0	0	0	0	0
NC_006089.4:121543325|121544222	0	2690.29	2142.81	1626.72	2279.7	2855.78	2617.42	2232.82	2250.31	2866.76	4360.31	4200.37	2342.88	1445.11	1427	4168.34	4328.16	3149.76	1500.67	1940.99	1101.44	1772.64	3176.91	2841.89
NC_006089.4:123213944|123218985	498.613	445.072	344.216	878.334	511.8	1099.35	501.915	540.969	0	429.966	483.214	839.98	474.17	134.862	361.631	327.635	279.304	426.695	146.824	195.826	214.146	108.316	80.2739	370.211
NC_006089.4:123213944|123225228	120.793	0	111.186	147.11	213.94	150.65	178.337	116.493	80.3299	154.315	131.439	144.705	51.054	52.2743	111.248	40.3161	194.316	80.3992	43.7776	63.2539	38.736	25.4452	46.6728	28.3755
NC_006089.4:124823434|124829018	0	0	519.972	0	0	704.531	0	0	0	0	0	0	185.702	190.14	0	183.305	0	0	212.313	143.798	0	231.384	0	176.935
NC_006089.4:124823434|124829745	2710.68	4534.65	4277.28	4244.45	3928.05	3490.45	2331.74	4574.81	2048.47	3116.64	1659.14	2435.47	1640.41	1999.55	1293.64	2189.83	1698.93	1933.08	1920.14	1354.94	1439.36	1440.5	1713.88	1612.59
NC_006089.4:124853782|124856236	255.208	560.747	134.234	444.012	904.009	181.879	0	0	0	586.857	902.523	535.025	107.865	147.258	282.05	0	0	242.664	61.6612	233.871	163.68	215.039	372.522	496.734
NC_006089.4:125247230|125253225	0	0	0	0	405.166	0	0	0	0	0	0	0	0	0	0	0	0	0	0	0	0	0	0	0
NC_006089.4:125292941|125301910	0	0	0	0	0	0	0	0	0	0	0	0	234.165	0	0	0	0	0	0	145.06	0	0	0	0
NC_006089.4:125298702|125301910	0	0	0	0	0	0	0	0	0	0	0	0	0	0	0	0	0	0	152.53	0	0	0	0	0
NC_006089.4:125636887|125642787	0	0	0	0	0	0	0	0	0	0	0	0	647.191	0	0	0	0	0	0	0	280.595	0	0	0
NC_006089.4:126647042|126649279	0	0	0	0	0	0	0	0	0	438.71	0	0	0	0	0	0	0	0	0	0	0	0	0	0
NC_006089.4:126695645|126704779	0	0	0	0	0	0	0	0	0	0	0	0	22.1989	0	0	0	0	0	0	6.87587	7.21836	0	0	8.81283
NC_006089.4:126842141|126843902	0	0	0	0	0	0	0	0	0	0	0	0	0	0	0	531.061	0	0	0	0	0	335.176	0	0
NC_006089.4:126912099|126926243	0	628.786	0	981.548	849.136	764.802	0	591.397	0	595.391	0	440.775	375.819	309.61	271.091	358.176	295.945	209.912	266.694	224.784	191.032	232.519	194.82	246.949
NC_006089.4:126913727|126926243	38.3311	0	0	0	0	0	0	0	0	0	0	0	0	0	0	0	0	0	0	11.2906	0	0	0	0
NC_006089.4:126913896|126926243	0	0	0	0	0	0	0	0	0	0	0	0	0	0	0	0	142.333	0	0	81.0815	69.3572	0	0	0
NC_006089.4:126919070|126926243	0	999.173	0	0	0	0	0	775.905	883.98	0	0	0	354.832	408.727	541.234	245.177	361.747	0	342.292	412.146	230.76	0	243.287	225.386
NC_006089.4:126983508|126984633	0	5909.22	2404.77	0	3983.83	4791.65	4331.55	3804.04	0	4260.34	3072.75	2255.26	2046.05	1629.41	2575.98	1346.43	2101.38	2352.64	1949.38	2464.56	0	2209.46	2355.41	1913.35
NC_006089.4:127045329|127047902	407.985	298.811	321.887	425.889	1313.8	0	328.55	393.46	0	729.69	443.941	0	172.438	294.265	150.299	0	375.036	0	246.435	213.643	112.142	343.77	0	164.296
NC_006089.4:128365688|128367860	0	0	0	0	0	0	0	0	0	0	0	0	0	0	0	0	0	0	0	0	0	466.47	475.345	346.792
NC_006089.4:128610629|128611769	2199.69	4122.43	4083.49	4727.5	5000.11	4564.63	3855.41	4741.89	4474.56	2876.26	2639.94	1976.35	3445.4	2463.83	2073.54	3757.22	2943.85	2583.7	1078.57	1727.81	2311.8	2085.15	0	1719.53
NC_006089.4:128716128|128725346	547.129	462.37	531.283	1010.48	1097.79	539.893	745.635	730.593	671.727	677.46	549.552	453.766	400.237	582.831	511.649	189.634	435.239	384.175	305.061	280.997	393.325	172.88	260.189	228.804
NC_006089.4:128716128|128757959	0	0	0	0	0	0	0	0	0	150.547	0	0	0	0	0	0	0	0	0	0	0	0	0	0
NC_006089.4:128915178|128923215	0	0	0	0	0	0	0	0	0	0	0	0	0	0	0	0	0	0	0	0	76.2133	0	0	0
NC_006089.4:129060647|129061394	0	0	0	1060.17	0	0	860.905	0	0	532.635	785.206	624.332	440.546	0	354.448	749.297	331.666	426.932	0	209.93	308.542	0	247.84	322.882
NC_006089.4:129066743|129067964	65.4378	0	0	0	0	0	0	0	0	0	0	0	0	0	0	0	0	0	0	0	0	31.0153	0	0
NC_006089.4:129435787|129455675	0	166.226	0	0	0	0	0	0	0	0	0	0	0	0	0	0	0	0	0	0	0	0	0	0
NC_006089.4:129435787|129465796	0	0	51.8831	0	0	0	0	0	0	0	0	0	0	0	0	0	0	0	0	0	0	0	0	0
NC_006089.4:129503500|129509920	0	0	0	0	0	0	0	0	0	0	0	0	0	0	307.47	0	0	0	0	0	0	0	0	0
NC_006089.4:130389471|130468904	0	111.911	0	0	0	0	0	0	0	0	0	0	0	0	0	0	0	0	0	0	0	0	0	0
NC_006089.4:130512888|130514807	0	0	0	0	0	0	0	0	0	0	0	0	0	0	0	0	0	0	0	0	0	0	0	112.752
NC_006089.4:130614112|130620251	0	0	0	0	0	0	0	0	0	0	0	0	0	0	0	0	0	827.32	0	0	398.6	261.835	426.907	375.413
NC_006089.4:130960831|130976630	765.949	841.478	725.171	1119.39	591.967	0	740.181	1477.36	1018.74	352.264	1250.18	688.182	291.36	530.354	846.511	690.239	528.068	436.981	499.668	601.639	673.714	242.022	749.746	801.968
NC_006089.4:131377109|131400064	0	0	0	0	0	5.58567	0	0	0	4.0051	0	0	0	0	0	0	0	0	0	0	0	0	0	0
NC_006089.4:131377777|131414847	0	0	0	0	0	0	0	0	0	0	0	0	0	0	0	0	0	0	0	0	0	0	0	0.86866
NC_006089.4:131549737|131561511	0	0	951.787	0	0	0	0	498.609	1260.69	0	0	619.364	819.45	559.357	0	560.819	0	688.245	530.897	575.317	450.02	653.46	399.535	537.858
NC_006089.4:131549737|131579852	0	0	0	0	0	0	0	0	0	0	0	0	0	116.977	0	0	0	0	73.4723	0	0	0	0	0
NC_006089.4:132156926|132169880	1225.52	0	1329.48	0	1775.9	1228.2	0	0	0	293.554	0	0	0	0	0	0	0	0	0	0	0	0	0	46.2674
NC_006089.4:132357304|132363508	0	0	0	0	0	0	0	0	0	0	0	0	0	0	1162.84	805.635	1706.82	0	672.928	632	850.616	743.15	860.919	847.423
NC_006089.4:132374987|132385654	0	0	0	0	0	0	0	0	0	0	0	0	0	0	0	0	0	0	0	0	0	475.84	446.102	500.315
NC_006089.4:133714435|133725272	0	0	0	0	0	0	0	0	0	0	0	0	0	0	0	0	0	0	0	0	0	0	32.1179	0
NC_006089.4:135064922|135090061	0	0	0	0	0	0	0	0	0	0	0	0	0	0	0	0	0	64.6874	0	0	0	0	0	0
NC_006089.4:135258897|135274713	0	0	3.98874	0	0	0	0	0	0	0	0	0	0	0	0	0	0	0	0	0	0	0	0	0
NC_006089.4:136831287|136833620	0	0	0	0	0	0	0	0	0	0	0	0	0	0	0	0	0	0	0	0	1051.84	1417.63	0	1169.05
NC_006089.4:137062718|137064108	896.804	1067.34	943.4	0	0	0	1083.29	1513.53	795.191	0	670.89	0	426.42	646.833	578.159	74.8296	154.571	170.545	379.187	0	246.504	0	115.504	45.1431
NC_006089.4:138093197|138106136	0	0	0	0	0	0	0	0	0	0	27.9364	0	36.1705	44.4421	0	45.7007	0	0	24.8123	0	0	25.2383	0	0
NC_006089.4:139905947|139906407	0	0	0	724.288	0	1298.01	0	0	461.418	664.794	566.242	0	0	0	0	130.262	119.588	0	94.2975	136.25	0	0	134.045	0
NC_006089.4:139965966|139966327	0	0	0	0	0	0	0	0	293.803	0	0	0	0	0	0	0	0	0	0	0	0	0	0	0
NC_006089.4:140602871|140618572	0	0	0	0	0	0	0	0	0	0	0	0	0	0	0	0	0	0	0	0	0	2.41375	0	0
NC_006089.4:140704446|140716649	0	0	0	0	0	0	163.165	0	0	0	0	0	0	0	0	0	0	0	0	0	0	0	0	0
NC_006089.4:140990388|140999221	225.254	0	0	0	0	0	0	0	0	0	0	0	0	0	0	0	0	0	0	0	0	0	0	0
NC_006089.4:141031866|141032136	0	0	0	0	0	0	0	0	0	0	0	0	0	0	0	0	0	0	0	0	81.1067	0	0	0
NC_006089.4:141450070|141452101	0	0	0	0	0	0	0	0	0	0	0	0	0	0	0	0	0	0	0	433.778	212.513	0	0	0
NC_006089.4:141493298|141505538	0	0	0	0	0	0	0	0	0	0	0	0	0	0	0	0	0	0	0	0	16.3419	0	0	0
NC_006089.4:141883369|141904145	0	0	0	0	0	0	0	0	0	0	0	0	0	0	0	0	0	0	19.218	0	0	0	0	0
NC_006089.4:141926300|141938563	0	89.9185	0	0	0	0	0	0	0	94.1054	100.193	73.5376	0	0	0	0	0	0	0	0	33.746	0	0	32.9602
NC_006089.4:142207898|142211314	0	0	0	0	0	0	0	0	0	0	0	0	0	596.648	879.07	1115	804.288	1210.1	807.156	624.779	495.568	938.301	710.285	939.583
NC_006089.4:142207898|142221911	0	0	0	0	0	0	0	0	0	0	0	0	0	0	99.6505	0	142.088	205.764	0	0	42.487	0	0	0
NC_006089.4:142221180|142221911	0	0	0	0	0	0	0	0	0	0	0	0	237.303	250.338	376.067	0	211.137	232.957	49.3289	147.005	0	0	0	54.8121
NC_006089.4:142709507|142727089	0	0	0	0	0	0	0	0	0	0	0	0	0	0	0	0	0	113.485	0	0	0	0	0	0
NC_006089.4:142719362|142727089	0	0	0	0	0	0	0	0	0	0	0	837.369	0	0	0	0	0	0	0	0	0	147.244	72.0219	56.2974
NC_006089.4:145516810|145528373	0	0	0	0	0	0	0	0	0	0	0	0	0	0	0	0	0	0	0	320.465	0	0	0	0
NC_006089.4:145935739|145935965	0	0	0	0	0	0	0	0	0	0	0	0	0	0	0	0	0	0	0	0	0	890.471	0	0
NC_006089.4:146125250|146129261	289.728	176.832	0	0	0	206.481	103.697	0	256.9	98.7021	262.719	173.542	306.139	139.314	142.312	257.867	288.524	55.0976	58.3348	75.8588	0	0	24.8771	32.4095
NC_006089.4:146149217|146157555	0	0	0	0	0	0	0	0	0	0	0	0	0	16.0211	0	0	0	0	0	14.5396	0	0	0	0
NC_006089.4:146151847|146157555	0	0	0	0	0	0	0	0	137.679	0	0	0	0	0	0	0	0	0	0	0	0	0	0	0
NC_006089.4:146178270|146178887	129.393	497.534	153.131	202.607	125.003	0	781.502	561.54	344.197	148.772	0	290.64	246.1	363.974	178.754	291.509	0	221.46	117.236	279.499	106.699	61.3279	216.649	117.241
NC_006089.4:147757662|147758582	86.8242	95.3858	205.504	226.586	0	139.223	0	209.333	0	0	0	312.036	110.09	75.1478	0	152.137	0	0	62.9332	0	0	0	22.3651	26.2232
NC_006089.4:148536247|148537325	0	0	0	0	0	0	0	0	0	0	0	0	0	0	0	0	0	0	0	0	0	0	336.298	0
NC_006089.4:148786029|148796942	0	0	0	0	0	0	0	0	0	0	0	0	0	0	0	0	0	0	0	0	0	0	0	108.791
NC_006089.4:148971469|148977414	0	0	0	0	0	0	0	0	0	0	0	0	0	0	0	0	48.2752	0	0	0	48.1172	0	27.0555	0
NC_006089.4:148974882|148979007	0	0	0	0	0	0	0	0	0	0	0	0	230.439	359.538	200.854	0	0	0	75.2747	203.932	99.9087	49.2216	40.1265	0
NC_006089.4:148974882|148979484	0	0	0	0	0	0	0	0	0	0	0	0	0	34.9551	0	0	0	0	0	0	0	0	0	0
NC_006089.4:148976662|148979007	0	0	242.653	0	0	328.781	0	0	0	0	0	0	194.987	0	0	153.976	0	131.598	111.464	0	0	0	0	0
NC_006089.4:148976662|148979484	270.152	0	0	0	0	0	130.532	0	0	0	220.471	242.724	0	140.293	89.5701	0	74.5004	0	195.816	63.6599	0	0	41.7533	0
NC_006089.4:149259091|149262410	0	26.4609	0	0	0	167.361	116.378	81.2993	80.0879	64.6172	0	86.5617	22.9051	52.1168	46.5836	30.146	58.1193	48.0942	43.6457	47.2975	46.3432	30.4423	27.9193	26.6734
NC_006089.4:149273982|149279724	0	0	0	0	0	0	0	0	0	0	278.886	0	0	0	0	0	0	0	0	0	0	0	0	0
NC_006089.4:149275272|149279724	0	0	0	0	234.57	173.043	195.534	390.274	0	124.077	198.156	0	0	105.078	0	0	0	0	0	0	88.9875	0	104.242	32.5932
NC_006089.4:149275272|149284790	0	0	0	0	0	0	68.579	0	0	0	0	0	0	0	47.0585	0	0	0	0	0	0	0	0	0
NC_006089.4:149275560|149279724	0	0	0	0	0	0	0	0	0	0	0	395.847	0	0	0	0	0	0	0	0	0	0	0	0
NC_006089.4:149279667|149281779	0	0	0	0	0	0	0	0	0	0	0	0	0	0	0	0	0	0	0	0	0	0	102.309	0
NC_006089.4:149281300|149286136	0	0	0	0	0	0	0	0	0	0	0	0	0	0	0	0	0	0	0	0	31.3999	0	0	0
NC_006089.4:149285982|149288762	28.7541	0	0	0	0	0	34.7334	55.4608	0	22.0403	0	0	0	18.6654	0	0	29.7359	0	0	0	23.7108	0	0	0
NC_006089.4:149295636|149297875	0	0	0	0	0	0	0	0	0	244.849	0	0	0	0	0	0	0	0	0	0	0	0	0	0
NC_006089.4:149364489|149368028	996.449	1778.9	589.625	1690.29	1323.63	1198.36	802.439	1921.95	1490.98	1241.16	1524.75	1007.19	947.6	1455.37	1170.08	997.728	1631.58	1776.51	1715.37	2494.83	1883.01	1495.56	1540.06	1529.85
NC_006089.4:149364489|149369217	0	0	0	0	0	0	0	0	0	0	0	0	0	0	0	0	0	0	0	123.159	0	0	0	0
NC_006090.4:55412|59155	0	0	0	883.325	0	0	0	0	0	445.922	0	0	0	0	0	264.774	0	211.207	153.337	0	0	150.399	231.594	0
NC_006090.4:158733|158948	0	0	0	0	0	0	0	0	0	0	0	0	0	0	306.86	0	0	0	0	0	0	0	0	0
NC_006090.4:2040773|2048212	624.727	800.719	0	0	603.528	0	0	0	0	319.24	0	0	0	0	0	260.637	287.137	0	226.412	0	0	131.6	0	251.579
NC_006090.4:2253992|2255313	0	0	0	0	0	0	0	0	0	0	0	0	0	0	0	0	0	0	131.531	0	0	0	0	0
NC_006090.4:2271479|2286750	0	0	0	0	0	0	0	0	0	0	0	0	0	80.8227	0	0	0	0	0	0	0	0	0	43.8721
NC_006090.4:2272086|2272236	0	0	0	0	0	1132.23	0	0	0	0	0	0	0	0	0	0	0	0	0	0	0	0	0	0
NC_006090.4:2364670|2373946	0	0	0	0	0	0	0	0	0	0	0	0	0	0	0	0	0	0	0	0	0	0	202.369	0
NC_006090.4:2386431|2394603	8204.88	6867.78	4932.11	5574.01	5284.31	5012.04	5768.35	3642.39	5369.8	4691.88	6589.71	4329.5	4293.53	3550.73	3382.46	5020.53	4309.86	3269.24	4059.19	4501.12	3293.41	5267.41	4797.32	4536.61
NC_006090.4:2532867|2536211	0	0	0	0	0	0	0	0	0	0	0	0	0	0	0	56.0698	0	0	23.1939	18.8509	21.9887	0	0	0
NC_006090.4:2595505|2598953	0	0	0	0	284.013	0	0	0	0	0	0	0	0	95.4198	0	0	0	125.793	0	0	141.415	69.6703	0	0
NC_006090.4:2595505|2620707	0	0	65.2766	64.7757	0	110.557	66.6278	39.8956	55.0216	0	0	111.505	0	0	0	0	0	0	0	0	11.3709	0	0	12.4943
NC_006090.4:2793751|2795335	0	0	0	0	0	0	0	0	0	38.6713	0	0	0	0	0	0	0	0	0	0	0	0	0	0
NC_006090.4:2954503|2972061	0	0	0	0	0	0	0	0	0	0	0	0	0	0	0	0	0	0	0	0	0	0	119.544	71.8797
NC_006090.4:2959415|2972061	0	0	0	0	0	0	0	0	0	0	0	0	0	0	0	0	0	0	0	125.246	0	0	0	0
NC_006090.4:3135326|3135487	0	0	0	0	1669.02	0	0	0	1313.05	0	0	0	938.826	0	0	0	0	0	0	0	0	0	0	0
NC_006090.4:3609740|3632193	0	0	0	0	0	0	0	0	0	0	0	0	0	0	0	0	0	0	84.6153	0	0	0	0	0
NC_006090.4:3898935|3900139	0	470.627	0	0	0	0	0	0	0	0	0	0	0	0	0	0	0	162.931	0	0	117.75	135.36	0	201.263
NC_006090.4:4344228|4351560	0	0	0	0	0	0	0	0	0	0	0	0	0	0	0	0	0	0	0	73.722	0	0	0	0
NC_006090.4:5539242|5549473	0	0	0	0	0	0	6.29356	0	0	0	0	0	0	0	0	0	0	0	0	0	0	0	0	0
NC_006090.4:5664548|5665084	0	0	0	0	0	0	0	0	0	0	0	0	0	0	0	0	0	0	0	0	0	0	0	29.9833
NC_006090.4:7671790|7673756	287.94	180.762	227.175	225.432	109.281	230.857	41.4067	99.1746	177.808	86.707	92.3164	64.6764	78.2355	84.5558	39.7782	46.3355	56.7184	58.6687	40.9964	12.1163	22.6131	22.7456	87.4155	24.8473
NC_006090.4:7671790|7677109	0	0	42.5899	0	0	0	0	69.4133	0	0	0	0	0	15.5741	0	0	0	0	0	0	0	0	0	0
NC_006090.4:7968008|7988002	0	0	0	0	0	0	0	0	0	0	0	0	0	0	804.052	0	0	0	550.267	0	0	579.704	472.587	0
NC_006090.4:7968008|8004191	0	0	0	0	0	0	0	0	0	0	0	0	0	0	0	276.964	0	0	182.269	0	0	222.478	0	121.517
NC_006090.4:8004029|8005513	0	0	0	0	0	0	0	0	71.6207	0	0	0	0	0	0	0	0	0	0	31.7228	22.2019	0	0	0
NC_006090.4:8284795|8294888	0	1387.11	0	3368.26	2032.94	0	5309.82	0	0	0	4465.11	4663.7	0	0	0	0	2321.27	0	0	0	0	2748.35	2421.2	1920.83
NC_006090.4:8284795|8304644	0	0	0	0	0	0	0	0	0	0	0	0	0	0	0	0	0	0	0	0	0	1.2729	0	0
NC_006090.4:8284795|8345915	0	0	0	0	0	0	602.455	0	0	0	0	821.527	0	0	0	0	974.236	0	0	0	0	472.773	406.827	251.056
NC_006090.4:8304006|8345915	0	0	0	0	0	0	0	0	0	0	0	0	0	0	0	0	0	2.17708	0	0	0	0	0	0
NC_006090.4:8440489|8451792	0	0	0	0	0	0	0	0	0	0	0	0	0	0	0	0	0	0	0	0	0	0	51.1123	0
NC_006090.4:8501830|8503250	0	0	0	0	0	0	0	0	0	0	0	2122.04	1390.41	1095.11	0	844.596	814.16	1058.71	611.408	728.821	788.309	1172.74	1303.69	543.495
NC_006090.4:9251866|9254492	0	0	0	0	0	0	0	0	0	0	0	0	0	0	0	0	0	0	0	0	0	235.408	543.743	475.031
NC_006090.4:9309007|9311891	0	0	0	0	0	0	0	0	0	0	0	169.609	0	0	0	0	0	0	0	0	0	0	0	0
NC_006090.4:9328685|9344759	417.572	516.092	0	0	554.679	613.782	378.304	0	0	0	596.365	234.485	297.826	316.239	346.119	444.24	395.844	148.893	189.169	225.497	215.208	313.365	295.798	199.687
NC_006090.4:9338990|9344759	1356.69	1052.1	1951.88	1666.15	1541.95	1962.19	964.008	0	0	550.545	390.774	932.137	404.763	587.12	661.495	399.539	880.324	819.535	925.533	626.857	482.593	378.25	431.7	578.481
NC_006090.4:9413134|9443978	73.3624	0	0	0	0	0	0	0	0	0	0	0	0	0	0	36.7283	50.5782	41.8539	0	0	0	0	0	0
NC_006090.4:9413134|9461173	156.385	0	143.947	0	75.5394	0	62.9684	75.4089	207.999	0	0	0	33.0486	0	0	52.1954	0	44.6096	28.3384	0	0	0	0	20.9922
NC_006090.4:9436282|9461173	0	0	0	0	0	0	0	0	0	0	0	0	0	63.2874	0	0	0	0	0	0	0	0	0	0
NC_006090.4:9778964|9780770	0	0	0	0	0	0	106.91	0	0	0	0	0	0	0	0	0	0	0	48.1141	0	0	0	0	0
NC_006090.4:9888533|9889915	0	0	45.6181	60.3574	0	0	0	0	0	0	0	51.9496	0	0	63.9015	0	0	82.4671	0	0	39.7323	0	0	11.6421
NC_006090.4:10074809|10078780	0	0	0	0	0	0	0	0	0	0	633.586	1220.69	0	251.982	0	0	0	332.19	0	0	0	0	149.987	0
NC_006090.4:10287086|10287623	0	489.872	351.802	0	215.386	0	0	0	395.378	0	242.6	0	0	0	0	0	0	0	0	0	0	0	0	0
NC_006090.4:12317996|12330932	3039.05	0	0	0	0	0	3747.49	0	0	0	0	0	4575.94	3986.63	5195.49	3375.78	0	0	5541.45	5781.31	4985.94	5071.43	2764.38	3499.4
NC_006090.4:12324164|12330932	0	0	0	0	0	0	0	0	0	0	0	0	3158.91	3891.81	0	0	0	2634.64	3919.89	5632	4409.35	4031.99	2817.39	5016.28
NC_006090.4:12616245|12627299	570.161	861.278	0	0	0	0	0	0	0	327.775	0	0	0	0	0	0	0	0	0	0	0	0	0	0
NC_006090.4:12645412|12649320	0	0	0	0	0	0	0	0	0	0	0	0	0	0	173.06	0	0	0	0	0	0	0	0	0
NC_006090.4:12645412|12649333	0	0	398.295	0	1170.48	0	0	0	0	232.174	247.194	0	256.044	218.47	334.757	0	0	0	219.551	0	111.01	0	0	101.648
NC_006090.4:12645412|12665616	0	0	0	0	0	0	0	0	0	0	0	0	0	0	0	0	0	0	0	0	0	0	81.2555	0
NC_006090.4:12645412|12674824	173.335	0	0	241.255	0	247.061	0	0	0	0	0	0	0	0	0	0	0	0	0	0	79.4072	0	0	0
NC_006090.4:12665506|12674824	0	0	0	0	0	0	543.883	0	0	0	0	0	342.545	175.366	0	0	0	462.373	0	0	334.154	341.447	0	271.977
NC_006090.4:13490037|13515374	0	0	0	0	0	0	0	0	0	0	0	0	174.575	0	0	0	0	0	0	0	0	0	0	0
NC_006090.4:13538708|13542482	0	0	0	0	0	0	0	0	0	0	25.9309	0	0	0	17.5581	0	0	0	0	0	0	0	0	0
NC_006090.4:13538708|13558124	0	0	0	0	0	0	0	0	0	0	0	0	0	0	0	0	0	0	0	0	0	0	0	1.24384
NC_006090.4:13574377|13578015	0	0	0	0	0	0	0	0	0	0	0	0	0	0	0	0	0	426.362	0	0	256.775	0	0	0
NC_006090.4:13879733|13901228	175.747	0	0	0	0	0	0	254.236	0	0	143.427	0	167.132	0	0	0	0	0	0	0	0	0	0	0
NC_006090.4:14011067|14018194	0	0	0	0	0	0	0	0	0	0	0	0	0	0	0	0	0	0	0	0	0	0	0	53.1037
NC_006090.4:14258261|14294516	165.369	80.7448	144.968	0	0	78.569	0	0	0	0	0	0	0	0	0	55.1937	0	62.8963	0	50.5145	25.2527	46.4469	94.6612	44.3963
NC_006090.4:14639631|14652931	0	0	0	0	0	0	0	0	0	0	0	1038.24	586.088	0	0	636.376	1155.19	955.927	0	0	349.392	273.849	0	663.121
NC_006090.4:15110976|15114629	0	0	0	0	0	0	0	0	0	0	0	0	0	9.4706	0	0	0	0	0	0	0	0	0	6.60962
NC_006090.4:15113209|15114629	0	0	88.7965	0	0	0	0	0	0	107.836	114.812	0	0	0	46.6445	0	58.1952	0	0	0	46.4038	26.6718	36.239	22.6616
NC_006090.4:15200137|15206566	0	0	0	0	0	0	0	0	0	0	0	0	0	0	0	0	0	0	0	0	0	0	0	10.0162
NC_006090.4:15296577|15318538	0	0	0	0	0	0	0	5.26716	0	2.79091	0	0	2.30838	3.1514	0	0	0	3.11589	1.97938	0	0	0	0	0
NC_006090.4:15301184|15318538	0	0	0	0	0	0	5.56575	8.88714	0	0	0	8.2796	2.92115	0	7.63836	2.30676	0	0	0	0	3.16622	0	0	0.927747
NC_006090.4:15804751|15818371	0	0	0	0	0	0	0	0	0	0	0	0	3.72195	0	0	0	0	0	2.12765	0	4.0342	1.85501	0	0
NC_006090.4:15899159|15940841	0	0	0	3.00389	0	0	0	0	0	0	0	0	0	0	0	0	0	0	0	0	0	0	0	0
NC_006090.4:15903621|15924672	318.84	0	0	0	0	204.505	0	0	0	97.7576	0	171.881	0	0	0	0	0	0	0	50.0886	0	0	147.834	89.8782
NC_006090.4:15903621|15932113	0	0	0	0	0	0	0	0	0	0	0	0	0	1.82179	0	0	0	0	0	0	0	0	0	0
NC_006090.4:15948724|15956357	0	0	0	0	0	0	0	0	0	0	0	0	0	0	0	0	0	0	0	0	0	0	0	29.0109
NC_006090.4:15952736|15956357	0	0	0	0	0	0	0	0	0	0	0	0	137.95	0	0	0	0	0	0	0	74.7616	34.377	0	32.8593
NC_006090.4:16328895|16330727	65.4378	119.818	103.257	91.0793	42.1449	0	35.1313	0	0	33.4392	0	39.196	41.4866	0	36.1603	0	0	0	0	0	0	0	22.4749	13.176
NC_006090.4:16649224|16650054	0	0	0	0	0	0	0	435.696	0	0	368.697	507.389	0	293.268	0	0	311.471	451.053	368.399	0	124.18	0	552.779	0
NC_006090.4:16842146|16844849	0	0	0	0	0	0	0	0	0	0	60.3359	0	0	0	0	0	0	0	0	0	0	0	0	0
NC_006090.4:16880634|16882652	0	0	0	0	0	0	0	0	0	0	0	0	0	0	0	0	0	45.1915	0	0	0	0	0	0
NC_006090.4:17218805|17224876	0	0	0	0	0	0	0	0	0	0	0	0	0	0	0	0	278.035	0	0	0	0	0	0	0
NC_006090.4:17230321|17246566	0	0	0	0	9.51024	0	0	0	0	0	0	0	0	0	0	0	0	0	0	0	0	0	1.2679	0
NC_006090.4:17350219|17360897	0	0	0	0	0	0	0	0	0	0	0	0	0	0	0	0	0	0	0	320.465	0	0	0	0
NC_006090.4:17426163|17427024	0	0	0	0	0	0	0	0	0	0	0	0	0	0	0	0	0	0	0	0	0	558.109	0	0
NC_006090.4:17813563|17825116	0	0	0	0	0	0	0	0	0	0	0	0	0	0	0	0	0	0	0	161.884	0	0	0	0
NC_006090.4:17956405|17972764	0	0	0	0	0	0	0	0	0	3.74658	0	0	0	0	0	0	0	0	0	0	0	0	0	0
NC_006090.4:18681301|18692054	1532.66	1317.76	1156.65	1321.68	1287.53	0	1609.89	1221.04	1418.09	1021.57	1033.27	1736.28	1098.43	1903.31	1436.11	867.4	1102.61	1064.49	1304.13	915.995	1080.68	758.013	703.774	1019.73
NC_006090.4:18691190|18692054	2479.54	0	2567.61	4853.15	2545.11	4969.94	2246.36	2241.81	3297.88	4276.32	4679.45	5569.48	1473.74	1944.89	3254.15	5508.53	2243.67	5127.92	1684.93	1399.86	1789.06	4407.05	3472.96	3713.23
NC_006090.4:19774483|19784675	1042.02	1187.17	761.22	604.302	671.105	577.588	714.817	558.288	1231.93	709.969	881.883	485.448	489.35	784.972	554.481	212.535	931.255	726.586	503.527	485.028	286.418	268.28	377.768	256.436
NC_006090.4:19774483|19838234	0	0	0	0	0	0	0	0	0	0	0	0	0	0	0	116.184	0	0	0	0	0	0	0	0
NC_006090.4:19779224|19784675	0	0	0	0	0	0	0	0	0	0	0	0	0	0	0	0	0	0	0	0	0	0	0	520.188
NC_006090.4:19783397|19784675	0	0	0	0	0	0	0	0	0	0	0	0	0	0	672.059	456.66	0	0	0	0	417.869	960.727	0	428.545
NC_006090.4:20034274|20064480	0	0	0	0	0	0	0	0	0	4.05826	0	0	0	0	0	0	0	0	0	0	0	0	0	0
NC_006090.4:20241793|20254848	0	0	0	0	0	0	0	0	0	0	0	0	0	0	0	0	0	427.962	0	0	0	0	0	0
NC_006090.4:20312642|20317377	0	0	0	0	0	0	0	0	0	0	0	0	0	0	0	0	0	0	0	0	603.844	0	0	0
NC_006090.4:20923016|20936894	0	0	0	0	0	0	0	0	0	0	0	0	0	120.998	0	0	0	0	0	0	0	0	0	0
NC_006090.4:21125698|21134393	0	1064.85	0	0	0	0	1170.83	545.28	0	0	0	0	512.087	0	312.44	0	0	0	0	253.782	133.212	0	0	0
NC_006090.4:21336848|21350662	0	0	0	0	0	0	0	0	0	0	0	0	0	0	0	19.1366	0	0	0	0	0	0	0	0
NC_006090.4:21694911|21743218	0	0	0	0	0	0	0	0	0	374.07	0	0	0	0	0	0	0	0	0	0	0	0	0	0
NC_006090.4:21707302|21743218	0	545.654	2024.62	734.504	0	1681.34	0	0	0	1269.03	0	0	0	0	228.716	331.543	513.636	354.199	180.005	178.81	216.159	222.33	277.202	500.032
NC_006090.4:21715092|21743218	0	0	975.617	0	796.409	1175.02	0	0	0	737.213	0	0	0	0	0	366.862	568.353	235.159	0	0	0	564.386	401.112	212.099
NC_006090.4:21729335|21743218	2227.14	2796.3	4811.23	4040.86	3073.67	3344.5	1409.19	1380.76	1198.98	2885.86	1125.16	1572.23	1479.21	1308.04	1318.6	982.263	2083.84	786.565	691.848	1103.78	757.928	871.28	1352.27	1163.8
NC_006090.4:22689574|22698548	0	0	0	0	0	0	0	0	0	0	0	0	0	0	0	0	0	0	0	108.295	0	0	0	0
NC_006090.4:22769042|22794896	0	0	26.135	0	0	0	0	0	0	20.3128	0	0	0	0	0	0	0	0	0	0	0	0	0	0
NC_006090.4:22778203|22794896	0	0	0	0	0	0	106.264	0	0	0	0	0	0	0	0	0	0	0	0	0	0	0	0	0
NC_006090.4:22778203|22868045	0	0	0	0	0	0	1.43352	0	0	0	0	0	0	0	0	0	0	0	0	0	0	0	0	0
NC_006090.4:22818899|22868045	0	0	0	0	0	0	0	0	0	0	0	0	0	0	0	0	0	0	0	0	0.894456	0	0	0
NC_006090.4:22822655|22868045	0	0	0	0	0	0	0	0	0	0	0	0	0	0	0	0	0	0	0	0	0	0	0	0.354719
NC_006090.4:22837789|22868045	0	0	0	0	0	0	2.12829	0	0	0	0	0	0	0	0	0	0	0	0	0	0	0	0	0
NC_006090.4:22910646|22921468	0	134.191	0	0	157.335	0	0	0	0	343.296	465.189	146.326	206.504	281.919	337.484	346.525	364.915	325.199	88.5359	239.859	223.828	283.033	409.029	303.329
NC_006090.4:23395191|23402987	0	4294.57	4599.18	5154.5	4770.26	6744.8	3313.67	2843.98	0	2996.36	1846.96	0	0	1127.8	1023.22	1030.03	1418.45	0	0	781.099	885.983	498.408	406.312	842.336
NC_006090.4:24089273|24093948	0	0	0	0	0	0	0	0	0	0	0	0	0	0	0	0	0	194.961	0	0	0	0	0	0
NC_006090.4:24527877|24599733	0	0	0	0	0	0	0	0	0	0	0	0	1.7638	0	0	0	0	0	0	0	0	0	0	0
NC_006090.4:24559254|24599733	0	0	0	0	0	0	0	0	0	0	0	0	0	0	0	0	0	0	0	0	0.542982	0	0	0
NC_006090.4:24701841|24714909	0	0	0	0	0	0	0	0	0	0	0	0	0	3.97187	0	0	0	0	0	0	0	0	0	0
NC_006090.4:24714738|24724366	0	0	0	0	0	0	0	0	0	0	0	0	0	0	0	0	0	0	0	0	0	0	8.55677	0
NC_006090.4:25493194|25502742	12105.8	13909.6	15509.6	15651.4	12124.2	16384.2	25221.7	20029.3	20089.6	26305.3	28279	21953	28868.9	32106.3	27924.3	24965.6	37519.2	26295.3	25277.7	27523.5	27505.4	27478	30182.2	32045.5
NC_006090.4:25493194|25513849	0	1045.06	961.593	1210.22	1522.06	1080.45	981.496	1089.4	0	1184.87	1625.42	1228.6	998.855	1067.76	1084.16	1265.01	1373.13	1102.36	603.317	828.92	604.652	385.112	704.476	915.784
NC_006090.4:25493194|25525727	527.822	0	478.9	0	0	0	0	636.289	0	0	0	521.656	669.262	433.997	422.92	475.65	436.675	511.916	229.551	445.689	203.115	208.475	319.511	419.796
NC_006090.4:25510934|25525727	0	0	955.907	0	0	0	0	0	0	0	0	0	0	0	0	0	0	0	0	0	0	0	0	0
NC_006090.4:25753383|25771944	0	0	0	0	0	0	0	0	0	0	0	0	0	0	0	0	0	0	90.3766	130.584	0	0	0	66.9482
NC_006090.4:26015229|26072260	0	0	0	0	0	0	0	0	0	0	2.28852	0	0	0	0	0	0	0	0	0	0	0.443034	0	0
NC_006090.4:26066954|26082492	5.14609	8.48031	4.0601	0	0	0	0	0	20.5335	9.86131	0	20.8062	0	0	0	10.3054	0	5.87178	0	0	0	4.06511	3.31396	0
NC_006090.4:26072127|26082492	0	0	0	12.079	0	0	0	0	0	0	0	17.3274	0	0	0	0	0	0	0	0	0	0	0	0
NC_006090.4:26237549|26252068	0	0	0	0	0	0	0	0	0	0	0	0	0	0	0	0	0	0	0	0	0	88.8123	0	0
NC_006090.4:26669148|26679910	0	0	0	0	0	0	0	359.885	0	0	0	0	0	0	0	0	0	0	0	0	0	0	96.1253	0
NC_006090.4:27059759|27085377	0	0	0	0	0	0	0	0	0	0	506.869	0	393.76	0	0	0	0	0	0	0	0	0	0	0
NC_006090.4:27070479|27085377	0	0	0	0	0	0	0	0	0	0	0	0	0	0	0	0	0	0	0	153.198	0	123.254	75.3595	0
NC_006090.4:27079369|27120327	0	0	0	0	0	0	0	0	0	0	0	0	0	0	0	0	0	0	0	174.864	0	0	0	0
NC_006090.4:27667966|27687255	0	0	0	0	0	0	0	0	0	474.228	0	0	0	200.806	0	0	0	0	0	394.847	0	0	0	0
NC_006090.4:27667966|27696954	0	0	0	0	0	0	0	327.698	0	0	0	0	0	0	0	0	0	0	143.672	0	0	0	0	0
NC_006090.4:27791943|27793739	0	0	1112.7	956.936	817.478	678.437	0	0	656.523	0	0	823.634	223.53	152.582	0	211.819	291.695	0	153.337	138.472	155.061	155.97	181.643	85.1907
NC_006090.4:27893161|27898780	0	0	0	0	0	0	0	0	0	0	0	0	0	0	0	0	0	0	0	0	0	0	0	4.29743
NC_006090.4:28412896|28414288	0	220.73	0	59.9241	166.371	153.415	0	55.3612	0	0	0	0	72.7877	0	0	0	0	0	41.6091	0	23.6683	0	0	0
NC_006090.4:29917420|29925211	0	0	0	0	0	0	0	0	0	0	0	0	0	0	0	0	0	0	0	0	0	0	0	7.23224
NC_006090.4:29925107|29970646	0	0	0	1.83299	0	0	0	0	0	0	0	0	0	0	0	0	0	0	0	0	0	0	0	0
NC_006090.4:30064148|30067121	0	0	0	264.998	0	0	0	0	0	0	0	0	0	0	0	0	0	0	0	0	0	0	0	0
NC_006090.4:30079275|30083411	0	0	0	0	0	0	0	0	0	0	0	0	0	0	0	0	0	0	32.4169	0	0	0	0	0
NC_006090.4:30280113|30282364	0	0	0	0	0	0	0	0	0	0	300.043	0	0	0	0	0	126.736	0	0	0	0	0	0	0
NC_006090.4:30822322|30824665	0	0	0	89.0297	0	0	0	0	0	0	0	0	0	0	0	0	47.0395	0	0	0	0	0	0	0
NC_006090.4:31097065|31107853	0	0	0	0	0	0	0	0	0	0	0	0	0	0	0	0	0	0	0	0	0	0	15.8023	0
NC_006090.4:32083194|32093484	0	0	0	0	0	0	0	0	0	0	0	0	9.85261	0	0	0	0	0	0	0	0	0	0	0
NC_006090.4:32175229|32186212	757.963	832.705	1121.27	1087.93	640.713	1417.97	1602.26	1827.44	882.106	653.609	850.536	766.133	0	984.045	471.198	569.202	1175.76	702.69	583.736	0	286.468	598.747	390.489	896.622
NC_006090.4:32436948|32444458	0	1689.43	866.619	0	0	0	0	0	0	0	0	0	0	855.632	0	0	0	0	0	0	0	0	0	0
NC_006090.4:32436948|32492319	0	0	0	0	4.88299	0	0	0	0	0	0	0	0	0	0	0	0	0	0	0	0	0	0	0
NC_006090.4:32470491|32492319	9.15812	8.04896	0	13.384	0	0	0	0	0	0	10.4635	0	8.12855	0	7.08496	0	0	0	0	0	0	0	0	0
NC_006090.4:32470491|32495318	14.4934	0	31.7635	28.5779	18.6688	0	14.2652	23.2957	0	0	0	0	10.2096	16.7257	16.9077	9.67469	13.3229	9.18737	9.33809	10.1194	15.9352	6.61496	9.95567	10.7003
NC_006090.4:32470491|32495321	0	0	0	15.1276	10.8888	12.0491	0	12.4229	0	0	0	0	9.1875	0	0	6.44901	0	10.1049	0	5.05909	3.98331	4.07025	4.14769	6.80846
NC_006090.4:32470491|32512756	0	0	5.2244	0	3.6555	0	3.80896	0	0	0	0	3.39972	8.99599	9.82508	11.5002	6.15672	13.0436	0	4.45689	11.5172	8.32061	5.67921	6.33553	8.19033
NC_006090.4:32487178|32495321	0	0	0	0	0	0	0	0	19.5893	0	0	0	0	0	0	0	0	0	0	0	0	0	0	0
NC_006090.4:33650964|33655051	0	0	0	0	0	0	0	0	0	0	0	0	0	0	0	0	0	184.252	0	0	0	0	0	0
NC_006090.4:33766544|33773578	1140.44	0	0	0	0	0	0	1035.14	0	0	0	0	0	493.536	0	0	0	0	340.378	0	0	0	0	0
NC_006090.4:33868220|33878313	0	346.647	0	0	0	0	0	0	0	0	0	0	0	0	0	0	0	0	0	0	0	0	0	0
NC_006090.4:33868220|33879786	0	0	0	0	0	0	0	0	0	0	0	0	0	0	0	0	0	0	0	0	0	103.98	0	0
NC_006090.4:33875941|33879786	0	0	0	0	0	0	0	0	0	0	0	0	0	0	0	541.913	0	0	269.702	425.118	223.146	213.766	156.84	217.95
NC_006090.4:33989620|33990597	122.646	0	0	0	0	0	0	0	0	94.0092	0	73.4624	0	88.46	0	40.9344	0	0	74.0817	0	33.7115	0	0	41.1581
NC_006090.4:34001946|34004193	0	0	0	0	0	0	0	0	0	40.899	0	0	0	0	0	0	0	0	0	0	0	0	0	0
NC_006090.4:34003756|34004193	0	0	0	285.871	0	0	0	352.138	0	0	0	0	0	118.512	0	0	0	0	0	0	0	0	0	0
NC_006090.4:34375498|34379170	0	0	0	0	0	0	0	0	0	0	0	0	0	197.37	0	0	0	0	0	0	0	0	0	91.831
NC_006090.4:34639475|34640008	0	0	0	0	0	0	0	0	0	0	0	0	0	0	82.7489	0	0	0	0	0	0	0	0	0
NC_006090.4:35093698|35094529	0	0	0	0	0	0	0	0	0	0	0	0	0	0	0	0	0	0	0	0	0	0	49.5151	0
NC_006090.4:35161394|35187071	0	0	0	0	0	0	0	0	0	0	0	0	0	159.718	0	0	0	0	0	0	84.5382	0	126.759	0
NC_006090.4:35173314|35187071	0	0	0	0	0	0	0	0	0	0	0	0	0	231.144	0	382.002	0	0	331.841	0	0	0	294.823	184.363
NC_006090.4:35173314|35196367	0	0	0	0	0	0	0	0	0	0	0	0	0	0	0	0	0	0	0	0	0	0	159.265	0
NC_006090.4:35269223|35277670	0	0	0	0	0	0	0	0	0	0	0	0	0	0	0	0	0	0	0	0	297.831	136.949	0	0
NC_006090.4:35269223|35297040	0	0	0	0	0	0	0	0	0	0	0	0	297.051	405.534	0	195.478	0	400.964	198.111	0	128.789	49.3498	100.578	377.368
NC_006090.4:35296898|35327072	0	418.07	0	0	0	0	0	0	0	0	0	0	0	0	0	0	0	72.368	55.1664	0	34.8666	0	0	35.7574
NC_006090.4:35309323|35327072	0	0	0	0	0	0	0	0	0	0	0	0	0	0	0	55.8742	0	63.6717	30.3357	54.7899	0	44.0808	0	33.7077
NC_006090.4:35827640|35834050	0	0	0	0	0	0	0	0	0	0	0	0	0	0	0	0	0	0	6.78071	0	0	0	0	0
NC_006090.4:36362709|36397490	0	0	0	0	0	0	0	0	0	0	0	0	108.636	0	0	0	0	0	0	0	0	0	0	0
NC_006090.4:36364256|36365667	0	238.077	256.463	0	0	0	0	0	0	166.108	0	0	0	0	0	0	149.405	0	117.808	0	0	102.712	0	0
NC_006090.4:36447784|36459657	0	802.81	0	0	0	0	252.203	302.029	0	400.091	0	281.382	0	90.354	0	0	215.915	0	0	0	0	0	53.7814	84.0786
NC_006090.4:36620634|36638030	0	0	7.25296	0	0	0	0	0	0	0	0	0	0	0	0	0	0	0	0	0	1.89515	0	0	1.38826
NC_006090.4:37345671|37358740	0	0	0	0	246.024	0	0	0	0	0	0	0	0	0	187.634	84.9976	0	0	0	66.6785	0	0	0	85.462
NC_006090.4:37728004|37730826	0	0	1126.6	0	1128.68	0	0	0	0	0	0	0	822.997	0	573.869	519.92	715.978	0	893.887	509.83	0	533.234	234.071	339.795
NC_006090.4:38204009|38211527	42.5403	0	0	0	0	0	0	0	0	0	26.0378	0	0	0	8.81525	0	0	0	0	0	0	0	0	0
NC_006090.4:38204009|38215430	635.765	0	613.064	0	0	0	0	0	0	324.88	0	0	179.14	244.562	156.141	0	0	0	128.007	0	77.6676	89.2831	90.9818	0
NC_006090.4:38332005|38334511	0	0	0	0	0	0	0	0	0	0	0	0	0	13.8036	0	0	0	0	0	0	0	0	0	0
NC_006090.4:38999526|39018870	0	0	0	0	0	0	0	0	0	0	0	126.194	0	0	0	0	0	0	0	0	0	0	0	0
NC_006090.4:39042612|39078301	0	0	0	0	0	0	0	0	0	0	0	0	0	0	43.7504	0	0	0	0	0	0	0	0	0
NC_006090.4:39060104|39078301	0	0	0	0	0	0	0	0	0	220.482	0	0	0	0	0	0	0	0	0	0	0	0	0	38.6116
NC_006090.4:39308418|39331676	0	0	0	0	0	0	0	0	0	0	0	0	0	0	0	0	0	0	0	0	0	0	138.709	0
NC_006090.4:39381339|39389221	0	0	0	0	0	0	0	0	324.654	0	239.045	0	0	0	0	0	0	0	902.331	1437.98	738.031	231.384	477.86	0
NC_006090.4:39635590|39692460	0	0	0	0	0	0	0	1233.89	0	735.528	783.112	0	0	0	0	0	0	0	579.615	628.111	483.558	909.616	288.376	386.425
NC_006090.4:39692272|39708572	691.34	0	1818.15	0	0	0	0	1000.09	1226.01	706.559	752.269	0	0	448.775	0	0	397.192	0	334.072	497.783	380.056	291.264	504.569	0
NC_006090.4:39722814|39730800	0	0	0	0	0	0	0	0	0	0	0	0	0	0	0	0	0	0	0	0	0	0	140.261	0
NC_006090.4:39763957|39768545	808.895	423.171	820.533	763.974	632.6	288.238	186.115	297.18	256.158	118.1	314.351	242.256	0	0	127.711	0	0	0	0	0	0	0	59.5326	0
NC_006090.4:40103277|40111891	0	0	0	0	0	0	0	0	0	0	0	0	0	0	0	0	0	0	0	0	0	0	0	101.788
NC_006090.4:40165578|40172910	0	0	0	0	0	0	0	0	0	0	0	0	0	0	0	0	0	0	0	0	0	0	0	67.9943
NC_006090.4:40174024|40174621	0	0	0	0	0	0	0	0	0	0	0	0	0	0	0	0	0	0	0	0	36.7557	0	0	0
NC_006090.4:40265097|40272623	0	0	0	0	0	0	0	0	0	0	0	0	0	0	0	0	0	0	0	0	7.30036	0	0	0
NC_006090.4:40423525|40424385	0	0	0	0	0	0	0	0	0	0	0	0	0	0	0	0	0	0	0	0	0	44.0194	0	0
NC_006090.4:40459364|40486533	0	0	0	0	0	0	102.541	0	0	0	0	0	0	36.7363	0	0	0	0	0	0	0	0	0	0
NC_006090.4:40467069|40486533	0	0	0	0	0	0	0	0	0	0	0	0	0	0	0	53.8089	0	0	0	0	0	0	0	0
NC_006090.4:40478182|40486533	639.152	312.079	392.211	296.534	960.5	1366.51	1029.42	1164.31	472.277	925.398	579.568	382.84	495.26	460.998	353.189	711.081	244.806	405.158	154.427	195.239	117.122	157.078	182.933	214.49
NC_006090.4:40486106|40486533	0	0	0	0	0	0	0	0	0	0	228.713	0	0	0	0	0	0	0	0	0	0	0	0	0
NC_006090.4:40828631|40833879	571.807	0	0	550.985	0	0	0	0	0	0	0	434.713	0	285.524	0	0	0	0	0	0	132.992	0	0	0
NC_006090.4:41254907|41255931	0	0	0	0	0	0	0	0	0	0	0	0	0	0	0	0	0	0	0	0	228.957	421.119	0	0
NC_006090.4:41296108|41355149	0	0	0	0	0	0	0	0	0	0	46.3709	0	0	0	0	0	0	0	0	0	0	0	0	0
NC_006090.4:41517599|41522600	0	0	0	0	0	0	0	0	0	0	0	0	0	0	0	0	0	0	0	0	6.59134	0	0	0
NC_006090.4:42307980|42314101	0	0	0	1415.71	0	0	0	0	734.877	462.015	696.865	1037.98	0	0	360.831	0	415.555	315.219	254.856	0	151.871	174.584	0	242.729
NC_006090.4:43375399|43418983	0	0	0	0	0	0	0	1172.01	0	0	0	0	0	368.144	0	0	418.923	0	220.218	381.83	0	0	0	0
NC_006090.4:44502160|44511693	993.355	818.482	685.76	1036.95	959.648	796.426	1799.88	1556.73	0	1046.95	1114.68	1115.63	1495.71	967.236	1029.22	808.137	1540.91	2337.71	2115.05	1316.69	2184.34	6159.84	4413.92	6775.44
NC_006090.4:44502160|44569446	0	0	207.078	0	0	0	0	0	0	0	0	0	0	0	0	0	0	0	158.538	171.803	0	856.981	676.092	951.265
NC_006090.4:45281033|45283668	0	0	0	0	0	0	0	0	0	0	0	0	0	0	0	0	0	0	21.9884	0	0	0	0	0
NC_006090.4:45326687|45327251	0	0	0	0	273.457	0	0	0	0	0	0	0	0	0	0	0	0	0	0	0	0	0	0	0
NC_006090.4:45348692|45359197	0	0	0	0	1033.2	0	0	0	0	378.358	0	443.495	0	0	0	0	0	234.675	0	0	0	0	0	0
NC_006090.4:45407712|45411678	0	0	0	0	0	0	0	0	0	0	0	0	0	0	168.335	0	0	0	0	0	0	0	0	0
NC_006090.4:45422658|45437242	0	72.5636	0	0	0	0	0	0	0	0	0	0	0	0	0	0	0	0	0	0	0	0	0	0
NC_006090.4:46640843|46650772	0	17.6939	9.53019	42.0313	15.5592	30.13	0	0	0	15.4315	19.7158	32.5587	12.7635	13.9398	0	10.079	13.8797	11.4856	8.75551	0	0	10.1781	6.22304	8.918
NC_006090.4:46729395|46735624	0	0	0	0	0	0	0	0	0	0	0	0	0	0	0	0	0	0	0	0	180.492	0	0	88.1444
NC_006090.4:46735436|46740783	0	0	0	0	0	0	0	0	0	0	0	0	0	0	0	0	0	114.625	0	0	0	0	0	0
NC_006090.4:46759035|46768746	0	0	0	0	0	0	0	0	0	0	0	0	0	0	0	0	0	0	0	0	0	65.0469	64.8115	0
NC_006090.4:47091127|47096172	0	0	138.761	0	0	0	0	0	0	0	0	0	148.67	0	0	0	0	0	0	0	0	0	0	0
NC_006090.4:47269898|47300380	0	0	0	0	0	0	158.415	0	0	0	0	0	0	0	0	0	0	0	0	0	0	0	0	0
NC_006090.4:47300237|47311066	0	0	0	0	0	0	0	0	0	0	0	0	0	0	0	0	0	0	37.3784	0	0	0	0	0
NC_006090.4:47334811|47338060	0	0	0	0	0	0	0	0	0	0	0	0	0	0	0	0	0	70.4024	0	0	0	0	0	0
NC_006090.4:48217933|48224886	0	0	0	0	0	0	0	0	594.346	0	0	0	0	0	0	0	113.504	0	0	64.6585	0	66.8835	72.6998	56.8272
NC_006090.4:48324249|48325250	0	0	0	0	0	0	0	0	0	0	0	0	0	0	0	1334.46	1392.18	2027.59	234.188	0	0	791.192	915.479	1040.88
NC_006090.4:48381468|48389101	6278.25	6292.31	7125.85	6668.74	6597.25	7182.46	7273.35	7329.41	7910.83	7598.43	5393.33	8807.6	4189.8	5052.6	6147.35	5734.88	5695.28	6346.69	5229.31	5061.23	4783.51	4559.22	4624.68	6010.17
NC_006090.4:48381468|48395625	0	0	0	0	0	0	0	0	0	0	0	0	0	0	0	0	0	0	0	0	0	0	565.704	0
NC_006090.4:48411472|48417035	0	0	0	0	0	0	0	0	0	0	0	0	0	0	0	93.102	0	0	0	0	0	0	0	0
NC_006090.4:48837265|48850704	0	0	0	0	0	0	0	0	0	0	0	0	0	0	0	0	0	0	0	0	0	0	351.834	0
NC_006090.4:48850593|48889583	0	0	0	0	0	0	0	0	0	992.169	0	0	395.118	0	0	0	396.621	0	0	0	0	0	135.84	231.67
NC_006090.4:49047230|49047877	0	0	0	0	0	0	0	0	0	0	0	0	0	0	444.419	402.639	475.261	458.83	333.112	586.598	0	0	0	254.471
NC_006090.4:49255968|49280945	0	0	0	351.47	0	0	0	324.708	447.818	0	412.164	0	0	400.696	558.163	210.705	0	0	396.579	595.053	416.462	478.745	346.918	152.536
NC_006090.4:49355773|49356631	0	0	0	0	0	0	0	0	0	0	0	0	0	0	0	0	0	0	400.041	0	0	271.273	0	321.033
NC_006090.4:49385004|49408356	376.749	0	123.851	0	212.313	0	75.8489	317.919	0	0	0	0	0	183.422	156.141	0	0	0	68.2703	154.13	0	49.6017	0	0
NC_006090.4:50612254|50616602	0	70.7004	0	0	0	0	0	0	0	0	0	0	0	11.9357	0	0	0	0	0	21.664	0	0	9.47265	0
NC_006090.4:50652011|50654362	237.991	0	308.475	248.435	0	0	177.964	0	0	130.302	69.3658	106.914	107.773	66.2096	93.9369	0	117.199	116.38	43.1261	40.0581	51.3986	26.857	0	37.6512
NC_006090.4:51335807|51401735	0	0	0	0	0	0	792.341	0	0	959.861	0	964.379	907.322	464.504	988.544	0	0	0	0	0	270.446	480.471	322.568	198.111
NC_006090.4:51541379|51557674	0	1138.8	0	0	0	0	0	0	0	0	0	0	0	0	0	0	0	0	0	0	0	0	0	0
NC_006090.4:51541379|51565100	0	0	0	0	0	0	0	0	0	0	0	0	0	0	0	0	0	457.734	0	157.553	0	0	0	0
NC_006090.4:51557495|51565100	0	0	0	0	0	0	0	0	0	0	0	0	0	0	0	0	0	0	0	0	0	0	162.191	0
NC_006090.4:51805126|51828671	0	0	0	0	0	0	0	0	0	0	0	0	0	0	141.855	0	0	0	0	0	52.9212	81.1143	49.5946	90.4553
NC_006090.4:51880179|51882940	2104.34	0	0	0	0	0	0	0	0	0	0	0	0	0	0	0	0	0	0	0	0	0	0	0
NC_006090.4:52060349|52062637	0	0	0	0	0	149.381	0	0	0	0	0	0	0	0	0	0	0	0	0	0	0	0	0	0
NC_006090.4:52119612|52120194	0	0	0	1434.26	0	0	0	1590.07	0	0	0	0	0	654.057	1062.94	0	284.177	0	0	215.846	151.065	0	460.099	359.645
NC_006090.4:52137508|52144342	0	0	0	0	0	0	0	0	0	0	0	0	0	0	0	207.215	0	0	0	0	68.2606	0	0	0
NC_006090.4:52153640|52156369	0	0	0	0	0	0	0	0	0	0	0	0	0	0	0	0	0	0	0	0	54.4957	0	0	0
NC_006090.4:52203208|52221846	0	0	0	0	0	0	0	0	0	0	0	0	0	0	0	0	0	0	0	0	27.7875	0	0	0
NC_006090.4:52831131|52876432	0	0	0	0	707.109	0	0	441.18	0	0	0	0	0	0	0	0	0	208.791	0	0	0	0	0	0
NC_006090.4:53755341|53806848	0	0	0	0	0	0	0	0	0	0	0	0	0	0	0	1.16585	0	0	0	0	1.49355	0	0	0
NC_006090.4:53803462|53844576	0	0	0	0	0	0	4.6987	0	0	2.23619	2.38086	1.74745	5.5487	3.36671	0	6.81593	1.34088	7.76713	1.40974	3.05539	2.94028	1.53637	4.25843	5.48254
NC_006090.4:54211180|54215512	1671.51	2203.6	2769.41	2198.53	2034.64	2322.91	1534.51	1837.68	1600.69	1563.1	1937.05	1862.24	1229.27	593.156	1071.45	803.355	691.433	781.962	315.008	328.235	275.668	190.137	387.509	471.184
NC_006090.4:54294285|54298295	4234.91	2463.09	3832.56	2730.47	3609.89	4793.44	3911.89	3603.65	4141.62	0	3151.15	2685.84	2132.1	2102.21	1996.03	1496.59	1889.2	1705.45	361.131	684.856	1883.01	1495.56	1026.71	1755.57
NC_006090.4:54294285|54307798	0	0	572.598	0	0	0	0	0	0	0	0	0	0	0	0	0	0	0	0	0	0	0	135.962	79.7081
NC_006090.4:54427844|54428835	0	398.515	381.592	0	116.812	0	97.3726	0	0	0	65.7856	144.851	204.422	0	0	40.3567	0	0	0	0	0	0	0	24.3463
NC_006090.4:54427844|54428839	0	0	190.03	0	0	0	64.6543	0	0	0	65.5214	0	0	0	0	40.1946	0	0	43.6457	0	0	0	0	24.2486
NC_006090.4:54512493|54517735	0	0	0	0	0	0	0	0	0	0	0	0	0	0	0	0	0	0	0	0	0	116.617	0	0
NC_006090.4:55179025|55194700	0	410.865	0	0	0	0	0	0	0	0	0	152.734	0	0	0	0	0	0	0	0	0	0	0	0
NC_006090.4:55339331|55342021	0	0	0	504.884	0	0	0	0	0	0	0	0	0	0	0	0	0	0	0	0	0	0	0	0
NC_006090.4:55460614|55465002	765.949	0	0	0	0	0	0	0	0	0	0	0	1165.44	1259.59	1439.07	1763.94	0	1048.75	1776.6	2165.9	2989.61	3436.71	1381.11	2159.14
NC_006090.4:55770901|55778927	145.523	0	0	0	0	0	0	0	0	111.545	59.3807	0	0	0	0	72.8551	0	0	0	0	0	0	0	0
NC_006090.4:56589504|56599619	0	0	0	0	0	0	0	0	0	0	0	0	0	0	0	0	0	0	538.009	0	0	0	0	0
NC_006090.4:56623187|56705327	0	0	0	0	0	0	0	0	0	0	0	0	0	0	0	0	0	0	0	0	0	0	135.317	0
NC_006090.4:56675478|56705327	0	0	0	0	0	0	0	0	0	0	0	0	0	0	0	0	0	0	0	0	0	0	792.241	0
NC_006090.4:57109003|57111614	0	0	0	0	0	0	322.786	0	0	0	0	0	0	0	221.493	0	0	114.338	0	0	0	0	0	0
NC_006090.4:57379511|57385117	355.4	0	560.799	0	0	0	0	0	0	0	0	0	0	153.803	245.488	0	428.791	0	225.406	418.741	293.066	421.119	0	322.021
NC_006090.4:57978409|57985584	0	0	0	0	0	0	0	0	0	0	13.6412	0	0	0	0	0	0	0	0	0	0	0	0	0
NC_006090.4:58102366|58133242	0	0	0	0	0	0	0	257.705	0	0	0	0	0	0	0	0	0	0	0	0	0	0	0	0
NC_006090.4:58112647|58133242	0	0	0	0	0	0	0	0	0	0	0	0	0	0	0	0	0	0	0	0	0	0	159.116	0
NC_006090.4:59042974|59043276	0	0	0	0	0	0	0	0	0	0	0	0	0	0	0	0	0	0	0	0	0	0	0	159.416
NC_006090.4:59372685|59384189	342.903	0	108.216	0	0	0	0	0	0	0	0	0	0	118.716	0	103.003	0	0	0	0	56.5521	0	70.663	0
NC_006090.4:59378046|59384189	0	0	0	0	0	0	464.951	0	0	0	0	0	0	0	0	0	0	0	0	0	0	0	0	0
NC_006090.4:59393262|59400721	0	0	0	0	0	0	0	10.3376	0	0	0	0	0	13.9164	11.8466	0	0	0	7.76964	18.9444	16.205	0	0	0
NC_006090.4:59458419|59462705	297.821	0	293.715	621.782	431.573	318.373	119.918	502.632	0	285.354	0	133.792	0	128.885	0	74.5509	205.327	0	107.936	0	0	0	76.7161	119.933
NC_006090.4:60259568|60276031	0	0	0	0	0	0	0	0	0	0	0	0	0	0	0	0	0	0	0	0	0	0	252.567	65.8081
NC_006090.4:60271421|60276031	0	0	0	0	291.516	0	0	0	0	0	0	0	0	0	0	0	0	0	0	0	0	0	0	0
NC_006090.4:60332571|60344784	0	0	0	0	0	0	0	0	0	0	0	0	0	0	0	0	0	0	578.651	0	0	294.292	599.783	294.695
NC_006090.4:61989227|62021484	0	0	0	0	0	0	0	0	0	0	0	0	0	0	0	0	0	0	0	0	13.6014	0	0	0
NC_006090.4:63088620|63089386	834.055	744.494	616.915	1088.32	654.675	0	0	0	1317.33	719.225	0	796.21	0	338.386	316.862	0	467.206	0	0	491.352	329.556	0	174.562	230.915
NC_006090.4:64791762|64840315	0	0	0	0	0	0	0	0	0	0	0	0	0	0	0	0	0	0	0	106.1	0	0	0	0
NC_006090.4:64986782|64997448	0	0	198.135	371.71	0	0	0	0	0	0	152.947	131.34	83.1716	103.813	82.8497	106.962	237.742	209.564	86.9395	69.1882	55.6349	76.9833	88.8273	89.0561
NC_006090.4:66287605|66312979	316.902	377.165	416.71	358.377	459.224	423.463	382.802	229.215	737.613	263.151	215.52	261	284.624	331.427	233.49	185.097	236.689	210.928	181.848	352.638	239.543	116.823	183.67	202.061
NC_006090.4:66378305|66381687	0	0	0	0	0	0	0	0	0	0	0	0	0	0	0	0	0	0	0	0	0	78.3072	0	0
NC_006090.4:66390169|66402723	0	0	0	0	0	0	0	0	0	0	7.79681	0	0	0	0	0	0	0	0	0	0	0	0	0
NC_006090.4:66399376|66402723	894.618	1965.67	760.119	0	0	0	942.106	1791.9	1189.88	791.23	0	309.149	436.288	446.716	646.467	413.431	426.999	196.303	523.749	621.625	321.565	108.723	460.891	637.391
NC_006090.4:66580588|66621473	0	0	0	0	0	0	0	0	0	0	0	0	0	0	0	0	0	0	414.011	0	0	0	430.074	0
NC_006090.4:66699169|66707019	458.33	296.191	361.608	365.868	364.64	317.031	1671.77	2002.06	2079.8	1715.24	1562.18	629.805	2085.3	2520.16	2055.94	2524.05	2639.41	1368.93	615.572	1058.85	681.778	391.87	618.087	890.28
NC_006090.4:66751368|66761368	0	0	0	0	0	0	12.8779	0	0	0	0	0	0	0	0	0	0	0	0	0	0	0	0	0
NC_006090.4:66753411|66761368	512.596	657	404.422	267.546	0	456.64	0	741.521	340.887	196.455	209.165	460.553	433.304	147.887	236.046	513.255	176.7	194.961	154.812	167.765	140.897	0	66.0201	240.828
NC_006090.4:66988329|67007885	0	0	0	0	0	0	0	0	0	0	0	0	0	0	0	0	0	0	0	0	0	0	20.3674	0
NC_006090.4:67078602|67079637	0	0	0	0	0	406.095	0	0	0	0	0	0	0	0	0	0	0	0	0	0	0	0	0	0
NC_006090.4:67159745|67163522	0	0	0	0	0	0	0	0	0	0	0	0	0	0	0	0	0	0	0	0	81.4071	0	0	0
NC_006090.4:67333409|67347856	0	0	207.989	0	0	0	0	0	0	0	0	0	0	0	0	0	0	0	0	0	0	0	0	0
NC_006090.4:67571777|67575835	0	0	0	0	1514.74	0	0	0	0	0	639.797	0	298.215	0	346.572	470.987	0	268.358	0	0	430.979	495.434	323.11	378.848
NC_006090.4:67571777|67582858	0	0	0	0	0	0	0	0	0	0	0	0	0	0	0	0	0	0	0	0	0	0	0	2.17935
NC_006090.4:67571777|67582925	0	0	0	0	6.92902	0	0	0	0	0	0	0	0	0	0	0	0	0	0	0	0	0	0	0
NC_006090.4:67704492|67706174	0	0	0	0	0	0	0	0	0	0	0	0	0	0	0	0	0	0	0	0	0	177.937	0	0
NC_006090.4:67929402|67984173	0	229.975	0	218.519	0	0	0	0	0	0	0	0	132.714	0	0	0	0	0	0	0	0	0	0	0
NC_006090.4:67968245|67984173	0	644.604	396.792	524.995	890.742	1792.1	270.003	323.347	557.425	449.746	752.466	301.242	0	0	0	0	173.366	0	182.269	263.359	46.0795	105.942	43.183	50.6322
NC_006090.4:67981968|67984173	0	0	0	0	0	0	0	0	0	0	0	0	0	0	0	0	0	0	0	0	0	0	126.759	123.854
NC_006090.4:69038741|69042335	0	0	0	197.366	161.165	154.559	403.033	203.789	325.431	0	453.82	0	387.805	158.829	110.623	144.768	0	0	120.921	0	0	0	0	0
NC_006090.4:69041317|69049656	0	0	0	0	0	0	0	69.3509	95.6445	0	0	0	24.3149	0	0	0	0	0	0	0	0	0	0	0
NC_006090.4:69133146|69176665	0	0	0	0	0	0	0	0	0	0	26.5282	0	0	0	0	0	0	0	0	0	0	0	0	0
NC_006090.4:71660007|71676519	941.001	1099.78	1105.73	877.796	1044.46	813.309	596.555	888.191	1011.91	521.782	735.27	881.439	596.58	493.87	796.577	350.822	469.311	388.359	471.645	463.928	495.291	385.902	556.989	536.164
NC_006090.4:71682690|71682964	0	0	0	0	0	0	0	0	0	0	0	0	0	125.838	0	0	0	0	0	0	0	0	0	0
NC_006090.4:71719957|71729595	0	0	185.422	0	0	0	0	198.32	0	180.144	0	0	0	0	0	220.613	0	0	0	0	0	0	0	0
NC_006090.4:71906865|71932026	0	0	0	0	172.547	0	0	0	0	0	0	0	0	0	0	0	0	145.567	0	0	0	0	32.8626	0
NC_006090.4:72751970|72762974	0	0	0	0	0	0	0	0	0	0	0	0	0	0	0	0	0	0	0	0	34.4153	0	0	0
NC_006090.4:72969520|72976380	0	0	0	0	0	0	0	0	0	40.6729	43.3041	0	117.743	0	0	66.4132	0	0	0	0	29.1704	16.7665	0	26.7104
NC_006090.4:72974990|72976380	143.719	536.828	521.591	420.072	388.757	245.818	208.325	221.763	305.843	0	0	154.952	91.1154	99.5128	0	0	118.901	0	125.007	79.0219	71.1069	0	0	40.513
NC_006090.4:73427870|73432709	134.113	0	0	0	0	0	0	0	0	0	0	0	0	0	0	0	0	0	0	0	18.4318	37.0796	0	0
NC_006090.4:74224325|74225683	0	0	0	0	0	0	0	0	0	124.581	0	0	0	0	0	0	0	0	0	0	0	0	0	0
NC_006090.4:74297401|74312662	0	0	0	0	0	0	0	0	0	0	0	0	0	0	0	0	0	0	74.3096	0	0	0	0	0
NC_006090.4:75538008|75598581	576.117	0	0	0	0	0	0	0	0	0	0	0	0	0	0	346.114	0	0	0	0	0	0	0	0
NC_006090.4:75580625|75598581	0	0	0	0	0	0	0	0	0	0	0	0	0	0	0	538.917	0	0	0	0	338.153	0	0	0
NC_006090.4:75597065|75598581	0	0	0	0	0	0	0	0	0	0	0	0	0	0	0	39.5852	0	0	0	0	0	0	74.6806	0
NC_006090.4:75729067|75732771	0	0	0	0	0	0	0	0	0	0	0	0	201.979	0	0	0	256.25	0	0	0	0	0	0	0
NC_006090.4:75932892|75934948	0	0	0	0	0	0	0	0	0	0	0	0	0	0	0	0	0	485.328	0	591.103	0	372.183	202.274	0
NC_006090.4:76133787|76141523	0	0	0	0	0	0	0	0	0	0	0	0	0	0	0	154.273	0	219.753	0	90.7675	0	0	99.221	0
NC_006090.4:76133787|76148439	0	0	0	0	0	0	0	0	0	0	0	0	0	284.04	0	136.915	0	0	0	0	75.1707	0	56.3564	55.0651
NC_006090.4:76141274|76177738	0	0	0	0	0	0	0	0	0	0	0	0	0	0	0	0	0	0	0	0	0	0	92.2311	60.0785
NC_006090.4:76171179|76177738	0	0	0	0	0	0	0	0	0	0	0	0	0	0	0	0	0	0	0	452.965	0	0	0	0
NC_006090.4:76644182|76644976	0	0	0	0	2890.37	0	2299.85	2098.45	0	1667.86	2441.68	2077.19	2500.34	1824.44	1202.39	1770.2	2437.73	2017.25	837.879	640.93	1196.19	2191.54	2592.3	1725.11
NC_006090.4:76704683|76716328	0	0	0	0	0	0	0	0	0	0	0	0	290.109	222.783	0	286.365	0	195.797	207.302	0	204.391	108.443	176.809	103.655
NC_006090.4:76708733|76716328	0	0	0	0	1925.08	0	0	0	0	1281.06	0	981.822	0	890.175	781.458	1448.17	1418.14	1393.56	535.818	353.439	530.062	1117.12	811.347	1371.95
NC_006090.4:76818072|76822058	0	0	0	0	0	0	0	1146.35	0	0	0	0	0	841.757	0	540.998	0	0	0	339.52	0	409.737	389.697	435.163
NC_006090.4:77777518|77780810	0	0	0	0	0	0	0	0	0	0	107.334	0	0	0	0	0	60.4499	0	0	0	0	69.2629	0	70.6186
NC_006090.4:77949563|77955663	0	0	0	0	0	0	305.676	0	0	0	0	0	0	0	0	0	0	0	0	248.462	0	79.9592	0	0
NC_006090.4:77973336|77977791	0	0	0	0	0	0	0	0	0	0	0	0	0	0	102.524	0	0	0	0	0	0	0	0	0
NC_006090.4:78283477|78319926	0	0	0	0	0	0	0	0	0	0	0	0	0	0	0	0	0	0	0	0	0	0	58.9195	0
NC_006090.4:78289462|78296795	751.808	901.029	970.614	1141.53	528.216	0	935.664	856.869	454.516	628.656	1059.77	491.256	779.948	295.774	302.139	171.085	424.079	194.961	173.389	0	93.9313	0	228.87	82.5695
NC_006090.4:78289462|78319926	0	0	0	455.078	0	466.029	0	300.304	0	0	0	391.685	0	0	137.657	0	85.8727	0	0	0	0	0	192.507	75.2385
NC_006090.4:78581772|78583049	0	0	0	0	0	0	0	0	0	928.697	0	997.865	0	568.021	0	556.026	0	633.622	0	436.188	333.029	669.961	312.095	0
NC_006090.4:79378778|79415580	0	0	0	0	0	0	0	0	0	0	0	0	0	0	0	0	0	0	0	0	0	0	973.002	0
NC_006090.4:79795269|79795629	0	0	0	0	0	0	0	2930.49	0	0	0	0	3244.58	1661.07	1679.14	1521.29	0	2737.25	1564.96	1381.84	1714.43	2425.64	1153.5	1288.08
NC_006090.4:79795269|79805299	4183.09	2458.1	3300.32	3960.46	4417.06	3223.81	4230.38	3658.89	3105.31	3430.08	2302.34	2447.32	2343.64	2568.05	1236.4	1802.01	1475.51	1387.49	1304.49	1986.73	1604.37	1506.19	1378.23	1488.66
NC_006090.4:79795269|79812365	0	0	859.535	0	0	0	0	0	0	0	0	0	0	0	692.317	0	0	0	0	0	209.618	327.027	266.599	175.488
NC_006090.4:79819542|79825250	0	0	0	0	0	0	0	0	0	0	0	0	0	0	0	0	0	0	0	0	0	0	154.23	0
NC_006090.4:80771714|80779779	0	0	0	0	0	0	0	0	0	0	0	0	0	0	0	82.7146	0	0	0	0	0	78.3072	0	0
NC_006090.4:80880497|80893818	0	0	0	0	0	0	0	0	0	836.518	0	0	0	0	0	496.698	0	0	0	0	0	282.139	0	0
NC_006090.4:80885224|80893818	0	1167.45	1676.81	2634.57	2823.15	2129.98	1283.64	0	2296.74	1730.89	1842.87	1432.15	1347.42	1437.11	1027.63	1197.03	824.207	1364.08	770.253	1043.37	693.718	881.411	992.276	802.378
NC_006090.4:80898957|80899724	0	0	0	0	0	0	0	0	0	0	0	0	0	0	0	0	0	0	0	0	0	49.3498	0	31.4473
NC_006090.4:81861758|81878250	0	434.186	0	0	0	0	0	0	0	0	0	0	0	85.5162	0	0	0	0	0	0	0	0	0	0
NC_006090.4:82048855|82056201	0	0	0	0	0	0	0	0	0	12.5141	0	0	0	0	0	0	0	0	0	0	0	0	0	0
NC_006090.4:82048855|82092188	0	0	0	0	2.67405	0	0	0	0	0	0	0	0	0	0	0	0	0	0	0	0	0	0	0
NC_006090.4:82088143|82092188	0	0	0	72.2095	47.7333	0	0	38.1207	0	30.2986	0	0	0	17.1061	0	0	0	0	0	31.0485	19.0138	0	15.2731	19.8975
NC_006090.4:82276865|82285037	713.974	0	0	0	0	0	804.947	0	0	0	0	0	0	0	0	0	0	0	0	0	0	0	0	287.519
NC_006090.4:82299885|82308638	0	0	212.186	0	0	0	0	0	0	0	0	0	0	0	0	0	0	0	0	0	0	0	0	0
NC_006090.4:82850732|82883700	0	0	0	0	0	0	0	0	0	0	0	0	0	599.83	883.758	0	0	0	270.487	334.993	234.452	0	411.965	429.361
NC_006090.4:82900085|82905026	0	0	0	0	3131.82	0	0	0	2335.54	2795.5	0	2063.15	1455.82	1344.47	1194.27	2637.37	1396.88	847.684	1566.53	1220.15	1299.49	2134.05	1844.1	1196.7
NC_006090.4:83023527|83028499	2114.46	2322.97	2578.19	2006.59	3899.72	0	2167.16	1668.42	2045.32	2504.8	1568.73	2245.2	1096.8	1081.42	1274.65	962.352	1060.2	1315.98	348.326	528.459	581.2	668.121	0	580.566
NC_006090.4:83398721|83407687	0	0	0	0	0	0	0	0	0	0	0	0	0	0	0	0	0	0	0	0	0	638.775	0	474.89
NC_006090.4:83630934|83635722	0	0	0	0	346.939	0	0	0	0	0	0	430.217	0	0	0	0	0	0	86.7687	0	98.7122	0	0	48.2067
NC_006090.4:85333567|85347391	0	0	0	0	0	0	0	0	0	0	0	0	0	0	0	0	0	0	0	0	0	0	0	70.6186
NC_006090.4:85430673|85452999	0	0	0	0	0	0	0	0	0	0	0	0	0	0	0	0	0	0	0	0	0	198.433	0	0
NC_006090.4:85430673|85462952	0	0	0	0	0	0	131.778	0	0	0	0	0	0	0	0	0	0	0	0	0	0	0	0	0
NC_006090.4:85942744|85946296	0	0	0	0	0	0	0	0	0	0	248.134	0	0	0	0	0	0	0	117.08	0	0	0	0	0
NC_006090.4:86614272|86617363	0	0	0	0	0	0	0	0	0	0	0	0	0	0	0	0	0	0	0	0	0	0	0	74.5419
NC_006090.4:86729534|86734235	0	0	0	0	0	0	0	0	0	0	0	0	0	11.0396	0	0	0	0	0	0	0	0	0	0
NC_006090.4:87003866|87009887	0	0	0	0	0	0	0	0	0	0	0	0	0	0	0	0	505.782	0	132.939	0	0	0	0	172.335
NC_006090.4:87003866|87035158	0	0	0	0	0	0	0	0	0	0	0	0	0	0	0	0	0	0	0	0	0	0	128.51	0
NC_006090.4:87034125|87035158	0	0	0	0	0	0	0	0	0	0	0	0	0	0	0	0	0	0	0	0	0	0	0	137.616
NC_006090.4:87034125|87047033	0	0	0	0	0	0	0	0	0	0	0	0	0	0	0	0	0	0	0	0	75.7928	0	118.381	0
NC_006090.4:87125433|87126483	0	0	0	0	0	0	0	0	0	0	0	0	0	657.901	756.067	0	0	0	0	358.238	919.312	768.581	0	918.31
NC_006090.4:87489358|87509819	0	0	0	0	0	0	0	0	0	0	6.37859	0	0	0	0	0	0	0	0	0	0	0	0	0
NC_006090.4:88284011|88293099	0	0	0	0	0	0	0	0	0	0	0	0	0	0	0	0	0	0	0	479.193	644.951	711.75	483.528	604.734
NC_006090.4:88408683|88416740	1102.46	0	0	0	0	0	0	0	0	0	0	0	0	0	0	0	0	0	0	0	0	0	0	0
NC_006090.4:88841639|88864993	0	0	0	0	0	0	0	0	0	0	0	0	0	0	0	0	0	0	0	0	166.2	0	0	106.529
NC_006090.4:91417072|91439767	0	0	0	0	0	0	0	0	0	0	0	0	0	0	0	0	0	0	61.055	0	0	0	0	0
NC_006090.4:91417072|91454545	0	0	0	0	0	0	0	0	0	0	0	0	0	0	0	0	0	49.3731	0	50.983	0	0	0	0
NC_006090.4:91435767|91439767	0	0	0	0	0	0	0	419.121	0	0	0	0	0	0	0	0	0	185.954	0	0	0	0	0	0
NC_006090.4:91435767|91454545	0	0	0	0	0	0	0	132.962	0	0	0	0	0	0	0	0	0	0	0	0	0	0	0	0
NC_006090.4:91903594|91910716	0	176.643	0	0	0	0	302.125	0	0	123.245	0	0	0	0	0	0	0	0	0	84.1972	0	50.8052	0	97.1243
NC_006090.4:91995083|92009271	11.2714	0	0	0	0	0	0	0	0	0	0	0	0	0	0	0	0	0	0	0	0	0	0	0
NC_006090.4:92009168|92015262	0	0	20.7022	0	0	0	0	0	0	0	0	0	0	0	0	0	0	0	0	0	0	0	0	0
NC_006090.4:92264832|92274845	149.189	0	0	0	192.168	0	0	0	132.284	0	0	0	0	0	109.92	0	68.57	113.485	0	0	41.0073	0	0	40.0523
NC_006090.4:92270100|92274845	0	0	0	0	0	0	0	0	0	0	0	0	0	0	0	0	0	0	0	77.9294	0	0	0	0
NC_006090.4:92983271|93023580	0	0	0	0	0	0	0	0	622.698	0	0	0	0	0	0	0	0	0	0	0	0	0	0	0
NC_006090.4:92995481|93040456	0	0	247.897	0	0	0	0	0	0	0	0	0	0	0	0	0	0	0	0	0	0	0	0	0
NC_006090.4:93023493|93040456	5711.79	2994.9	3174.98	5013.87	6521.24	2497.88	1045.39	2378.65	0	497.516	0	1399.6	246.899	337.067	1076	0	715.978	518.418	141.14	407.864	214.09	0	468.143	339.795
NC_006090.4:93023493|93053031	0	0	0	0	0	0	0	176.069	0	0	0	0	0	0	0	0	0	0	0	0	0	0	0	0
NC_006090.4:93028854|93040456	0	0	0	0	526.716	0	0	0	0	0	0	0	0	0	0	0	0	0	0	0	0	0	0	0
NC_006090.4:93889591|93914496	0	0	0	0	0	0	0	0	0	0	0	0	4.07104	0	0	0	0	0	0	0	0	0	0	0
NC_006090.4:93889591|93940111	0	0	0	0	0	0	0	0	0	0	0	0	0	0	0	0	0	0	0	0	0.652598	0	0	0
NC_006090.4:93907916|93914496	0	0	0	0	0	0	0	0	0	0	9.91633	0	0	0	0	9.12487	0	0	0	0	0	0	0	2.4466
NC_006090.4:93910345|93914496	0	0	0	0	18.6059	0	0	0	0	0	0	0	0	0	0	0	0	0	0	0	0	0	0	13.5727
NC_006090.4:93965546|93972446	0	0	0	0	0	0	0	0	0	0	0	0	0	0	0	0	0	0	177.02	0	0	0	0	0
NC_006090.4:95250971|95280741	0	0	0	0	0	0	0	0	0	0	4.38409	0	0	0	0	0	0	0	0	0	0	0	0	0
NC_006090.4:95268090|95280741	0	0	0	0	0	0	0	0	0	0	0	5.67865	0	0	0	0	0	0	0	0	0	0	0	0
NC_006090.4:95268090|95289921	0	0	0	0	0	3.91549	0	0	0	0	0	0	0	0	0	0	0	0	0	0	0	0	0	0
NC_006090.4:95431085|95450201	0	0	0	0	0	0	0	0	0	0	0	0	0	0	0	0	0	0	0	0	0	214.128	0	0
NC_006090.4:96588680|96589076	0	0	0	315.394	0	0	0	0	0	0	0	180.973	0	0	0	0	0	0	0	0	0	0	0	0
NC_006090.4:96608628|96624616	0	0	0	0	0	0	0	0	0	0	0	0	0	0	155.905	0	0	0	0	110.806	0	0	0	105.501
NC_006090.4:96647033|96648858	0	0	0	0	0	0	0	0	0	0	0	0	0	0	0	0	0	0	325.626	0	0	106.463	202.511	0
NC_006090.4:96843429|96856197	0	0	0	0	0	0	0	0	0	0	0	0	0	0	0	0	0	0	0	0	0	0	0	36.469
NC_006090.4:96866057|96874382	0	0	0	0	0	0	0	0	0	0	0	0	0	0	0	0	0	0	0	0	0	0	0	14.7716
NC_006090.4:99295487|99320282	0	1485.7	1809.2	0	0	0	2130.74	1077.39	1251.26	0	0	0	1304.69	1119.59	682.313	0	0	0	724.519	669.677	468.689	222.945	0	568.272
NC_006090.4:99295487|99321613	706.552	821.885	1180.48	1735.43	1084.09	1244.04	0	961.973	608.069	605.294	780.127	560.132	737.789	305.766	482.3	603.421	487.118	331.96	451.883	489.692	239.906	236.387	331.885	284.53
NC_006090.4:99299583|99321613	610.779	1083.93	1260.31	735.672	0	954.276	681.036	770.276	0	0	0	0	506.371	325.317	441.36	0	0	0	187.302	332.139	103.313	133.61	157.331	160.821
NC_006090.4:99368041|99372416	0	0	0	0	0	0	0	0	0	0	0	0	0	0	0	719.171	0	0	0	0	0	0	0	0
NC_006090.4:99368041|99379893	0	0	0	0	0	0	0	0	0	0	0	0	180.801	0	0	0	0	0	0	0	62.7102	0	0	0
NC_006090.4:100596728|100607429	0	0	0	0	0	0	0	0	0	0	0	0	0	0	0	0	0	0	0	0	0	0	0	34.3306
NC_006090.4:100599822|100604415	0	0	0	0	0	0	0	0	0	0	0	348.092	0	0	0	0	0	0	0	0	0	0	0	0
NC_006090.4:100609329|100621543	341.002	163.9	0	355.967	288.252	250.617	205.956	184.985	141.733	130.691	0	114.893	0	193.688	247.32	160.05	146.936	97.2725	270.343	284.592	0	0	0	180.236
NC_006090.4:100610568|100613951	0	0	0	0	0	0	0	0	0	299.482	0	0	0	0	0	0	0	0	0	0	0	0	0	0
NC_006090.4:100620260|100621543	3284.28	5020.02	0	0	3586.68	2137.08	3679.76	3855.91	3038.76	656.721	0	0	0	1792.07	1499.23	786.379	1181.36	1059.05	1500.79	672.976	2158.74	0	220.696	1495.1
NC_006090.4:100642305|100644175	0	0	0	0	0	0	0	0	0	0	0	0	0	485.125	550.628	498.864	0	0	0	489.183	445.076	157.427	128.338	275.875
NC_006090.4:100717182|100720591	0	77.2877	37.0029	0	0	0	0	22.6153	0	0	0	0	0	10.1483	0	0	0	0	0	0	0	0	0	11.8043
NC_006090.4:100717182|100720609	0	0	0	0	0	0	0	22.4966	0	0	0	0	0	0	0	0	0	13.3083	0	0	0	0	0	4.69692
NC_006090.4:101404619|101424054	0	0	0	0	0	0	0	0	0	0	0	0	0	0	0	0	0	0	0	0	0	0	0	0.828413
NC_006090.4:101420350|101424054	0	0	0	0	0	0	0	0	0	0	0	0	0	0	0	0	0	0	0	0	0	0	0	4.34576
NC_006090.4:101844123|101845504	0	0	0	0	0	0	0	0	0	0	0	0	0	0	0	0	0	277.692	0	0	0	0	0	0
NC_006090.4:102438288|102449077	0	0	0	0	0	0	0	0	9.85697	0	0	0	0	0	0	0	0	0	0	0	0	0	0	0
NC_006090.4:104066340|104105186	0	0	0	0	0	0	0	0	0	0	0	0	0	166.373	0	0	0	0	232.218	0	105.673	202.461	0	0
NC_006090.4:104102671|104105186	47.6739	0	0	33.1774	46.0562	0	0	61.3022	0	0	0	0	0	0	0	0	0	27.1984	0	0	0	0	0	0
NC_006090.4:104105080|104186987	0	0	0	0	0	0	0	0	0	0	0	0	0	0	0	0	0	0	0	0	0	0	49.8748	0
NC_006090.4:104186682|104186987	0	0	0	0	0	0	0	0	0	0	0	0	0	0	216.607	0	0	0	0	0	143.66	0	134.629	0
NC_006090.4:104293575|104295009	0	128.249	0	0	0	0	188.017	0	0	0	0	0	148.019	50.5191	96.7618	0	0	66.5997	0	45.8475	0	36.8863	60.1409	0
NC_006090.4:104364363|104380251	0	0	0	0	0	0	0	0	0	0	0	0	149.548	255.203	0	0	0	0	170.978	92.6418	162.094	74.5343	0	94.9914
NC_006090.4:104364363|104387120	266.995	219.993	0	0	0	0	537.527	0	0	204.654	0	0	0	57.7722	0	0	0	0	96.7638	0	55.0415	0	85.9694	94.0796
NC_006090.4:104380052|104387120	0	381.958	0	0	0	0	0	0	0	199.872	0	0	0	0	192.121	0	0	0	0	0	47.7824	0	44.7789	52.5034
NC_006090.4:104380052|104404678	0	0	0	0	0	0	0	0	0	0	0	0	0	0	0	0	0	81.2722	0	0	0	0	0	0
NC_006090.4:104416052|104423716	0	0	279.159	246.237	0	0	0	0	0	361.616	0	0	0	0	0	0	0	336.436	0	0	0	0	121.524	427.461
NC_006090.4:104462835|104480401	0	0	0	0	0	0	0	0	0	0	0	0	0	0	0	0	0	0	55.3068	0	0	0	0	0
NC_006090.4:104476611|104480401	0	0	0	0	0	0	0	0	0	0	879.901	807.261	284.813	0	0	0	0	0	0	282.297	0	0	0	0
NC_006090.4:104695922|104700716	133.275	0	0	0	429.176	237.453	447.193	0	709.045	1940.98	0	558.804	0	1009.33	2737.19	3402.88	214.396	126.724	1006.28	87.2377	677.714	1712.55	1682.19	1399.9
NC_006090.4:104699923|104700716	0	0	0	0	0	0	545.726	0	0	0	0	0	0	0	0	0	0	0	0	0	0	0	0	0
NC_006090.4:104713322|104719210	0	0	0	0	0	0	0	0	0	0	0	0	0	0	0	10.1971	0	0	0	0	0	0	0	0
NC_006090.4:104713663|104714974	3485.16	4254.25	3666.24	3941.28	3741	3104.71	4833.58	4201.35	4764.16	5936.46	4582.37	3653.2	4603.2	5991.04	5938.08	13425.4	8409.7	9168.34	7894.27	9429.27	8648.27	7188.58	7780.46	6764
NC_006090.4:104713663|104716586	0	0	0	0	0	0	0	0	0	0	0	0	0	371.836	0	0	0	0	0	539.924	0	488.691	354.125	415.213
NC_006090.4:104713663|104716599	449.874	1297.37	1242.28	587.02	1086.52	661.261	1630.27	1626.97	1944.64	1982.79	642.497	1313.64	2923.43	3163.66	1926.62	3997.75	2287.4	3785.69	4259.48	4461.27	4142.49	3855.81	4215.26	3159.07
NC_006090.4:104713663|104717714	0	0	0	0	0	0	0	0	0	0	0	0	0	0	0	0	0	0	0	0	0	0	0	190.285
NC_006090.4:104721851|104732545	0	0	0	0	0	0	0	0	0	0	0	0	175.476	119.78	0	0	0	143.552	145.907	108.704	221.321	87.457	103.704	96.2617
NC_006090.4:104722131|104732545	30.7115	29.5224	15.144	52.0962	44.5041	45.1423	284.417	170.304	245.085	264.832	234.971	186.255	97.3531	307.347	434.878	492.015	359.948	356.994	249.042	114.586	227.924	223.195	266.996	250.443
NC_006090.4:104722788|104732545	715.867	436.921	376.531	581.22	281.753	453.491	1088.92	946.078	2151.11	1158.41	1363.18	1572.23	3311.42	2455.43	3135.35	3557.39	2559.1	3358.03	3036.44	3425.87	2966.12	2638.97	2486	2722.66
NC_006090.4:104776135|104779709	0	0	0	0	0	0	0	0	0	0	0	0	0	0	18.5404	0	0	0	0	0	0	0	0	0
NC_006090.4:104871359|104874088	1507.1	1753.11	1818.56	1850.87	1884.19	1137.25	1213.67	1453.45	1532.86	1155.21	1953.44	1832	1180.3	1457.88	1077.75	798.902	1161.28	910.393	1028.14	731.171	950.351	812.357	890.613	910.369
NC_006090.4:105089207|105095065	0	0	0	0	0	0	0	0	0	0	0	0	0	0	0	276.096	0	0	0	0	0	0	0	138.802
NC_006090.4:105090593|105095065	0	0	0	0	0	0	0	0	0	0	0	0	0	220.887	0	0	0	0	0	0	0	0	0	0
NC_006090.4:105090593|105139706	374.251	0	0	781.35	602.587	0	0	0	0	525.923	0	560.423	0	134.967	0	0	0	142.343	0	73.4919	51.4351	0	112.471	62.7966
NC_006090.4:105124707|105144749	0	0	0	0	0	0	0	0	0	0	137.388	0	0	0	0	0	0	0	0	0	0	0	0	0
NC_006090.4:105128825|105139706	0	0	0	0	402.352	593.632	223.596	0	0	0	453.19	0	0	0	0	0	0	0	201.255	218.094	190.798	0	0	0
NC_006090.4:105174693|105209885	0	0	0	0	165.244	0	0	0	0	65.5551	0	0	0	0	47.2598	0	0	0	0	0	0	81.0709	0	0
NC_006090.4:105174693|105215121	0	0	0	0	0	0	0	0	0	0	0	0	0	0	0	0	0	0	43.3411	0	0	0	0	0
NC_006090.4:105190173|105194696	0	0	0	0	0	0	0	0	0	0	0	0	0	0	0	0	0	0	0	0	0	0	0	61.1432
NC_006090.4:105203303|105209885	0	0	0	0	506.901	0	0	0	0	160.877	0	0	0	0	0	420.303	144.699	239.479	0	0	144.225	0	0	0
NC_006090.4:105206167|105208100	0	0	0	0	0	0	0	0	0	0	0	0	0	0	0	0	0	0	0	0	0	0	0	24.9758
NC_006090.4:105243820|105248601	0	764.866	0	0	0	0	0	0	0	0	487.01	0	0	0	0	0	0	0	0	0	0	0	0	0
NC_006090.4:105276661|105281807	0	0	0	0	0	0	0	0	0	0	0	0	0	0	0	11.6671	0	0	11.2612	0	0	0	0	0
NC_006090.4:105278522|105297893	0	0	0	330.591	458.921	0	255.033	0	0	0	0	0	0	0	0	0	0	225.845	172.163	0	0	0	163.155	143.475
NC_006090.4:105278522|105308375	0	0	0	0	0	0	0	0	0	0	0	0	0	0	0	0	0	0	0	1.57796	0	0	0	0
NC_006090.4:105429867|105431317	0	0	0	0	0	0	0	0	0	0	0	693.21	0	0	0	262.11	0	0	439.405	0	0	0	0	0
NC_006090.4:105624519|105626528	0	0	0	0	0	0	0	0	0	1520.35	1618.7	0	0	1039.07	0	836.216	1583.38	1012.47	529.674	532.992	401.722	560.758	349.579	630.589
NC_006090.4:105929885|105933388	0	0	0	423.011	0	0	0	0	0	0	0	485.448	0	0	0	0	0	0	0	0	0	0	0	54.3954
NC_006090.4:106183588|106202619	0	0	0	0	0	0	0	0	0	0	0	0	0	0	0	0	0	310.58	0	0	133.01	0	93.4869	133.972
NC_006090.4:106448453|106454895	0	0	0	0	0	0	0	0	0	0	0	0	0	96.3407	0	59.4415	0	0	0	0	0	0	0	0
NC_006090.4:106610943|106613528	0	931.276	0	0	955.409	0	0	0	1033.5	0	0	0	761.345	427.984	585.529	389.022	0	443.312	358.419	388.408	310.67	0	291.142	369.812
NC_006090.4:106610943|106622116	0	0	0	0	0	0	0	0	0	0	0	0	0	0	0	0	0	0	363.865	0	0	0	0	0
NC_006090.4:106610943|106630076	0	0	0	0	0	0	0	0	0	0	0	0	0	0	0	0	0	0	0	0	92.5749	0	0	0
NC_006090.4:106622006|106630076	2112.28	2154.82	2856.9	2204.98	0	2258.04	1579.52	0	1806.06	0	1846.96	0	1147.85	1109.99	1750.84	1208.57	0	1205.08	820.21	711.069	870.902	1382.54	1399.13	1640.48
NC_006090.4:106742526|106748249	2163.1	3372.96	1651.57	2258.03	2291.93	1790.22	1910.52	2153.39	1670.52	1176.67	1081.96	1191.17	1105.95	1811.81	1195.31	838.405	240.534	1472.92	657.504	1096.18	882.266	617.347	467.326	885.136
NC_006090.4:106742526|106749687	604.879	730.979	859.015	505.139	818.096	517.295	681.952	933.352	482.708	463.646	839.19	543.466	575.226	445.004	768.776	333.111	0	276.071	306.907	332.585	332.525	172.015	218.136	292.303
NC_006090.4:107417507|107499216	0	0	0	0	0	0	0	0	0	0	0	0	0	0.423517	0	0	0	0	0	0	0	0	0.378135	0
NC_006090.4:108003768|108005044	0	0	0	0	0	0	0	0	0	0	0	0	0	0	0	0	0	0	0	159.015	111.291	127.935	0	0
NC_006090.4:108005475|108006311	0	0	0	0	0	0	0	0	0	0	0	0	0	0	0	0	287.137	0	0	0	0	0	0	0
NC_006090.4:108006778|108007786	0	0	0	0	0	0	0	0	0	0	0	0	0	371.659	0	0	0	0	172.916	149.907	0	120.607	0	0
NC_006090.4:108040175|108040513	0	0	0	0	0	0	0	0	0	0	0	0	0	0	0	0	0	0	0	0	0	0	0	71.2436
NC_006090.4:108066102|108070120	0	0	0	0	0	0	0	0	0	0	0	0	0	0	0	0	0	0	0	0	139.113	0	0	0
NC_006090.4:108121771|108127904	0	0	0	0	0	0	0	0	0	0	0	0	0	0	0	164.523	0	0	0	0	0	0	0	0
NC_006090.4:108201881|108221194	0	0	0	0	0	0	0	0	0	0	0	154.397	0	0	0	0	0	0	0	0	0	0	0	0
NC_006090.4:108212923|108221194	0	0	0	0	0	0	0	0	0	0	0	0	0	0	0	0	0	0	0	243.454	0	0	119.757	0
NC_006090.4:108277303|108278320	0	0	0	122.997	0	0	0	0	0	0	0	0	99.6004	0	0	78.652	135.389	0	42.7025	30.8503	0	0	40.4681	55.3572
NC_006090.4:108298337|108299991	0	0	0	0	0	0	0	0	0	0	0	0	0	0	0	0	0	0	0	0	151.065	0	0	55.33
NC_006090.4:109277576|109284922	898.136	1156.82	1612.68	1066.87	628.305	1092.54	1621.12	1792.06	2306.73	451.04	935.165	806.949	1021	1367.07	1471.79	1178.38	811.367	547.732	437.742	778.449	519.278	411.006	454.726	274.379
NC_006090.4:109309087|109310118	0	0	91.7004	0	0	0	0	0	0	0	0	0	0	0	0	0	0	0	0	0	0	0	0	0
NC_006090.4:109630657|109632472	0	0	0	0	0	0	0	0	0	0	0	0	0	0	0	0	0	0	0	0	0	79.9592	0	101.905
NC_006090.4:109630657|109633900	0	0	0	0	0	0	0	0	0	0	0	0	0	0	0	0	0	0	320.989	0	0	0	0	152.858
NC_006090.4:109837407|109843325	763.025	0	0	477.906	442.28	0	0	0	0	0	0	0	0	0	0	0	0	0	0	0	0	0	0	0
NC_006090.4:110194919|110197324	0	0	729.363	0	0	0	0	0	0	0	0	0	0	0	0	0	0	0	0	0	0	0	178.598	0
NC_006090.4:110272811|110278077	0	0	0	0	0	0	0	0	0	0	0	0	0	316.901	0	0	0	0	0	0	0	0	0	0
NC_006090.4:110352660|110365774	0	0	46.1183	0	0	0	0	0	77.7462	0	0	0	0	50.5929	0	0	40.2999	0	50.8434	22.9573	25.7075	11.0821	0	40.0172
NC_006090.4:110362086|110365774	287.349	135.293	421.031	128.554	277.598	131.647	198.344	118.765	218.392	283.186	435.509	147.528	78.0749	124.353	113.419	226.064	56.6019	210.774	208.281	177.341	169.25	181.591	116.315	123.981
NC_006090.4:110363924|110365774	271.068	0	267.33	282.963	327.337	144.887	163.718	196.063	450.664	311.664	110.609	365.32	300.743	234.614	224.684	0	140.162	154.647	0	266.149	149.016	128.477	279.299	395.704
NC_006090.4:110419267|110419532	601.241	660.529	474.36	313.813	0	1285.46	605.223	289.918	399.837	345.643	1472.02	0	285.883	715.529	415.3	301.006	621.77	686.027	217.9	177.099	661.05	664.924	735.653	363.181
NC_006090.4:110466104|110467215	0	0	0	0	69.4709	76.8732	57.9098	0	0	55.1205	0	64.6099	0	0	0	0	0	0	39.0927	0	0	68.1667	18.5236	43.4381
NC_006090.4:110488217|110489757	77.8375	0	61.4113	0	0	0	0	0	0	0	0	0	0	0	57.3496	0	0	0	0	0	28.5268	0	0	0
NC_006090.4:110505366|110516558	0	0	0	0	0	0	0	0	0	0	0	0	264.833	0	0	0	0	0	0	281.244	0	188.561	107.603	0
NC_006090.4:110519081|110521766	214.96	0	0	0	0	0	0	0	0	0	0	0	0	0	0	215.236	0	0	0	0	0	0	0	0
NC_006090.4:110519081|110525630	0	0	0	0	0	693.856	0	0	0	0	0	641.484	0	337.067	0	682.395	402.737	333.269	258.757	509.83	196.249	164.072	167.194	248.312
NC_006090.4:110521263|110530416	0	0	0	0	0	0	0	0	0	0	0	0	0	258.733	0	0	0	0	0	0	0	0	0	0
NC_006090.4:110523918|110530416	0	0	0	0	0	0	0	0	0	0	0	0	0	0	580.032	0	0	0	657.082	0	0	0	0	0
NC_006090.4:111049792|111067126	0	0	0	0	4.4564	0	0	0	0	0	0	0	0	0	0	0	0	0	0	0	0	0	0	0
NC_006091.4:1320394|1324516	2517.2	2829.73	1154.65	916.628	1470.38	2252.85	1838.53	3048.6	3114.4	3051.24	2245.38	3103.17	2078.34	8360.06	4431.73	1494.68	7991.07	5844.54	17524.2	12920.9	17925.1	4698.28	11460.2	7390.45
NC_006091.4:1776261|1777262	0	0	0	0	0	0	0	0	0	0	97.6936	179.257	0	0	0	0	0	0	0	0	0	0	20.5572	0
NC_006091.4:1776541|1777262	553.775	608.382	873.821	751.499	374.489	710.385	1114.88	480.653	736.542	806.5	903.869	547.305	456.41	766.882	459.016	415.864	572.683	410.713	802.791	478.478	289.209	314.964	342.354	501.764
NC_006091.4:1848892|1849382	0	0	0	0	0	0	0	0	0	0	0	0	0	0	0	0	0	0	0	201.965	176.687	0	0	155.316
NC_006091.4:2173351|2175060	0	0	0	0	0	0	0	0	0	0	0	0	0	0	0	0	0	0	0	0	58.6131	0	0	0
NC_006091.4:2315624|2316385	0	1166.16	1674.95	1969.89	683.643	630.406	1044.77	2274.87	1568.68	542.425	2213.81	1589.52	373.869	765.61	716.913	413.329	162.626	605.586	0	741.134	648.375	298.137	243.047	189.983
NC_006091.4:2770740|2771125	0	0	0	0	0	0	0	0	0	0	0	0	0	89.6517	228.953	0	0	0	150.159	162.723	0	0	0	0
NC_006091.4:2892324|2899560	0	0	0	0	0	0	0	0	0	0	0	0	0	0	137.596	0	0	0	0	0	0	0	0	0
NC_006091.4:3082613|3092031	0	0	0	0	0	0	0	0	0	0	0	0	0	0	0	4.25033	0	0	0	0	0	0	0	0
NC_006091.4:3219215|3235389	0	0	0	0	0	0	0	0	0	0	0	0	0	0	0	148.976	0	0	127.453	0	0	0	0	0
NC_006091.4:3567847|3568863	0	0	0	0	0	0	0	0	0	0	0	0	0	0	0	0	0	0	0	0	0	52.5772	0	67.0079
NC_006091.4:3755800|3757393	0	0	0	0	48.464	53.628	0	0	0	0	0	0	0	0	41.5821	0	0	0	0	0	0	0	0	10.101
NC_006091.4:4024036|4039932	0	0	0	0	0	0	0	0	0	0	0	0	0	0	0	0	0	0	0	0	0	110.821	0	0
NC_006091.4:4172967|4180305	0	0	0	0	0	0	0	0	0	0	0	573.051	0	0	0	159.656	0	341.132	0	0	109.571	151.149	143.757	0
NC_006091.4:4172967|4180587	0	0	0	0	0	0	0	0	0	0	0	0	0	0	0	0	0	0	0	57.9438	0	0	0	0
NC_006091.4:4216168|4216882	1732.58	0	2208.15	4312.83	0	1852.13	1931.87	1799.42	1240.83	2962.54	3371.73	1317.18	2027.87	1499.57	1251.99	1201.02	1378.26	1444.66	1593.94	942.167	1428.69	1094.91	1270.23	1046.57
NC_006091.4:4216168|4220050	0	583.939	0	0	0	0	0	0	0	0	0	0	0	0	0	0	0	0	0	0	0	0	0	0
NC_006091.4:4218396|4220050	0	0	0	0	0	0	0	0	0	0	0	0	0	0	0	690.239	0	968.08	0	416.519	291.511	0	327.824	170.833
NC_006091.4:4284083|4286633	0	0	0	0	0	0	0	0	0	0	0	0	0	0	0	0	0	0	334.072	0	221.699	0	178.083	208.803
NC_006091.4:5162710|5164546	0	0	0	0	0	0	0	0	0	0	0	0	0	0	0	0	0	0	0	0	0	0	22.426	8.76486
NC_006091.4:6734708|6750823	0	0	0	0	0	0	0	0	0	0	0	0	0	0	0	0	5.13126	0	0	0	0	0	0	0
NC_006091.4:6833984|6847743	0	0	0	0	0	0	0	0	0	0	0	0	0	0	0	0	4.00656	0	0	0	0	0	0	0
NC_006091.4:6847672|6877388	0	0	0	0	0	0	0	0	0	0	0	0	0	0	0	0	0	0	0.975225	0	0	0	0	0
NC_006091.4:7006374|7006957	0	0	0	0	0	0	0	0	0	0	0	0	173.619	0	0	0	0	195.294	0	0	37.6368	0	0	96.496
NC_006091.4:7061510|7061770	0	0	362.586	0	0	0	246.727	0	0	0	0	0	0	0	0	0	0	0	0	0	0	0	0	0
NC_006091.4:7506909|7507521	782.692	1003.19	1235.04	544.693	819.145	1255.05	262.625	188.707	0	0	0	0	82.7025	0	0	0	0	0	0	0	71.7126	0	0	52.532
NC_006091.4:8365591|8380473	0	0	0	0	0	0	0	0	0	0	0	0	0	0	0	0	0	0	0	86.279	120.769	0	0	58.9782
NC_006091.4:8556568|8558891	0	0	0	0	0	0	0	0	0	0	0	0	0	0	0	17.2263	0	0	0	0	0	0	0	0
NC_006091.4:8616320|8626585	0	0	0	0	0	0	0	0	0	0	0	0	0	800.129	0	0	0	0	474.637	499.221	476.443	0	0	0
NC_006091.4:8663680|8693863	0	0	0	0	0	0	0	2.55494	0	0	0	0	0	0	0	0	0	0	0	0	0	0	0	0
NC_006091.4:8688986|8693863	0	0	0	0	0	0	0	0	0	0	0	0	0	0	0	8.20702	0	0	0	0	0	0	0	0
NC_006091.4:8744541|8750192	0	0	0	0	0	0	537.527	0	0	0	0	0	0	0	0	0	0	0	0	0	0	0	120.357	0
NC_006091.4:8760146|8761263	0	0	0	0	0	0	0	0	0	0	0	0	0	0	0	0	98.623	0	0	0	0	0	0	0
NC_006091.4:8812715|8836984	0	0	0	0	0	0	0	0	0	0	0	0	0	0	0	0	0	0	0	0	0	0	1.69743	0
NC_006091.4:8823839|8836984	0	0	0	0	0	0	0	0	0	0	0	0	0	0	107.122	0	0	0	0	0	0	0	0	48.791
NC_006091.4:9385149|9389056	0	0	0	0	0	0	0	0	0	0	0	0	0	0	11.307	0	0	23.3474	0	0	0	0	0	0
NC_006091.4:11601170|11624942	0	0	0	265.841	0	0	0	0	0	0	0	0	0	0	0	0	0	0	0	0	0	0	0	0
NC_006091.4:11611999|11624942	0	0	0	145.257	0	0	149.41	0	0	0	0	0	0	0	0	0	0	0	0	0	0	0	0	0
NC_006091.4:11623452|11624942	0	0	0	0	0	0	0	0	0	0	0	186.614	0	0	0	0	0	0	0	0	0	0	0	0
NC_006091.4:11690074|11694774	0	1596.02	548.174	0	732.243	945.31	305.193	730.978	0	0	0	0	280.313	437.353	383.939	569.202	174.187	396.389	434.94	297.683	121.532	0	146.433	0
NC_006091.4:11754165|11766129	0	0	0	0	0	0	0	0	0	0	53.7335	0	0	0	0	0	0	0	0	0	0	0	0	0
NC_006091.4:12637683|12642772	0	0	0	425.021	0	0	0	0	0	187.253	398.733	877.958	309.755	176.199	0	0	0	418.113	0	159.906	0	0	230.734	0
NC_006091.4:13037959|13045517	0	0	0	0	0	0	0	0	0	0	0	0	0	0	0	0	0	0	0	0	131.145	0	0	0
NC_006091.4:13705534|13708299	0	0	0	0	0	0	0	0	0	0	0	0	0	0	0	0	0	32.9868	0	0	0	0	0	0
NC_006091.4:14281665|14286063	0	0	0	0	0	0	0	0	0	0	0	0	0	0	0	0	0	0	0	278.336	0	0	0	142.698
NC_006091.4:15355418|15384334	0	569.4	0	0	0	0	0	0	0	0	120.851	0	0	0	0	0	0	0	0	0	0	0	0	0
NC_006091.4:16926252|16929517	0	0	0	0	0	0	0	0	0	0	0	0	0	0	0	0	0	0	0	0	6.72992	0	0	0
NC_006091.4:17083063|17102931	0	0	0	0	0	0	0	0	0	0	0	0	206.084	168.808	0	130.191	0	333.811	0	0	53.6096	0	133.973	235.625
NC_006091.4:17230207|17241563	270.609	445.941	427.004	564.969	392.14	0	0	587.194	0	207.425	772.953	0	171.562	0	112.152	203.218	326.491	270.174	269.702	212.559	0	106.883	104.56	313.303
NC_006091.4:17420436|17430763	0	0	0	0	0	0	0	0	0	0	0	0	0	0	0	0	0	0	108.299	0	0	0	0	0
NC_006091.4:17836453|17841359	843.513	0	1197.91	792.477	733.402	991.892	0	0	0	0	0	606.297	534.775	365.038	0	0	0	336.862	213.993	0	301.412	319.837	0	322.7
NC_006091.4:17893763|17895463	423.095	335.701	241.084	515.273	658.524	0	397.504	453.37	719.049	522.494	402.835	506.852	372.55	417.057	467.597	435.406	405.131	496.17	221.487	221.556	348.888	267.377	345.121	321.832
NC_006091.4:18288836|18292702	0	0	0	0	0	0	0	0	0	0	0	0	0	0	0	0	0	0	0	48.1311	33.6857	0	0	24.6759
NC_006091.4:18419948|18433605	0	0	0	0	0	0	0	0	0	0	0	0	0	0	0	0	0	0	0	2.29943	0	0	0	0
NC_006091.4:18518161|18525706	553.118	868.086	1122.15	783.602	419.846	760.225	349.977	457.222	788.217	484.537	741.583	709.943	175.334	341.952	502.135	316.473	408.574	405.718	243.415	232.749	152.035	0	386.726	342.068
NC_006091.4:18762489|18767362	0	0	0	0	0	0	0	0	0	0	0	0	0	0	0	0	0	0	0	0	0	0	213.454	0
NC_006091.4:20787148|20793613	0	0	0	0	0	0	0	0	0	0	0	0	0	0	0	0	0	0	0	0	20.4909	0	0	0
NC_006091.4:21417404|21433271	7423.81	5126.55	6191.84	6863.93	6659.62	9296.56	8455.14	6239	9450.8	7234.97	10645.8	8385.24	5378.95	4314.22	4278.14	3769.77	4167.67	3267.27	2767.39	2582.42	2244.63	1675.54	1775.71	2840.1
NC_006091.4:21611935|21622928	0	470.867	0	0	0	0	0	0	0	0	0	0	0	0	0	0	0	0	0	0	0	0	0	24.657
NC_006091.4:22969692|22981662	0	0	0	0	0	0	0	0	0	0	0	0	0	0	0	0	0	0	202.057	0	0	0	0	0
NC_006091.4:23469047|23472423	0	0	0	0	0	0	0	22.8363	0	0	0	0	0	0	0	0	0	0	0	32.5494	0	0	0	4.76785
NC_006091.4:23486859|23488077	0	0	0	0	0	0	0	0	0	0	0	0	0	0	0	0	903.775	0	0	0	225.204	362.438	253.257	164.97
NC_006091.4:23614544|23673566	0	0	0	69.7945	0	0	0	0	0	0	0	0	0	0	0	0	0	0	0	0	0	0	0	0
NC_006091.4:23614544|23675593	0	0	0	0	0	0	0	0	0	0	0	0	0	0	0	0	0	0	0	0	0	0	0.5061	0
NC_006091.4:23714752|23790027	0	177.118	0	0	0	0	0	0	0	0	0	0	0	0	0	0	0	0	0	0	0	0	0	0
NC_006091.4:23741904|23790027	1114.5	765.247	659.476	0	0	1638.18	448.751	940.466	926.452	427.136	568.461	0	1236.5	1024.9	538.877	906.69	0	476.872	504.891	437.708	229.755	0	0	168.304
NC_006091.4:24258970|24267919	0	0	0	0	0	0	0	0	0	0	0	0	0	0	0	0	0	7.64594	0	0	0	0	0	0
NC_006091.4:24284281|24292963	1727.11	1233.32	545.053	1442.32	1668.5	1107.77	1112.67	1332.5	918.849	1059.08	704.744	698.29	383.236	448.452	381.753	259.399	0	246.333	0	271.322	0	191.004	177.955	208.653
NC_006091.4:24284281|24306901	0	301.891	0	0	0	0	368.819	0	0	0	0	0	0	39.6398	50.6161	91.7156	0	78.3862	0	35.9743	0	43.4143	70.7844	0
NC_006091.4:24284281|24324671	0	0	0	0	0	0	0	0	0	0	0	72.768	0	0	0	0	0	0	0	0	0	0	0	0
NC_006091.4:24284281|24337845	0	0	0	0	0	0	0	0	0	0	0	0	0	48.3994	0	0	0	0	0	14.6413	0	0	0	0
NC_006091.4:25282422|25288993	0	0	0	0	0	0	0	0	0	0	0	0	0	0	0	0	0	0	0	0	0	0	0	339.398
NC_006091.4:25282422|25296892	0	0	0	0	0	0	0	0	0	0	0	0	0	0	0	0	0	0	356.771	0	0	0	351.107	0
NC_006091.4:25583974|25587954	0	0	0	0	0	0	0	0	0	0	0	0	0	0	0	0	0	0	0	0	0	0	10.3483	0
NC_006091.4:25710955|25712646	0	0	0	0	0	0	0	0	0	0	0	0	0	0	0	0	0	0	0	0	0	67.9223	110.743	108.206
NC_006091.4:26216478|26222380	0	0	0	0	0	0	27.2725	0	0	0	0	0	0	0	0	0	0	0	0	0	0	0	0	0
NC_006091.4:27345058|27358720	0	0	9.23514	0	0	0	0	0	0	0	0	0	0	0	0	0	0	0	0	0	0	0	0	0
NC_006091.4:27648468|27663500	0	0	0	0	0	0	0	0	0	0	0	0	0	0	2.93939	0	0	0	0	0	0	0	0	0
NC_006091.4:27767136|27792981	0	0	0	6.45935	0	0	0	0	0	0	0	0	0	0	4.27415	0	0	0	0	0	0	0	0	0
NC_006091.4:27841753|27848256	0	0	0	0	0	0	0	0	0	0	0	0	0	0	0	0	0	0	0	0	0	0	4.75052	0
NC_006091.4:27841753|27854458	9.44023	0	0	9.8545	24.3197	0	10.1363	15.1736	8.37059	0	5.1361	11.309	7.97995	6.8089	0	4.72618	0	0	0	6.17928	0	0	0	2.5344
NC_006091.4:27841753|27857231	0	0	0	0	0	0	0	0	0	0	4.21599	0	0	0	0	0	0	0	0	0	0	0	0	0
NC_006091.4:29461033|29462369	1325.39	0	1829.96	1152.96	2027.32	0	2223.61	1810.79	2938.03	2031.84	2794.25	0	910.299	1481.73	1525.83	718.84	913.762	693.133	760.545	477.156	698.257	418.792	369.859	800.604
NC_006091.4:29687531|29689021	187.711	206.221	211.569	279.927	233.154	229.331	259.138	284.473	178.331	349.429	350.151	216.84	119.006	150.863	192.637	241.653	258.828	229.481	136.06	231.698	132.676	177.937	317.747	313.166
NC_006091.4:29825121|29860978	3.34507	0	7.91746	0	0	7.1518	5.38756	4.30131	5.93211	0	0	0	1.41382	0	4.31306	0	0	0	2.42463	0	2.1454	0	0	0
NC_006091.4:29858384|29860978	0	0	0	0	0	0	24.8153	0	61.4779	0	0	0	0	0	0	0	0	0	0	18.1535	0	0	19.8442	0
NC_006091.4:29932588|29936623	0	0	0	0	0	0	0	0	0	0	0	0	0	0	0	0	0	0	0	15.5627	0	0	0	0
NC_006091.4:30202822|30247710	0	0	0	0	0	0	2.86911	0	0	0	0	0	0	5.3964	3.93753	2.67552	0	0	2.58244	2.44869	2.44825	1.68864	3.2121	0
NC_006091.4:30208604|30247710	0	0	0	0	0	0	0	0	0	0	0	0	0	0	0	0	0	0	0	0	0	1.2922	2.37022	0
NC_006091.4:30216686|30247710	0	0	0	2.69055	0	0	0	0	0	0	0	0	0	0	0	0	0	0	0	0	0	2.03603	3.98355	2.07588
NC_006091.4:30229761|30247657	0	0	0	0	8.63292	0	0	0	0	0	0	0	0	0	0	0	0	0	0	0	0	0	0	0
NC_006091.4:30229761|30247710	0	0	0	0	0	0	10.7625	0	11.8503	17.0735	10.9069	6.00387	7.06081	18.3149	13.5395	0	21.4993	5.0831	16.1453	13.9969	16.5309	9.14965	11.4754	14.8004
NC_006091.4:30343865|30393328	0	0	0	0	0	0	0	0	0	0	0	0	0	0	0	0	0	58.4507	0	0	0	0	0	0
NC_006091.4:30400853|30406301	0	0	0	0	0	0	0	0	0	0	0	0	0	0	0	0	0	0	0	0	279.406	0	0	0
NC_006091.4:30470148|30488147	0	0	0	0	839.692	0	0	0	0	0	0	0	0	0	0	0	0	0	0	0	0	0	0	0
NC_006091.4:30790426|30801240	0	0	0	0	0	0	0	0	0	0	0	0	0	0	0	0	0	0	0	0	0	0	136.3	0
NC_006091.4:31001346|31091894	0	0	0	0	0	0	0	0	0	0	0	0	0	0	0	0	0	0	0	0	0.485481	0	0	0
NC_006091.4:31020271|31091894	0	0	0	0	0	0	0	3.23013	0	0	0	0	0	0	0	0	0	0	0	0	0	0	0	0
NC_006091.4:31075655|31091894	0	0	0	0	0	0	0	0	0	0	0	0	0	0	0	0	0	0	0	0	0	0	0	1.98289
NC_006091.4:31108331|31116407	0	0	0	0	0	0	0	347.379	0	441.758	0	0	0	0	0	144.266	0	0	0	84.8799	0	0	0	0
NC_006091.4:31390203|31390828	0	0	0	0	0	0	0	0	0	0	0	0	0	0	0	0	0	0	0	0	0	0	0	257.205
NC_006091.4:31436175|31438902	0	0	0	866.242	0	887.088	0	0	0	0	0	0	0	0	0	0	0	0	0	0	0	0	310.917	334.173
NC_006091.4:31441712|31445474	361.256	163.421	226.339	155.28	184.763	170.375	128.347	0	141.319	89.5873	86.7118	248.207	222.295	142.542	187.884	106.388	197.783	54.5558	184.836	154.399	157.709	87.29	153.269	32.0908
NC_006091.4:31442965|31445474	0	35.0001	0	0	92.3326	0	38.4835	0	0	0	0	0	0	0	0	0	0	0	11.5461	0	17.5139	0	45.1357	51.3181
NC_006091.4:31442965|31461198	6.57824	0	5.19002	0	0	0	0	0	0	0	0	0	0	4.74465	0	0	0	0	0	0	0	0	2.25933	0
NC_006091.4:31442965|31464129	0	0	0	0	0	0	0	0	0	0	0	0	0	0	0	0	0	0	0	0	0	0	3.89289	0
NC_006091.4:31498239|31503555	0	0	0	406.201	0	0	470.042	0	1035.1	820.236	476.346	611.829	740.097	378.893	0	0	0	0	282.051	458.475	213.916	184.431	175.411	0
NC_006091.4:31498239|31516425	0	0	440.162	0	0	0	549.111	0	0	380.118	607.064	501.253	196.499	0	582.321	310.34	256.42	176.825	0	267.799	238.542	156.695	159.677	287.073
NC_006091.4:31498239|31545582	0	0	0	0	83.5695	0	0	0	0	0	0	0	0	0	0	0	0	0	0	0	0	0	0	0
NC_006091.4:31516192|31528799	0	0	0	0	0	0	585.416	593.217	0	685.807	638.903	0	567.235	0	0	363.944	269.869	0	0	241.581	138.335	282.709	187.257	157.633
NC_006091.4:31516192|31545582	168.347	138.711	0	0	182.964	0	0	0	0	96.78	188.909	0	0	72.8538	0	0	0	0	0	0	0	0	0	0
NC_006091.4:31528319|31545582	0	0	113.607	200.418	208.663	0	0	0	0	110.373	0	0	0	72.7008	0	84.1047	0	0	0	0	0	0	0	0
NC_006091.4:31544572|31545582	0	0	0	0	0	0	254.78	0	0	0	0	0	0	0	0	0	0	0	71.6636	0	0	0	40.7483	31.8517
NC_006091.4:31677071|31681878	0	0	0	0	0	0	0	0	0	0	0	0	0	0	0	0	0	0	0	0	0	173.062	0	0
NC_006091.4:31677071|31692039	0	0	0	0	0	0	0	0	0	0	0	0	0	0	352.563	0	0	0	0	0	204.6	0	0	299.753
NC_006091.4:31751624|31797327	0	0	0	0	0	0	0	0	0	0	0	0	0	0	0	635.458	0	0	0	0	479.72	0	0	511.144
NC_006091.4:31751624|31802348	0	0	0	3986.83	0	0	0	0	0	0	0	0	0	0	0	0	0	0	0	0	0	0	0	0
NC_006091.4:31792700|31797327	0	0	0	0	0	0	0	0	0	0	0	0	0	0	1555.91	0	0	0	1224.54	0	928.729	1482.81	0	0
NC_006091.4:31792700|31802348	15398.7	14839.6	13214.8	12126.3	11091.9	14584.1	9137.23	10160.8	8623.52	6626.38	8267.65	6917.63	6679.62	6079.36	5672.77	5883.35	5401.28	4700.79	4895.4	4668.39	5235.08	6359.46	4314.5	7669.75
NC_006091.4:31884899|31911764	0	0	0	0	0	0	0	0	0	0	0	0	0	0	0	80.3893	0	61.072	0	0	0	0	0	0
NC_006091.4:31884899|31939236	0	0	0	0	0	0	0	0	0	0	0	0	0	0	0	34.6014	0	0	0	0	0	0	0	0
NC_006091.4:31884899|31960619	0	0	0	0	0	39.5023	0	0	0	0	0	0	0	0	0	0	0	0	0	0	0	0	0	0
NC_006091.4:32302759|32316282	0	0	0	0	0	0	0	0	0	0	0	0	0	0	0	678.54	0	0	245.6	576.656	279.406	0	669.153	0
NC_006091.4:32316195|32335655	0	0	0	0	0	0	0	0	0	0	0	0	0	0	0	461.383	439.869	444.884	0	0	0	0	0	0
NC_006091.4:32406054|32406949	0	0	0	0	0	0	0	0	0	0	0	0	0	0	0	0	0	141.387	0	0	0	0	0	0
NC_006091.4:32508092|32513058	0	0	0	0	0	17.2102	0	0	0	0	0	0	0	0	0	0	0	0	0	0	0	0	0	0
NC_006091.4:32648051|32650215	0	0	0	0	0	0	0	0	49.1255	0	0	0	0	0	0	0	0	0	0	0	0	0	0	0
NC_006091.4:32740938|32830523	0	0	0	0.931778	0	0	0	0	0	0	0	0	0	0	0	0	0	0	0	0	0	0	0	0
NC_006091.4:33217459|33222028	0	0	0	0	0	0	0	0	0	0	0	0	0	0	0	0	0	0	0	0	0	84.2237	0	0
NC_006091.4:33266075|33268960	0	0	0	0	0	0	906.982	0	1310.73	1726.59	0	1138.41	1517.33	426.477	1089.14	704.821	679.422	481.91	153.067	774.081	1006.12	355.875	1341.79	878.754
NC_006091.4:33643794|33653120	0	0	0	17.8995	0	27.4953	0	0	0	9.85751	0	0	0	0	0	0	8.86624	0	0	0	0	0	0	6.90513
NC_006091.4:34028678|34029232	1368.77	791.445	1875.65	1128.03	1043.94	1078.16	1508.37	1111.61	862.352	331.319	705.506	841.443	639.417	405.29	517.516	901.663	645.67	739.797	548.285	424.399	198.017	386.974	426.811	667.25
NC_006091.4:34821627|34855708	0	5.15523	3.70224	0	7.93324	0	0	0	0	0	4.78694	0	0	0	0	0	3.23516	0	0	0	0	0	0.906561	0
NC_006091.4:35080325|35082942	0	0	0	0	0	0	0	0	0	0	0	0	0	0	0	0	0	0	531.314	0	0	0	0	0
NC_006091.4:35433208|35474996	0	0	0	0	0	0	0	0	0	0	0	0	0	1.6562	0	0	0	0	0	0	0	0	0	0
NC_006091.4:35907653|35913573	335.988	567.876	632.122	566.567	249.682	331.544	374.636	274.176	446.877	217.917	126.553	394.76	0	223.695	185.663	129.392	231.64	44.2348	84.3008	50.7524	56.8324	16.333	79.8899	36.4277
NC_006091.4:35907653|35923128	0	11.3531	0	0	0	0	0	0	0	0	0	0	0	0	0	0	0	0	0	0	0	0	0	0
NC_006091.4:37725200|37726882	0	0	0	0	0	0	0	0	0	0	0	0	0	0	0	23.7872	0	0	0	0	0	0	0	0
NC_006091.4:38186086|38187174	0	0	0	0	0	0	0	0	0	0	0	0	0	0	0	0	0	0	0	0	153.706	0	0	0
NC_006091.4:38186086|38194317	0	0	0	0	0	0	0	0	0	0	0	0	0	78.1164	0	0	0	0	0	70.8929	0	0	0	0
NC_006091.4:38714616|38772725	0	0	0	0	0	0	0	0	0	0	0	0	0	0	0	149.446	0	0	0	0	0	33.29	0	0
NC_006091.4:38805145|38810344	12.6148	0	17.4171	0	12.1867	0	10.1587	9.12425	16.7782	0	10.2949	0	9.99697	5.45915	0	12.631	0	0	0	0	1.73371	0	0	0
NC_006091.4:38856221|38875584	0	0	0	0	0	0	0	0	0	0	0	0	0	1.78711	0	2.06744	4.27058	0	2.99326	0	0	0	2.12748	3.32597
NC_006091.4:39541276|39543218	0	0	0	0	0	0	403.103	0	0	0	408.509	0	0	0	0	125.302	258.828	214.182	90.7066	221.166	0	158.167	177.293	151.184
NC_006091.4:39579034|39585961	0	0	0	0	0	0	0	0	0	0	0	0	0	0	0	0	0	0	0	0	0	0	0	186.787
NC_006091.4:39579034|39599628	0	0	0	0	0	583.104	0	0	0	0	0	0	0	0	0	0	0	0	0	0	0	86.177	0	0
NC_006091.4:39584754|39599628	543.569	796.227	1095.97	0	0	968.463	486.373	757.203	0	555.535	0	434.116	344.615	392.057	400.495	241.896	333.113	172.284	175.11	0	132.809	95.4196	171.134	109.448
NC_006091.4:39616225|39617212	0	0	0	0	0	0	0	0	0	0	0	0	0	0	0	0	0	0	0	0	0	0	0	53.0337
NC_006091.4:39817259|39842762	0	0	0	0	0	0	0	0	0	0	0	0	0	0	0	0	0	0	0	0	0	0	0	1.26263
NC_006091.4:40042155|40043900	0	0	0	0	0	0	0	0	0	0	0	0	0	0	0	0	0	0	0	0	0	0	0	133.619
NC_006091.4:40082827|40101156	0	0	0	0	0	0	0	0	0	0	0	0	0	0	0	0	0	0	0	0	0	2.75691	0	0.878398
NC_006091.4:40205791|40206908	0	0	0	0	0	0	0	0	0	0	0	0	0	0	0	0	0	0	0	0	0	134.878	0	0
NC_006091.4:40384996|40393688	0	0	0	0	0	0	0	0	0	0	0	0	0	0	0	0	0	0	0	105.247	0	0	0	0
NC_006091.4:40449032|40468804	0	1105.04	0	0	0	1344.07	0	404.183	0	0	0	0	0	326.468	0	503.571	0	526.026	486.05	757.157	391.676	582.68	842.068	860.748
NC_006091.4:40462961|40468804	0	0	37.7848	0	0	0	33.0574	0	0	41.9534	0	0	0	14.8039	30.245	0	18.8673	0	32.2339	21.4959	39.4916	49.7214	49.3456	41.3271
NC_006091.4:40645181|40645483	923.689	1014.77	1769.85	2479.43	2167.13	1128.49	1593.95	2036.12	2808.1	1618.32	2261.46	829.907	1505.84	970.783	1312.51	990.937	1182.66	0	1817.27	2228.45	1196.93	1542.71	1835.49	2630.37
NC_006091.4:43195155|43203975	0	0	0	0	0	0	0	13.1138	0	0	0	0	0	0	0	0	0	0	0	0	0	0	0	0
NC_006091.4:43392793|43397844	0	0	0	451.212	0	0	0	0	0	0	0	0	0	0	0	0	0	0	0	0	0	68.2895	0	0
NC_006091.4:43539335|43539792	0	0	0	0	0	0	0	0	0	0	0	0	498.111	0	289.44	305.936	0	0	0	411.427	0	275.842	0	0
NC_006091.4:43990996|43995820	0	0	0	0	0	0	0	0	0	0	0	0	0	0	0	0	0	0	0	0	0	95.8124	0	0
NC_006091.4:44804351|44805834	691.056	1084.57	700.999	0	762.979	527.673	874.51	856.869	656.523	227.015	1047.37	0	563.296	213.615	381.871	543.67	0	225.288	393.566	542.812	379.9	187.164	254.3	536.701
NC_006091.4:46023409|46034059	0	0	0	0	0	0	0	0	0	0	0	0	19.0392	0	0	0	0	0	0	0	0	0	0	0
NC_006091.4:46041743|46043036	0	0	0	0	0	0	0	0	0	0	0	0	0	0	0	0	0	0	0	0	82.0146	0	0	0
NC_006091.4:46041743|46054692	0	0	0	0	0	0	0	0	0	0	5.03933	0	0	0	0	0	0	0	0	0	0	0	0	0
NC_006091.4:46095245|46096686	0	0	337.872	0	0	0	156.757	0	0	0	349.49	0	0	0	258.157	0	0	0	155.204	0	171.217	0	0	0
NC_006091.4:46345575|46360458	0	0	0	0	0	0	6.48976	7.77192	10.7186	0	0	12.0677	6.81223	0	2.96882	0	0	6.13018	6.81488	0	3.69187	0	1.38392	2.16354
NC_006091.4:46654152|46667013	0	0	0	0	0	0	0	0	0	0	0	0	553.809	354.404	221.241	200.443	0	0	138.506	178.684	0	0	75.0051	0
NC_006091.4:48670879|48676104	0	0	0	0	0	0	0	0	0	0	0	0	0	485.537	0	612.763	914.15	0	480.548	440.639	252.321	418.97	945.839	328.593
NC_006091.4:50164503|50207372	0	0	0	0	0	0	0	0	0	0	0	0	0	0	0	0	0	0	1.69004	0	0	0	0	0
NC_006091.4:50164503|50207375	0	0	0	0	0	0	0	0	0	0	0	0	0	0	0	0	0	0	0	0	0.512675	0	0.480449	0.563328
NC_006091.4:50222900|50227667	0	0	0	0	0	0	0	0	0	0	0	0	0	0	0	8.39636	0	0	0	0	0	0	0	0
NC_006091.4:50224488|50227667	0	0	0	0	0	0	0	0	0	0	0	0	0	0	0	0	0	0	0	0	0	7.94563	0	0
NC_006091.4:50442361|50455510	0	0	0	0	0	0	0	0	0	603.071	0	0	0	0	0	0	0	0	0	0	78.6401	0	128.97	0
NC_006091.4:50442361|50456209	0	0	0	508.989	0	456.083	0	0	0	0	0	0	0	0	0	0	0	0	0	0	0	0	0	0
NC_006091.4:50538236|50562932	0	0	0	0	0	0	0	0	0	0	0	0	0	0	0	0	0	0	2.93363	0	0	0	0	0
NC_006091.4:50538236|50620941	0	0	0	0	0	0	0	0	0	2.22332	0	0	0	0	0	1.45215	0	0	0	0	0	0	0	0
NC_006091.4:50545022|50562932	629.646	0	0	0	0	0	0	0	0	0	0	0	0	0	0	0	0	0	0	0	0	0	0	0
NC_006091.4:50618088|50620941	971.235	533.504	893.986	0	781.899	0	782.134	1248.88	2045.32	1737.08	990.779	1527.1	1385.43	1401.04	1610.09	2228.61	1729.8	1477.6	2610.61	2415.81	2024.47	1022.96	1730.42	1140.76
NC_006091.4:50618088|50625619	0	0	0	0	0	0	0	0	0	0	0	0	0	0	524.658	0	0	0	229.399	0	0	0	0	0
NC_006091.4:51444520|51452672	0	0	0	0	0	0	0	0	0	0	0	0	387.984	0	0	0	0	0	73.9305	0	140.178	64.4569	105.093	164.296
NC_006091.4:51484768|51491776	0	267.836	0	0	0	0	0	0	0	0	0	0	0	0	0	0	0	0	0	0	0	0	0	0
NC_006091.4:51556887|51557550	782.79	198.457	237.537	628.571	639.886	321.849	727.361	812.993	400.44	0	245.705	216.404	381.752	286.643	465.836	391.898	249.083	0	305.52	354.731	231.716	323.449	465.322	157.616
NC_006091.4:51556887|51582735	0	0	0	0	0	0	0	0	0	0	0	0	0	0	0	0	0	0	0	43.0803	0	0	0	0
NC_006091.4:52355603|52356930	0	0	0	0	87.2571	0	0	0	0	0	0	0	0	0	0	0	0	0	0	0	0	0	0	0
NC_006091.4:52355603|52356938	0	65.7562	0	0	0	0	48.2004	0	0	0	0	0	0	0	0	0	0	0	0	0	0	0	0	0
NC_006091.4:52364200|52391293	0	0	0	0	0	0	0	0	0	0	0	0	0	0	0	0	0	1.6838	0	0	0	0	0	0
NC_006091.4:52364200|52391322	0	0	0	6.15524	0	0	0	0	0	0	0	0	0	0	0	0	0	2.52299	0	0	0	0	0	0
NC_006091.4:52364200|52391905	0	0	0	0	0	0	0	0	0	0	0	0	0	0	0	0	0	0	0	0	0	0	0.743459	0
NC_006091.4:52374965|52391322	0	0	0	0	0	7.83865	0	0	0	0	0	0	0	0	0	0	0	2.7889	0	0	0	0	0	0.984292
NC_006091.4:52496482|52506311	0	0	0	0	0	0	0	0	0	0	0	18.2722	0	0	0	0	0	0	0	0	0	0	0	0
NC_006091.4:52570619|52605405	0	0	2.72041	0	0	0	0	0	0	0	0	0	0	0	0	0	0	0	0	0	0	0	0	0
NC_006091.4:53487811|53495231	0	0	0	0	0	0	0	10.3919	0	0	0	9.68148	0	0	0	0	0	0	0	0	0	0	5.55135	0
NC_006091.4:53867963|53880482	0	0	0	0	0	0	0	0	0	0	0	0	971.2	0	761.86	0	633.681	699.169	277.593	481.311	631.607	484.044	473.524	524.363
NC_006091.4:53867963|53898184	0	0	0	0	0	0	0	0	0	0	0	0	131.509	0	0	0	0	0	0	0	0	0	66.7908	93.975
NC_006091.4:53891016|53898184	0	0	0	0	0	0	0	0	0	0	0	0	0	0	0	0	0	0	0	172.085	0	0	0	0
NC_006091.4:53959532|53977936	0	0	0	0	0	4.64456	0	0	0	0	0	0	0	0	0	0	0	0	0	0	0	0	0	0
NC_006091.4:54616737|54640449	0	0	0	0	0	0	0	0	0	0	0	0	0	0	0	0	0	0	0	0	0	1.06554	0	0
NC_006091.4:54626078|54636784	0	0	0	0	0	0	0	0	0	0	0	0	0	0	0	0	0	0	0	0	0	0	0	47.0791
NC_006091.4:54671535|54746865	1.06152	0	0	0	0	0	0	0	0	0	0	0	0	0	0	0	0	0	0	0	0	0	0	0
NC_006091.4:55015527|55017635	0	0	0	0	0	0	0	0	0	1366.14	0	0	0	0	0	0	0	0	0	0	375.586	0	0	0
NC_006091.4:55044197|55053619	0	0	0	0	0	0	0	0	2763.6	2171.83	1644.33	0	0	899.2	0	0	0	0	775.863	494.576	501.904	0	470.354	0
NC_006091.4:55367677|55382203	0	0	0	0	0	0	0	0	0	0	0	0	0	0	10.6462	0	0	0	0	0	0	0	0	0
NC_006091.4:55377036|55382203	0	67.9956	0	0	0	0	24.9209	14.9222	72.0295	0	0	27.8043	0	20.0884	0	27.1127	32.0029	22.0689	14.0193	24.3077	25.5185	29.3349	23.9144	17.1354
NC_006091.4:55377036|55407386	0	0	3.11801	0	0	0	0	2.54088	0	0	0	0	0	0	0	0	0	0	0	0	0	0	1.018	0.795742
NC_006091.4:55426816|55457523	0	0	0	95.7273	0	0	0	0	0	0	0	0	0	0	0	0	0	0	0	0	0	0	0	0
NC_006091.4:55445964|55457523	0	0	0	0	0	0	0	0	0	0	0	0	0	0	0	0	0	0	0	0	0	0	0	115.42
NC_006091.4:55445964|55481588	0	0	0	0	0	0	0	0	0	0	0	0	0	0	0	0	0	0	0	0	0	0	0	23.8888
NC_006091.4:55449559|55457523	279.598	0	147.063	291.868	0	0	225.16	0	0	0	0	0	177.261	0	103.002	0	0	0	0	219.619	102.47	0	0	56.2974
NC_006091.4:55480462|55481588	70.9539	0	0	148.135	0	0	0	0	0	81.5803	0	0	0	0	0	0	0	0	0	0	0	0	0	0
NC_006091.4:55975348|55981229	0	0	0	0	0	0	0	0	0	0	0	0	0	0	0	0	0	0	0	0	9.34203	0	0	0
NC_006091.4:55981159|56018649	0	0	0	0	0	0	0	0	0	0	0	0	0	0	0	0	0	0	0	0	0.586272	0	0	0
NC_006091.4:56024802|56072790	0	0	0	0	0	0	0	0	0	0	0	0	0	0	1.38119	0	0	0	0	0	0	0	0	0
NC_006091.4:56050343|56064122	0	0	0	0	0	0	0	0	0	0	0	0	0	6.27822	0	0	0	0	0	0	0	0	0	0
NC_006091.4:56050343|56072790	0	0	0	0	0	0	0	0	0	0	0	0	0	0	0	0	0	0	0	2.79807	0	0	0	0
NC_006091.4:56178443|56189886	0	0	0	0	0	0	0	0	0	0	0	0	0	0	0	0	0	0	0	0	0	4.41578	0	0
NC_006091.4:56178443|56207285	0	0	0	0	0	0	0	0	0	0	0	0	0	0	0	0	1.91139	0	0	0	0	0	0	0
NC_006091.4:56191841|56207285	0	0	0	0	0	0	0	0	0	0	0	0	0	0	0	0	0	0	0	3.05007	2.13466	0	0	0
NC_006091.4:56852880|56856934	0	0	0	0	0	0	0	0	0	0	0	0	0	0	0	19.7454	0	0	0	0	0	0	0	0
NC_006091.4:56856855|56895983	0	0	0	0	0	0	0	0	4.07716	0	0	0	0	0	0	0	0	0	0	0	0	0	0	0
NC_006091.4:56877080|56881214	0	0	0	0	0	0	0	0	0	0	0	0	0	0	0	0	0	0	0	0	0	0	0	5.84077
NC_006091.4:56881076|56895983	0	0	0	11.1986	0	0	0	0	0	0	0	0	0	0	0	0	0	3.06015	0	0	0	0	0	3.24008
NC_006091.4:56890960|56895983	0	0	0	0	38.4413	0	44.8617	0	0	0	0	0	0	0	0	0	0	0	0	0	0	0	0	0
NC_006091.4:57141563|57157374	0	0	0	0	0	0	0	0	0	0	0	0	0	269.604	0	0	0	0	193.528	227.197	183.472	154.668	217.789	183.679
NC_006091.4:57226972|57238707	0	0	0	0	0	0	0	0	0	0	0	0	0	0	0	0	0	0	1159.23	0	1575.23	1473.91	1647.86	1368.59
NC_006091.4:57807131|57884221	0	0	0	0	0	0	0	0	0	0	0	0	0	0	0	0	0	0	0	0	0	0	0	0.731002
NC_006091.4:57863470|57882960	0	0	0	0	0	0	0	0	0	0	0	3.68612	0	0	0	0	0	0	0	0	0	0	1.58521	0
NC_006091.4:58519863|58523221	0	1083.36	0	0	0	0	577.54	0	0	0	0	0	341.009	0	247.69	0	0	511.444	0	0	147.847	84.9791	161.646	0
NC_006091.4:58519866|58523221	0	0	0	0	0	0	0	0	0	0	0	0	0	0	349.114	361.48	0	0	196.258	212.679	0	0	162.74	0
NC_006091.4:59938813|60006615	0	0	0	0	0	0	0	0	0	0	0	0	0	0	0	0	1.21964	0	0	0	0	0	0	0
NC_006091.4:60496743|60499623	0	0	0	0	0	0	0	0	0	0	0	0	0	0	0	0	0	0	0	0	0	0	681.266	0
NC_006091.4:61403436|61403921	0	0	0	0	0	0	0	0	0	0	0	0	0	0	0	0	0	0	0	0	0	0	84.7666	0
NC_006091.4:63320230|63332724	47.504	0	62.4652	49.5886	0	0	0	0	0	24.2748	0	0	0	0	0	0	0	63.2367	0	0	78.3443	0	0	0
NC_006091.4:63328081|63332724	229.785	558.982	220.141	496.87	237.844	210.549	224.698	237.433	174.642	327.103	80.3686	280.189	260.143	170.471	199.535	180.777	271.578	187.277	565.101	438.337	306.78	311.171	177.571	472.588
NC_006091.4:63343488|63351032	0	0	170.513	0	0	0	0	0	0	0	0	0	0	0	0	0	0	0	0	0	0	0	0	184.944
NC_006091.4:63514180|63533278	0	0	0	0	0	0	0	0	0	0	0	75.5481	0	0	0	0	0	0	0	0	0	0	0	0
NC_006091.4:63636014|63663355	0	0	0	0	0	0	0	0	0	0	0	0	0	0	0	0	0	0	0	0	0	0	0	56.3466
NC_006091.4:63650028|63663355	0	0	0	0	495.203	0	481.592	823.912	0	0	0	0	324.978	776.407	424.884	513.255	647.899	536.142	650.209	369.082	399.208	242.953	418.127	533.261
NC_006091.4:64046184|64051032	0	0	0	0	0	0	0	0	0	0	13.4583	0	0	0	0	0	0	0	0	0	0	0	0	0
NC_006091.4:64086670|64106221	0	0	0	0	0	0	0	0	0	0	0	0	0	131.082	0	0	0	0	0	0	0	0	0	0
NC_006091.4:64476013|64537080	0	0	0	0	0	287.822	0	0	0	0	0	0	0	0	0	0	0	0	0	0	0	0	69.3545	0
NC_006091.4:64490095|64537080	0	0	0	0	0	0	0	1.6413	0	0	0	0	0	0	0	0	1.17333	0	0	0	0	0	0	0
NC_006091.4:64506073|64537080	0	0	0	0	0	0	0	0	0	0	0	0	0	0	0	0	1.77794	0	0	0	0	0	0	0
NC_006091.4:64509324|64581364	0	0	0	0	0	0	0	0	0	0	0	0	0	0	0	0.833564	0	0	0	0	0	0	0	0
NC_006091.4:64525326|64581364	0	0	0	0	0	0	0	0	0	0	0	0	0	0	0	0	0	0	0	0	0	0	0	0.718296
NC_006091.4:64525326|64611656	0	0	0	0	0	0	0	0	0	0	0	0	0	0	0	0	0	0	0	0	0	0	0	0.279755
NC_006091.4:65510578|65515090	1103.27	872.686	417.814	875.282	937.934	707.641	568.616	553.276	352.175	507.401	504.211	158.601	671.478	744.822	463.339	309.312	486.802	251.77	511.801	1091.92	315.385	320.719	306.928	408.746
NC_006091.4:66179780|66232327	1521.53	1671.57	1667.28	0	0	0	1497.58	2119.53	1798.85	1036.68	827.814	759.474	696.677	877.943	700.654	550.148	0	482.249	428.891	298.784	278.815	133.547	391.933	153.181
NC_006091.4:66179780|66263658	0	0	0	0	0	0	0	0	0	0	0	0	0	0	122.235	0	0	0	0	0	0	0	99.715	77.9442
NC_006091.4:66596028|66597456	0	0	0	0	0	0	0	0	0	0	0	0	0	0	0	0	0	0	0	94.0286	0	0	0	0
NC_006091.4:66611243|66635469	0	0	0	0	0	0	0	0	0	0	0	0	0	0	88.8199	0	0	0	38.8352	0	40.499	0	0	0
NC_006091.4:66611452|66635469	0	0	185.816	173.543	0	148.1	0	0	0	0	0	0	0	0	0	0	0	0	45.1883	54.4102	49.5043	0	0	0
NC_006091.4:66627123|66635469	241.899	531.506	272.644	649.324	283.768	369.417	528.746	233.287	390.679	225.151	296.121	434.679	339.584	373.872	324.63	328.714	345.458	423.875	294.316	291.798	379.947	993.65	440.629	368.779
NC_006091.4:66661378|66663595	0	0	0	0	0	0	0	0	0	0	0	0	0	0	0	0	0	20.5684	0	0	0	0	0	0
NC_006091.4:66977699|66986903	0	0	0	0	0	0	0	0	0	0	0	0	0	0	0	0	0	0	0	0	18.5798	0	0	0
NC_006091.4:67036246|67039965	0	0	0	0	0	0	0	612.049	0	567.537	0	475.174	268.236	0	409.147	211.819	0	362.07	0	0	145.37	233.955	0	191.679
NC_006091.4:67079164|67086909	735.464	293.814	474.757	907.328	322.958	0	0	0	0	0	0	0	0	0	110.839	0	92.1911	76.2889	0	78.7765	0	0	0	107.699
NC_006091.4:67079164|67105177	345.955	380.069	584.888	257.955	286.471	316.995	159.198	95.3253	197.2	75.7651	0	222.022	0	0	0	0	0	0	0	0	40.7539	0	0	139.317
NC_006091.4:67123981|67148427	0	0	0	0	0	0	0	105.497	0	0	0	0	0	0	0	0	0	0	0	0	0	0	0	0
NC_006091.4:67139197|67148427	0	0	0	383.79	0	0	0	0	0	211.359	0	0	0	0	0	0	0	0	0	0	50.5286	116.171	0	0
NC_006091.4:67208906|67214833	0	0	0	456.824	0	0	320.377	0	0	0	0	0	0	0	131.904	0	0	0	100.928	62.4986	65.6117	0	51.2395	32.0419
NC_006091.4:67366249|67377861	282.991	0	127.583	0	0	0	0	0	0	0	0	0	0	0	0	0	0	0	0	0	33.3366	38.3222	0	0
NC_006091.4:69460882|69466148	1471.75	1455.19	1857.86	1024.22	947.873	629.323	1224.7	1324.73	913.493	940.092	1401.27	1057.86	1399.6	764.295	650.619	687.698	744.09	811.658	604.507	751.421	741.654	279.023	442.294	335.85
NC_006091.4:69604525|69612103	0	0	0	0	0	0	0	0	0	0	0	0	0	2346.14	0	3647.15	3036.84	2223.05	0	2062.65	3120.03	1445.36	1571.05	2353.75
NC_006091.4:69784170|69792850	0	0	0	0	0	0	0	0	0	0	0	0	0	0	0	0	0	0	0	0	64.1188	0	0	0
NC_006091.4:69791128|69791997	0	0	0	0	0	0	0	0	0	0	0	0	0	0	0	360.665	0	0	0	424.399	462.04	189.693	0	0
NC_006091.4:69848600|69862339	0	0	0	0	0	0	0	0	0	0	0	0	0	0	0	0	0	0	0	0	0	519.187	0	0
NC_006091.4:69848600|69862342	0	0	0	0	0	0	0	0	0	0	0	0	0	0	0	0	0	373.533	0	0	0	0	0	0
NC_006091.4:70144096|70145675	0	0	0	0	0	0	0	0	0	0	0	0	0	0	0	25.3379	0	0	0	0	0	0	0	0
NC_006091.4:70658678|70677317	0	0	0	72.755	0	0	0	0	0	0	0	0	0	0	0	0	0	0	0	0	0	0	0	0
NC_006091.4:70658678|70684437	0	130.213	0	123.727	133.587	42.2347	0	0	0	60.5672	0	0	0	0	0	0	0	0	0	0	0	0	0	0
NC_006091.4:70716570|70730224	0	0	0	0	0	0	0	86.8448	119.771	0	0	0	0	0	0	0	0	0	0	0	0	0	0	0
NC_006091.4:71292215|71301450	0	0	0	0	0	0	0	12.5246	0	0	0	0	0	0	0	0	0	0	6.27561	0	0	0	0	0
NC_006091.4:73342260|73376434	0	0	0	0	0	0	0	0	0	0	0	0	0	0	0	0	0	0	0	0	1.60789	0	0	0
NC_006091.4:73353539|73376434	0	0	0	0	0	0	0	0	0	0	0	0	0	0	0	0	0	0	0	0	0	0	0	0.703225
NC_006091.4:73578865|73586141	0	0	0	0	0	0	0	0	0	0	0	0	0	0	0	0	0	0	0	0	0	154.068	0	0
NC_006091.4:74125020|74137705	0	0	0	0	0	0	0	0	0	0	0	0	0	0	0	0	0	0	0	112.003	62.7102	0	102.844	45.9374
NC_006091.4:74125020|74149328	0	0	0	0	0	0	0	0	0	0	0	0	0	0	0	0	0	0	0	0	0	0	44.8276	0
NC_006091.4:74578716|74580559	0	0	0	0	0	75.051	0	0	0	0	0	0	0	0	0	0	0	0	0	0	0	0	0	0
NC_006091.4:74961392|74969459	0	0	0	0	0	0	0	0	0	0	0	0	0	0	0	0	0	0	0	110.098	86.6868	99.6512	99.2905	0
NC_006091.4:75040128|75046071	0	0	0	0	0	0	16.2506	25.9482	44.7328	41.2476	76.8532	0	59.7033	55.3084	0	37.0434	0	38.3755	70.6967	36.985	0	0	0	0
NC_006091.4:76398642|76412084	602.373	661.773	0	0	0	0	0	0	0	0	0	0	0	0	0	0	0	0	245.6	0	0	0	0	0
NC_006091.4:76406277|76412084	0	0	0	0	0	0	0	0	0	461.353	0	0	381.588	0	0	430.472	0	0	0	0	165.44	326.027	221.487	277.007
NC_006091.4:77018109|77020992	0	0	0	0	0	0	0	0	0	0	0	0	0	0	0	0	0	0	0	0	0	404.274	0	0
NC_006091.4:77018109|77025638	0	0	0	0	0	0	0	0	0	0	0	0	0	0	0	0	0	0	0	0	128.914	185.243	120.811	0
NC_006091.4:77018109|77042441	0	0	0	0	0	0	0	136.734	0	0	0	0	0	0	0	0	0	0	0	0	0	0	0	0
NC_006091.4:77032610|77042441	0	0	0	0	0	0	0	0	0	0	0	0	0	0	0	0	0	0	0	0	0	0	91.606	0
NC_006091.4:77407520|77418742	0	0	0	0	0	0	0	0	0	0	0	0	0	0	0	0	0	168.467	0	0	0	0	0	0
NC_006091.4:79525999|79533705	768.895	0	0	0	0	0	0	0	0	0	0	0	0	0	0	0	0	0	0	0	0	0	0	0
NC_006091.4:79817090|79825077	0	0	0	0	0	0	0	0	0	0	0	0	0	0	0	0	0	0	0	159.257	0	0	0	0
NC_006091.4:79823281|79829985	0	0	0	0	0	0	0	0	0	0	0	0	0	0	0	0	0	0	0	0	0	0	0	36.6766
NC_006091.4:79851846|79882356	0	0	0	0	0	0	0	0	0	0	0	0	0	0	0	0	0	0	0	0	0	0	1.01266	0
NC_006091.4:79882303|79913895	0	0	0	0	0	0	0	0	0	0	0	0	0	0	0	0	0	0	0	0.994067	0	0	0	0
[truncated: 2,228 more rows]

## Sheet: Table. S7
Table. S7. Differentially expressed circRNAs in four groups ( Broiler VS Layer; fold change >2, p-value < 0.05 )
circRNA ID	Broiler1_TPM	Broiler2_TPM	Broiler3_TPM	Layer1_TPM	Layer2_TPM	Layer3_TPM	P-Value	FDR	log2FC	regulated	group
NC_006097.4:2382488|2390087	1504.94	1532.03	1489.79	0	0	0	2.46e-08	2.24e-05	7.96253	up	E10
NC_006103.4:244672|311120	0	0	0	130.569	0	131.499	4.74e-07	0.000215917	-10.2591	down	E10
NC_006094.4:15327503|15331428	201.988	393.539	261.283	0	0	0	7.4e-07	0.000224812	7.80598	up	E10
NC_006089.4:65597692|65614343	0	0	0	960.279	1054.97	998.693	3.11e-06	0.000652635	-7.59526	down	E10
NC_006096.4:840116|866972	0	0	0	2474.74	1359.39	1647.41	3.58e-06	0.000652635	-7.63831	down	E10
NC_006089.4:40392525|40403404	1982.98	2009.94	2320.81	0	0	0	5.53e-06	0.000839782	7.53211	up	E10
NC_006088.4:195290628|195292157	0	0	0	3771.94	2071.94	2182.35	1.39e-05	0.00181408	-7.48761	down	E10
NC_006091.4:66179780|66232327	0	0	0	1521.53	1671.57	1667.28	5.39e-05	0.0061343	-7.33299	down	E10
NC_006094.4:15327503|15329131	358.698	663.918	446.044	0	0	0	8.99e-05	0.00909969	7.31649	up	E10
NC_006088.4:135187902|135192980	1128.03	1043.94	602.701	0	0	0	0.000122434	0.0111537	7.29086	up	E10
NC_006096.4:18602668|18603163	0	0	0	1128.54	1859.74	1144.78	0.000348871	0.0270002	-7.16341	down	E10
NC_006090.4:66399376|66402723	0	0	0	894.618	1965.67	760.119	0.000355655	0.0270002	-7.19582	down	E10
NC_006089.4:24936813|24955422	0	0	0	1728.12	776.673	1301.46	0.000676138	0.0455035	-7.09504	down	E10
NC_006092.4:50605972|50615493	3353.87	2414.11	636.035	0	0	0	0.000699285	0.0455035	7.15383	up	E10
NC_006089.4:102784009|102809028	965.171	0	961.684	0	0	0	0.000790615	0.0480167	7.66313	up	E10
NC_006127.4:8928369|8934900	5253.62	2755.13	3347.59	0	0	970.614	0.00113916	0.0648612	3.3822	up	E10
NC_006088.4:59786491|59792400	3763.73	3172.17	3510.17	7275.4	7144.03	8076.72	0.00165484	0.0840017	-1.18774	down	E10
NC_006090.4:69038741|69042335	197.366	161.165	154.559	0	0	0	0.00165975	0.0840017	6.93647	up	E10
NC_006110.4:5684276|5701257	98.3091	13.6471	12.5844	0	0	0	0.00205359	0.0984644	7.11483	up	E10
NC_006090.4:99295487|99320282	0	0	0	0	1485.7	1809.2	0.00340524	0.155109	-7.28773	down	E10
NC_006089.4:137062718|137064108	0	0	0	896.804	1067.34	943.4	0.00430746	0.186862	-6.77258	down	E10
NC_006089.4:1000287|1001591	6216.17	5870.19	7534.98	12881.9	12283	13135.7	0.00714965	0.296061	-1.045	down	E10
NC_006088.4:1033348|1038038	2181.18	2782.37	2052.56	790.615	806.536	1158.43	0.0127821	0.506283	1.2545	up	E10
NC_006097.4:7556544|7561000	0	1478.19	1635.7	0	0	0	0.0134525	0.510634	6.97297	up	E10
NC_006088.4:63151049|63154388	0	0	0	0	1738.46	2746.66	0.0155867	0.533353	-6.89447	down	E10
NC_006089.4:4004685|4012446	0	0	0	219.483	482.253	346.331	0.0159487	0.533353	-6.33101	down	E10
NC_006102.4:3960079|3960967	375.587	477.935	480.782	0	0	0	0.016225	0.533353	6.31028	up	E10
NC_006108.4:6563588|6564035	0	0	0	0	3169.86	2601.64	0.0163928	0.533353	-6.87141	down	E10
NC_006088.4:15145296|15213121	650.111	541.483	466.029	0	0	0	0.023419	0.726019	6.15161	up	E10
NC_006090.4:25493194|25525727	0	0	0	527.822	0	478.9	0.0239084	0.726019	-6.76062	down	E10
NC_006127.4:28146790|28179362	0	0	0	493.611	542.286	1038.52	0.0249082	0.731979	-6.15859	down	E10
NC_006088.4:180581808|180591918	0	0	0	27.6805	39.0987	28.0788	0.0265765	0.7566	-6.08083	down	E10
NC_006109.4:1374950|1377150	0	0	0	1762.32	0	2172.52	0.0282138	0.778871	-6.66594	down	E10
NC_006088.4:169156068|169183232	0	0	0	758.152	0	566.676	0.0334047	0.870099	-6.56312	down	E10
NC_006094.4:35323515|35327835	0	0	0	0	1162.48	1431.15	0.0343752	0.870099	-6.58615	down	E10
NC_006094.4:4669680|4672014	4173.71	4414.38	5128.98	2627.42	1882.51	1712.44	0.0343837	0.870099	1.05784	up	E10
NC_006090.4:32470491|32495321	15.1276	10.8888	12.0491	0	0	0	0.0364855	0.898333	5.98206	up	E10
NC_006088.4:179603270|179607179	2455.12	0	2681.82	0	0	0	0.0439814	0.952689	6.43855	up	E10
NC_006127.4:65820119|65822510	226.832	306.81	0	0	0	0	0.0442995	0.952689	6.41401	up	E10
NC_006088.4:167619355|167624972	2146.48	0	0	4226.72	4016.02	2343.34	0.044534	0.952689	-2.38598	down	E10
NC_006089.4:41306038|41306928	0	0	0	269.243	295.792	318.636	0.0452488	0.952689	-5.8046	down	E10
NC_006105.4:9516904|9545496	312.404	462.585	447.89	0	0	0	0.0463471	0.952689	5.78159	up	E10
NC_006095.4:26767502|26782615	0	0	0	23.8086	8.71877	22.9585	0.0464815	0.952689	-5.90286	down	E10
NC_006094.4:36256037|36268581	1501.79	1621.47	1153.44	0	0	662.113	0.0470593	0.952689	2.52081	up	E10
NC_006088.4:165910013|165913579	6944.64	10930.1	9025.02	5234.14	3039.14	3929.44	0.0188047	0.496604	1.24848	up	E13
NC_006088.4:170921351|170939384	1158.31	668.009	678.862	0	0	0	0.00147215	0.0848324	6.96473	up	E13
NC_006088.4:174453136|174470132	957.719	1246.27	0	0	0	0	0.00673331	0.235743	7.21755	up	E13
NC_006088.4:179603270|179607179	3004.61	1279.59	0	0	0	0	0.0412314	0.625283	6.45004	up	E13
NC_006088.4:180581808|180591918	0	0	0	31.8444	22.8815	21.0378	0.0392506	0.622586	-5.79288	down	E13
NC_006088.4:18776077|18787545	930.577	1078.85	824.147	0	546.384	0	0.0398401	0.622586	2.45855	up	E13
NC_006088.4:187816170|187824164	968.399	2122.75	2136.69	0	0	0	4.28926e-06	0.000790939	7.75388	up	E13
NC_006088.4:194008750|194009306	605.237	937.297	1225.38	4162.02	1799.89	3246.08	0.0095179	0.302603	-1.61171	down	E13
NC_006088.4:29586273|29616206	0	0	0	0	639.606	819.098	0.0465309	0.660023	-6.39011	down	E13
NC_006088.4:46679080|46681923	6968.83	0	6869.02	0	0	0	1.13521e-05	0.00149523	8.71341	up	E13
NC_006088.4:59786491|59792400	6636.6	5650.37	5052.37	2566.25	3572.98	2429.58	0.0364394	0.601902	-1.01688	down	E13
NC_006088.4:71214699|71250226	25.0158	33.9816	0	0	0	0	0.00406683	0.187481	7.35404	up	E13
NC_006089.4:102784009|102809028	0	652.593	583.751	0	0	0	0.00654873	0.235743	7.23041	up	E13
NC_006089.4:124853782|124856236	586.857	902.523	535.025	0	0	0	0.018994	0.496604	6.21359	up	E13
NC_006089.4:126919070|126926243	0	0	0	0	775.905	883.98	0.0114295	0.339937	-7.01304	down	E13
NC_006089.4:16964891|16978049	707.238	836.658	921.106	0	0	0	0.0171917	0.480325	6.22822	up	E13
NC_006089.4:22662295|22665515	608.944	1205.5	468.417	1999.25	1711.88	2344.4	0.00676359	0.235743	-1.26783	down	E13
NC_006089.4:4004685|4012446	0	0	0	294.582	282.226	291.922	0.021006	0.496604	-6.08149	down	E13
NC_006089.4:40376666|40403404	1126.38	0	660.149	0	0	0	0.0356198	0.601902	6.53872	up	E13
NC_006089.4:89481892|89487272	1040.74	262.437	834.675	0	0	0	0.00010904	0.00991757	7.55235	up	E13
NC_006089.4:91169425|91170912	576.691	0	313.845	0	0	0	0.0262777	0.51549	6.72228	up	E13
NC_006089.4:98710978|98738164	0	540.226	594.754	0	0	0	0.0111743	0.339937	7.02526	up	E13
NC_006090.4:100620260|100621543	656.721	0	0	3679.76	3855.91	3038.76	0.00258389	0.140138	-3.71511	down	E13
NC_006090.4:105624519|105626528	1520.35	1618.7	0	0	0	0	0.0309928	0.571508	6.56498	up	E13
NC_006090.4:109277576|109284922	451.04	935.165	806.949	1621.12	1792.06	2306.73	0.0161075	0.464097	-1.24091	down	E13
NC_006090.4:22910646|22921468	343.296	465.189	146.326	0	0	0	0.0209195	0.496604	6.19951	up	E13
NC_006090.4:46640843|46650772	15.4315	19.7158	32.5587	0	0	0	0.0460327	0.660023	5.71459	up	E13
NC_006090.4:64986782|64997448	0	152.947	131.34	0	0	0	0.000548916	0.0389308	7.84337	up	E13
NC_006090.4:69041317|69049656	0	0	0	0	69.3509	95.6445	0.036558	0.601902	-6.54621	down	E13
NC_006090.4:76708733|76716328	1281.06	0	981.822	0	0	0	0.0204136	0.496604	6.80085	up	E13
NC_006090.4:99295487|99320282	0	0	0	2130.74	1077.39	1251.26	5.27323e-06	0.000810319	-7.76176	down	E13
NC_006090.4:99299583|99321613	0	0	0	681.036	770.276	0	0.0331216	0.587271	-6.51478	down	E13
NC_006091.4:12637683|12642772	187.253	398.733	877.958	0	0	0	0.0462499	0.660023	5.79934	up	E13
NC_006092.4:34718309|34732321	0	3867.74	4567.81	0	0	0	0.000118322	0.00991757	8.21076	up	E13
NC_006092.4:50605972|50615493	2553.92	1359.57	1496.8	0	0	0	0.000607886	0.0400337	7.15677	up	E13
NC_006092.4:54414555|54423886	0	0	0	0	1974.72	1720.06	0.0350161	0.601902	-6.55857	down	E13
NC_006092.4:9706689|9712961	0	0	0	962.436	628.681	1011.55	0.0208185	0.496604	-6.08783	down	E13
NC_006093.4:20750679|20793656	91.2113	172.644	154.431	0	0	0	0.00594314	0.235743	6.61246	up	E13
NC_006093.4:29853650|29872535	642.944	684.539	502.421	0	0	0	0.026248	0.51549	5.94661	up	E13
NC_006094.4:15327503|15329131	0	4126.28	1874.44	0	0	0	3.1052e-06	0.000790939	9.52652	up	E13
NC_006094.4:15327503|15331428	0	191.157	164.701	0	0	0	0.0245161	0.504663	6.73258	up	E13
NC_006094.4:15327503|15331748	0	399.61	152.288	0	0	0	0.00321819	0.156167	7.47202	up	E13
NC_006094.4:15328230|15329131	0	3038.68	1194.78	0	0	0	0.00017167	0.01319	8.17335	up	E13
NC_006094.4:36256037|36268581	3951.49	3766.84	2369.74	1544.73	0	0	0.022463	0.504663	2.71629	up	E13
NC_006096.4:13490112|13496973	0	0	0	2545.88	896.723	989.365	0.0236681	0.504663	-6.12267	down	E13
NC_006096.4:18602668|18603163	0	0	434.554	1557.96	2098.98	2144.29	0.00566049	0.235743	-3.575	down	E13
NC_006096.4:8514812|8526756	0	0	0	0	205.304	209.735	0.00801022	0.263765	-7.16603	down	E13
NC_006097.4:16957765|16961195	2196.92	0	2703.89	0	0	0	0.0224048	0.504663	6.74829	up	E13
NC_006097.4:17257077|17270516	1942.86	0	1910.02	0	0	0	0.00690353	0.235743	7.21248	up	E13
NC_006097.4:4442647|4452703	130.818	75.9713	55.7596	0	0	0	0.0426301	0.633952	5.75053	up	E13
NC_006100.4:2667249|2683905	4130.56	0	3385.78	0	0	0	3.95753e-06	0.000790939	9.2912	up	E13
NC_006103.4:242878|309387	80.6379	61.3247	32.9471	0	0	0	2.88173e-19	1.32848e-16	9.82457	up	E13
NC_006103.4:244672|311120	0	0	0	142.458	109.093	126.446	5.26903e-31	4.85805e-28	-10.7888	down	E13
NC_006104.4:9538046|9612538	544.029	496.478	0	0	0	0	0.0287581	0.550619	6.60248	up	E13
NC_006105.4:655149|657054	450.218	445.106	282.711	0	0	0	9.16613e-05	0.00991757	7.45033	up	E13
NC_006111.4:5361514|5363702	461.353	491.199	618.032	0	0	0	0.0327755	0.587271	5.83841	up	E13
NC_006127.4:28161822|28179362	1889.2	5028.54	2829.56	7387.87	6998.74	8741.65	0.041369	0.625283	-1.11241	down	E13
NC_006127.4:2878117|2878777	834.563	0	1195.63	0	0	0	0.0246311	0.504663	6.71799	up	E13
NC_006127.4:28990119|28995469	1809.02	0	2494.66	0	0	0	0.0292628	0.550619	6.60532	up	E13
NC_006127.4:34718603|34735866	573.607	174.49	168.089	0	0	0	0.00552096	0.235743	6.76771	up	E13
NC_006127.4:46062474|46082742	0	1346.74	1397.95	0	0	0	0.00313543	0.156167	7.46387	up	E13
NC_006127.4:65820119|65822510	345.932	245.541	315.379	0	0	0	0.000112388	0.00991757	7.40108	up	E13
NC_006127.4:8928369|8934900	3857.66	1186.53	2562.35	0	647.146	0	0.00101409	0.062333	3.63286	up	E13
NC_006088.4:112399288|112405010	257.729	236.611	391.595	0	0	0	0.0447455	0.69214	5.7221	up	E16
NC_006088.4:13786632|13789591	955.165	0	1041.14	0	0	0	0.00841577	0.250831	6.96223	up	E16
NC_006088.4:14987927|14997544	0	0	0	0	595.826	395.622	0.0350438	0.620632	-6.45304	down	E16
NC_006088.4:165910013|165913579	9860.56	6789.44	8427.49	4745	3324.18	5224.18	0.0222953	0.451265	1.02629	up	E16
NC_006088.4:167619355|167624972	1029.44	1023.85	0	3476.34	2125.77	2398.77	0.0257563	0.507648	-1.855	down	E16
NC_006088.4:169156068|169183232	299.655	0	0	657.741	483.511	815.844	0.0405896	0.670278	-2.49092	down	E16
NC_006088.4:170921351|170939384	346.75	0	610.672	0	0	0	0.0469959	0.708239	6.302	up	E16
NC_006088.4:178782665|178802616	164.428	0	157.789	0	0	0	0.0225263	0.451265	6.59849	up	E16
NC_006088.4:33621393|33631871	0	0	0	238.635	280.537	150.22	7.96317e-05	0.00572411	-7.24001	down	E16
NC_006088.4:49213129|49217512	0	881.078	1145.73	2604.28	2646.77	3228.34	0.0159894	0.368662	-1.99607	down	E16
NC_006088.4:59786491|59792400	2694.02	2145.43	3593.38	1192.63	1263.3	1395.81	0.194333	0.052364	-1.13051	down	E16
NC_006088.4:63151049|63162208	433.437	1248.03	1302.17	3542.78	3235.76	3305.39	0.00111591	0.0524479	-1.68074	down	E16
NC_006088.4:76031831|76045806	59.4857	49.1503	61.0085	0	0	0	0.0182498	0.393746	6.18219	up	E16
NC_006088.4:79056213|79103611	5.9123	0	7.69987	0	0	0	0.0376174	0.645389	6.3897	up	E16
NC_006088.4:80088013|80093498	0	0	0	0	1088.99	2163.04	0.0137271	0.349469	-6.80782	down	E16
NC_006088.4:85026365|85029755	10631.7	10501	8689.67	0	5197.17	3722.79	0.0431947	0.677525	1.79022	up	E16
NC_006089.4:119748550|119752775	115.224	167.489	131.304	0	0	0	3.40264e-05	0.00346503	7.33616	up	E16
NC_006089.4:121543325|121544222	4168.34	4328.16	3149.76	2342.88	1445.11	1427	0.00217209	0.0829466	1.26238	up	E16
NC_006089.4:13469011|13469268	0	0	0	2750.98	2213.15	0	0.00323133	0.11282	-7.22466	down	E16
NC_006089.4:148974882|148979007	0	0	0	230.439	359.538	200.854	0.0183662	0.393746	-6.18594	down	E16
NC_006089.4:22662295|22665515	422.586	710.309	694.014	1951.69	2095.03	1042.62	0.00149416	0.0608621	-1.39368	down	E16
NC_006089.4:23387518|23408121	0	999.772	1260.68	0	0	0	0.00238629	0.0883652	7.33661	up	E16
NC_006089.4:24224887|24228712	1524.13	1679.09	1389.47	0	0	0	0.00137837	0.0580817	6.83004	up	E16
NC_006089.4:3861718|3862279	1032.9	1373.35	2435.27	225.519	215.515	353.818	6.5828e-05	0.00502761	2.67887	up	E16
NC_006089.4:40376666|40403404	214.577	211.065	209.59	0	0	0	0.042541	0.677525	5.72383	up	E16
NC_006089.4:47799749|47802307	1479.85	1501.6	1331.35	4142.53	2221.76	3868.59	0.0338374	0.617154	-1.13221	down	E16
NC_006089.4:56607465|56618280	634.865	359.992	468.124	0	0	0	0.00373282	0.123284	6.64337	up	E16
NC_006089.4:65508966|65528358	1598.8	2025.55	2769.31	0	0	0	4.46673e-08	6.06482e-06	7.96986	up	E16
NC_006089.4:65597692|65614343	0	0	0	1854.08	1171.15	1157.76	3.17844e-15	1.29468e-12	-8.80013	down	E16
NC_006089.4:6684370|6689524	0	0	0	837.499	762.237	0	0.0380262	0.645389	-6.41755	down	E16
NC_006089.4:89481892|89487272	1377.39	1330.22	448.462	407.748	386.568	296.166	0.00612666	0.187169	1.61637	up	E16
NC_006089.4:91127473|91129491	69.3999	150.182	124.277	0	0	0	0.0087284	0.253955	6.43794	up	E16
NC_006090.4:104713663|104714974	13425.4	8409.7	9168.34	4603.2	5991.04	5938.08	0.0133445	0.346957	1.00399	up	E16
NC_006090.4:21715092|21743218	366.862	568.353	235.159	0	0	0	0.000712643	0.0395841	6.98983	up	E16
NC_006090.4:48324249|48325250	1334.46	1392.18	2027.59	0	0	0	3.0674e-10	7.49674e-08	8.20711	up	E16
NC_006090.4:49385004|49408356	0	0	0	0	183.422	156.141	0.0166922	0.3738	-6.71261	down	E16
NC_006090.4:51335807|51401735	0	0	0	907.322	464.504	988.544	0.000793562	0.0404055	-6.94946	down	E16
NC_006090.4:64986782|64997448	106.962	237.742	209.564	83.1716	103.813	82.8497	0.0159892	0.368662	1.10506	up	E16
NC_006090.4:99295487|99320282	0	0	0	1304.69	1119.59	682.313	5.56799e-08	6.80409e-06	-7.95054	down	E16
NC_006090.4:99299583|99321613	0	0	0	506.371	325.317	441.36	0.000529875	0.0323753	-6.9891	down	E16
NC_006091.4:32316195|32335655	461.383	439.869	444.884	0	0	0	0.0048454	0.155818	6.58423	up	E16
NC_006091.4:39541276|39543218	125.302	258.828	214.182	0	0	0	0.0489713	0.712416	5.59101	up	E16
NC_006091.4:4218396|4220050	690.239	0	968.08	0	0	0	0.0421146	0.677525	6.34404	up	E16
NC_006092.4:34703929|34707825	0	169.762	175.6	0	0	0	0.00196198	0.0773399	7.37135	up	E16
NC_006092.4:50338685|50369767	156.484	269.366	430.946	0	0	0	4.93046e-05	0.00401668	7.36439	up	E16
NC_006092.4:50605972|50615493	2502.12	2133.02	1425.65	0	0	0	2.42024e-08	3.69692e-06	7.99895	up	E16
NC_006092.4:52814407|52834846	67.6599	57.3378	41.5166	0	0	0	0.0115056	0.319542	6.3425	up	E16
NC_006093.4:10698359|10712155	431.399	0	540.764	0	0	0	0.0101287	0.287844	6.86873	up	E16
NC_006093.4:28208678|28215602	0	0	0	378.333	484.22	370.98	0.0126306	0.335534	-6.29872	down	E16
NC_006094.4:15327503|15329131	8748.96	14484.8	10180	0	0	0	8.99927e-49	1.09971e-45	12.7187	up	E16
NC_006094.4:15328230|15329131	6013.95	8740.17	6777.37	0	0	0	8.2654e-38	5.05016e-35	11.2355	up	E16
NC_006095.4:6369674|6402248	0	0	0	896.334	881.047	0	0.00347028	0.117797	-7.20373	down	E16
NC_006095.4:7285568|7289177	1307.23	1687.66	1024.14	0	0	0	0.000757204	0.0402306	6.94476	up	E16
NC_006096.4:10089408|10097494	748.296	1133.52	895.361	0	0	0	1.60092e-13	4.89081e-11	8.52847	up	E16
NC_006096.4:6847618|6856512	0	0	0	1149.29	653.758	946.088	0.00051876	0.0323753	-6.997	down	E16
NC_006096.4:8514812|8526756	0	0	130.448	319.916	436.749	213.489	0.0190803	0.402002	-2.76934	down	E16
NC_006097.4:12588649|12592405	0	0	0	2448.79	0	1903.66	0.000834234	0.0407773	-7.58286	down	E16
NC_006097.4:2382488|2390087	625.529	1027.07	877.323	0	0	0	9.34019e-09	1.63053e-06	8.03204	up	E16
NC_006097.4:3458456|3463226	2158.69	0	2907.21	0	0	0	9.03841e-05	0.00613608	8.05645	up	E16
NC_006098.4:18682547|18682899	0	0	0	667.061	715.529	747.54	0.0221827	0.451265	-6.07574	down	E16
NC_006098.4:3620772|3626712	596.249	938.388	727.991	0	0	0	3.35892e-09	6.84099e-07	8.04666	up	E16
NC_006099.4:19899225|19902132	82.6008	161.144	78.4401	0	0	0	0.00127685	0.0572085	6.86148	up	E16
NC_006100.4:14372483|14374421	0	0	0	577.107	424.236	503.015	0.00300633	0.108051	-6.65987	down	E16
NC_006102.4:3332059|3343175	724.595	0	1083.75	0	0	0	0.000570002	0.0331687	7.68649	up	E16
NC_006102.4:478294|487688	0	0	0	250.56	156.78	254.79	0.00515818	0.161623	-6.56331	down	E16
NC_006103.4:242878|309387	10.5336	29.0116	0	0	0	0	4.85986e-05	0.00401668	8.31965	up	E16
NC_006103.4:244672|311120	0	0	0	0	27.8619	36.9069	4.07045e-06	0.00045219	-9.01065	down	E16
NC_006107.4:5365429|5366266	1072.34	0	1384.92	0	0	0	0.0318899	0.590447	6.48135	up	E16
NC_006108.4:3682664|3685051	0	0	0	316.854	247.183	394.535	0.0295511	0.55556	-5.99348	down	E16
NC_006108.4:6563588|6564035	0	5494.08	3292.22	0	0	0	4.72085e-05	0.00401668	8.27933	up	E16
NC_006109.4:1374950|1377150	0	0	0	0	1191.65	1217.3	0.015907	0.368662	-6.72646	down	E16
NC_006113.4:145140|150467	1296.64	0	1477.6	0	0	0	0.00131083	0.0572085	7.4684	up	E16
NC_006115.4:4715579|4723723	0	379.132	221.46	0	0	0	0.0344337	0.618793	6.50482	up	E16
NC_006127.4:1978995|1985362	0	119.33	0	987.597	411.971	621.691	0.016824	0.3738	-3.93306	down	E16
NC_006127.4:22266396|22285655	0	0	0	675.955	0	631.256	0.0481046	0.708239	-6.31653	down	E16
NC_006127.4:34225144|34231753	448.559	540.493	702.841	0	0	0	0.0158104	0.368662	6.25536	up	E16
NC_006127.4:36828488|36829867	0	0	0	563.296	480.633	429.605	0.0283574	0.541449	-5.97568	down	E16
NC_006127.4:58114125|58152153	1171.47	0	1044.75	0	0	0	0.0122525	0.332725	6.82185	up	E16
NC_006127.4:65820119|65822510	117.156	242.002	171.65	0	72.3361	0	0.0432463	0.677525	2.78576	up	E16
NC_006127.4:6976093|6980009	0	0	0	226.903	132.758	169.519	0.0478925	0.708239	-5.61564	down	E16
NC_006127.4:8928369|8934900	1483.77	1118.03	1658.94	673.592	459.794	0	0.0155241	0.368662	2.01991	up	E16
NC_006088.4:1033348|1038038	1481.05	669.153	1307.64	409.333	687.551	558.812	0.0217306	0.571388	1.16536	up	E19
NC_006088.4:6806203|6834555	56.4502	46.0194	100.721	0	0	0	0.0444542	0.820088	5.79939	up	E19
NC_006088.4:23227536|23237794	0	0	0	408.563	442.748	0	0.0377682	0.743194	-6.602	down	E19
NC_006088.4:57032643|57043666	759.394	562.794	835.846	316.73	0	0	0.0354524	0.738083	2.88932	up	E19
NC_006088.4:63151049|63154388	366.673	0	0	1185.23	704.346	1072.9	0.0282305	0.649302	-2.91094	down	E19
NC_006088.4:63151049|63162208	1168.85	912.325	887.459	2995.06	2318.32	2920.56	0.00107323	0.0655412	-1.38441	down	E19
NC_006088.4:84547027|84554016	540.335	272.686	623.055	0	0	0	9.56219e-05	0.00806412	7.41923	up	E19
NC_006088.4:88256232|88268179	320.719	397.87	364.317	0	0	0	1.55553e-06	0.000277211	7.8789	up	E19
NC_006088.4:88510057|88513608	265.57	0	253.845	0	0	0	0.0485586	0.835623	6.41825	up	E19
NC_006088.4:119250221|119282058	364.289	784.017	0	0	0	0	0.000707098	0.0500908	7.88096	up	E19
NC_006088.4:132187401|132197974	0	0	0	293.848	189.07	125.361	6.96389e-06	0.00102775	-7.73045	down	E19
NC_006088.4:132593578|132598993	342.025	418.239	476.765	0	0	0	4.2583e-05	0.0041897	7.45822	up	E19
NC_006088.4:135439679|135440400	0	442.207	334.509	0	0	0	0.0111118	0.390121	7.04961	up	E19
NC_006088.4:139349282|139355332	0	542.06	539.269	0	0	0	0.0225929	0.571394	6.74584	up	E19
NC_006088.4:166042098|166056476	86.3622	60.3465	117.928	0	0	0	0.0320082	0.711797	6.0491	up	E19
NC_006088.4:166355843|166373358	0	0	0	4.13633	3.58593	6.27424	0.0414541	0.789412	-5.83646	down	E19
NC_006088.4:167619355|167624972	974.589	411.965	621.04	2028.65	1929.2	2009.59	0.00430213	0.217688	-1.47587	down	E19
NC_006088.4:179603270|179607179	2179.91	1454	1483.82	568.25	0	301.685	0.00352305	0.183509	2.60886	up	E19
NC_006088.4:180581808|180591918	0	0	0	31.5289	9.31823	7.60852	0.00683069	0.309217	-6.7598	down	E19
NC_006088.4:195261222|195292157	0	0	0	104.624	75.585	92.5749	0.048826	0.835623	-5.70098	down	E19
NC_006089.4:1000287|1001591	1190.4	876.522	1517.12	3391.36	1718.24	4075.3	0.0133744	0.430655	-1.28383	down	E19
NC_006089.4:4552919|4566782	0	852.342	1221.46	0	0	0	0.00698401	0.309217	7.16	up	E19
NC_006089.4:6684370|6689524	0	635.189	620.635	0	0	0	0.00991806	0.364939	7.0774	up	E19
NC_006089.4:14149327|14156399	103.228	97.1006	65.7805	0	0	0	0.00612336	0.293094	6.67741	up	E19
NC_006089.4:16907404|16909351	0	0	0	200.842	177.341	0	0.00501205	0.246565	-7.29999	down	E19
NC_006089.4:22662295|22665515	125.512	143.887	112.472	1174.17	1101.78	672.158	1.06646e-11	3.77739e-09	-2.83222	down	E19
NC_006089.4:23387518|23408121	523.671	373.544	472.742	0	0	0	1.38666e-05	0.00175413	7.58243	up	E19
NC_006089.4:31634806|31639586	732.38	0	641.708	0	0	0	0.0391957	0.762809	6.55043	up	E19
NC_006089.4:33352958|33381741	299.779	523.685	272.899	0	0	0	0.0201093	0.571388	6.28203	up	E19
NC_006089.4:49160277|49162001	0	0	0	578.074	1002.3	350.743	0.000269213	0.0207294	-7.31751	down	E19
NC_006089.4:56607465|56618280	0	288.222	465.609	0	0	0	0.0347603	0.738083	6.59325	up	E19
NC_006089.4:65508966|65528358	1937.41	1546.52	1851.88	0	0	737.346	0.0125141	0.410416	2.76119	up	E19
NC_006089.4:65597692|65614343	0	0	0	474.576	205.713	467.913	3.13768e-06	0.000505166	-7.91106	down	E19
NC_006089.4:68553848|68563846	148.313	98.9245	154.652	0	0	0	0.0114704	0.390654	6.51761	up	E19
NC_006089.4:84113196|84131360	0	345.609	324.182	0	0	0	0.0149665	0.465011	6.88633	up	E19
NC_006089.4:117382727|117390377	4543.3	2469.19	3352.27	1142.77	1733.75	1768.1	0.00839924	0.350402	1.24665	up	E19
NC_006089.4:128365688|128367860	466.47	475.345	346.792	0	0	0	0.00633131	0.295072	6.66079	up	E19
NC_006089.4:132374987|132385654	475.84	446.102	500.315	0	0	0	2.47882e-05	0.00288835	7.50797	up	E19
NC_006090.4:8284795|8294888	2748.35	2421.2	1920.83	0	0	0	8.67558e-16	3.84111e-13	8.92131	up	E19
NC_006090.4:8284795|8345915	472.773	406.827	251.056	0	0	0	0.00146978	0.0839671	7.03691	up	E19
NC_006090.4:9251866|9254492	235.408	543.743	475.031	0	0	0	0.00940693	0.354461	6.59892	up	E19
NC_006090.4:18691190|18692054	4407.05	3472.96	3713.23	1684.93	1399.86	1789.06	0.00175185	0.0969537	1.33029	up	E19
NC_006090.4:21715092|21743218	564.386	401.112	212.099	0	0	0	1.56528e-06	0.000277211	7.95315	up	E19
NC_006090.4:39381339|39389221	231.384	477.86	0	902.331	1437.98	738.031	0.018049	0.541775	-2.02154	down	E19
NC_006090.4:44502160|44511693	6159.84	4413.92	6775.44	2115.05	1316.69	2184.34	0.00017567	0.0141414	1.70583	up	E19
NC_006090.4:44502160|44569446	856.981	676.092	951.265	158.538	171.803	0	0.00121501	0.0717263	3.07838	up	E19
NC_006090.4:48324249|48325250	791.192	915.479	1040.88	234.188	0	0	0.000586594	0.0432858	3.66756	up	E19
NC_006090.4:59393262|59400721	0	0	0	7.76964	18.9444	16.205	0.0234515	0.576841	-6.19384	down	E19
NC_006090.4:76644182|76644976	2191.54	2592.3	1725.11	837.879	640.93	1196.19	0.0089035	0.350402	1.32948	up	E19
NC_006090.4:76708733|76716328	1117.12	811.347	1371.95	535.818	353.439	530.062	0.00874408	0.350402	1.29692	up	E19
NC_006090.4:83398721|83407687	638.775	0	474.89	0	0	0	0.035244	0.738083	6.61566	up	E19
NC_006090.4:104695922|104700716	1712.55	1682.19	1399.9	1006.28	87.2377	677.714	0.0229074	0.571394	1.50947	up	E19
NC_006091.4:8616320|8626585	0	0	0	474.637	499.221	476.443	3.35224e-10	8.48117e-08	-8.40387	down	E19
NC_006091.4:30216686|30247710	2.03603	3.98355	2.07588	0	0	0	0.0366158	0.738083	5.92098	up	E19
NC_006091.4:31436175|31438902	0	310.917	334.173	0	0	0	0.0497591	0.835623	6.34917	up	E19
NC_006091.4:66611452|66635469	0	0	0	45.1883	54.4102	49.5043	0.00877042	0.350402	-6.60772	down	E19
NC_006091.4:75040128|75046071	0	0	0	70.6967	36.985	0	0.0112344	0.390121	-7.10259	down	E19
NC_006092.4:7332225|7346436	0	0	159.416	373.02	839.554	304.672	0.0369718	0.738083	-2.98444	down	E19
NC_006092.4:22817938|22836776	0	0	0	282.28	0	344.923	0.0100971	0.364939	-7.09049	down	E19
NC_006092.4:31512628|31522755	186.703	202.939	158.631	0	0	0	0.0441683	0.820088	5.76043	up	E19
NC_006092.4:50605972|50615493	1654.39	1471.31	1197.99	0	0	0	1.49406e-10	4.40997e-08	8.44687	up	E19
NC_006092.4:58041849|58050969	0	0	0	135.932	132.575	41.2381	0.0256831	0.606464	-6.18337	down	E19
NC_006093.4:10698359|10703224	0	0	0	394.296	0	242.975	0.0465991	0.833606	-6.432	down	E19
NC_006093.4:30951023|30957053	687.54	420.373	492.889	0	0	0	0.00320745	0.172133	6.8369	up	E19
NC_006094.4:5307495|5320140	876.049	0	793.3	0	0	0	0.0210704	0.571388	6.81782	up	E19
NC_006094.4:11923895|11925541	0	727.34	818.697	0	0	0	0.0117907	0.393987	7.02114	up	E19
NC_006094.4:12991219|12993511	1111.28	0	1006.32	0	0	0	0.0207898	0.571388	6.81781	up	E19
NC_006094.4:13675009|13683199	585.904	477.641	560.036	0	0	0	0.000989237	0.0625692	7.08177	up	E19
NC_006094.4:15326695|15329131	0	0	0	1058.39	1108.28	996.627	1.75697e-32	1.0372e-29	-10.7534	down	E19
NC_006094.4:15327503|15329131	6250.86	3970.45	4269.89	0	0	0	2.57244e-41	4.5558e-38	12.4746	up	E19
NC_006094.4:15328230|15329131	7059.1	3756.56	4694.65	0	0	0	4.1744e-34	3.69643e-31	11.7229	up	E19
NC_006094.4:16798378|16822522	190.695	155.459	121.517	0	0	0	0.0359072	0.738083	5.91711	up	E19
NC_006094.4:26376186|26376660	754.242	415.04	540.707	0	0	0	1.07675e-07	2.38366e-05	8.11419	up	E19
NC_006095.4:20963347|20968834	0	719.425	621.548	0	0	0	0.0428903	0.808071	6.43769	up	E19
NC_006095.4:23979637|23992590	977.181	739.717	0	0	0	0	0.000793796	0.0540697	7.81458	up	E19
NC_006095.4:25821540|25825490	22.3829	52.1343	30.5639	0	0	0	0.00798053	0.34472	6.635	up	E19
NC_006096.4:8514812|8526756	109.619	71.0846	50.802	382.905	467.584	201.551	4.81504e-05	0.00448813	-2.05579	down	E19
NC_006097.4:2382488|2390087	75.9228	495.151	406.397	0	0	0	7.16808e-05	0.00634733	7.59255	up	E19
NC_006097.4:3607187|3611625	0	328.416	184.833	0	0	0	0.0360764	0.738083	6.5708	up	E19
NC_006097.4:5423535|5425306	584.211	535.793	511.883	0	0	0	0.0262427	0.611524	6.1012	up	E19
NC_006097.4:11242884|11249132	0	276.222	385.561	0	0	0	0.0493931	0.835623	6.36802	up	E19
NC_006097.4:12588649|12592405	0	0	0	1210.68	0	1119.08	0.000936813	0.061448	-7.69475	down	E19
NC_006097.4:17257077|17270516	490.874	0	477.434	1659.43	834.913	1168.67	0.0322837	0.711797	-1.79325	down	E19
NC_006099.4:7237678|7238971	155.149	216.824	324.846	0	0	0	0.00939682	0.354461	6.58465	up	E19
NC_006099.4:8821911|8833784	268.799	328.696	0	616.612	668.203	701.487	0.0494139	0.835623	-1.65744	down	E19
NC_006099.4:11075395|11084918	0	0	0	159.41	380.045	0	0.0297779	0.67611	-6.7096	down	E19
NC_006099.4:19793667|19802296	0	0	0	283.54	0	226.364	0.0183904	0.542823	-6.84309	down	E19
NC_006100.4:12177398|12198266	191.096	138.476	175.894	0	0	0	0.0217279	0.571388	6.19551	up	E19
NC_006100.4:13953991|13955514	1327.05	952.021	913.294	0	0	0	2.60947e-05	0.00288835	7.5197	up	E19
NC_006101.4:8456630|8458456	16619.7	12159.8	14175.5	51140.3	41035	38618.7	1.2646e-05	0.00172278	-1.49925	down	E19
NC_006101.4:13473342|13473661	0	0	0	135.847	490.712	171.718	0.0463434	0.833606	-5.83088	down	E19
NC_006106.4:1834543|1834752	721.917	441.392	345.022	0	0	0	0.0211822	0.571388	6.27104	up	E19
NC_006107.4:946780|953618	171.013	130.7	0	0	0	0	0.0472023	0.835623	6.43702	up	E19
NC_006107.4:3255248|3258236	465.61	657.93	692.305	0	0	0	3.84357e-05	0.00400409	7.47154	up	E19
NC_006107.4:11150376|11165383	0	565.887	884.673	0	0	0	0.0370917	0.738083	6.56408	up	E19
NC_006115.4:2871349|2871746	783.834	451.057	381.959	2802.88	859.641	1604.37	0.017776	0.541775	-1.6098	down	E19
NC_006127.4:7468910|7475293	0	0	0	724.519	0	453.933	0.0142692	0.451262	-6.96024	down	E19
NC_006127.4:39216214|39217177	268.165	170.033	189.871	0	0	0	0.0325554	0.711797	6.024	up	E19
NT_462466.1:9089|13240	44.9593	109.955	107.436	0	0	0	0.0248512	0.59475	6.15179	up	E19
NT_464757.1:15637|16723	0	0	59.7811	466.274	505.287	299.232	0.022072	0.571388	-3.95955	down	E19

## Sheet: Table. S8
Table. S8. Differentially expressed exon circRNA and their target miRNAs
circRNA ID	Host gene	circRNA length	miRANDA target	RNAhybrid target	Intersect target
NC_006092.4:31512628|31522755	C5H15ORF41	406	gga-miR-101-2-5p,gga-miR-101-3p,gga-miR-140-3p,gga-miR-144-3p,gga-miR-146c-3p,gga-miR-148a-3p,gga-miR-1691,gga-miR-1744-3p,gga-miR-19b-5p,gga-miR-21-3p,gga-miR-217-5p,gga-miR-22-5p,gga-miR-27b-3p,gga-miR-3532-5p,gga-miR-455-3p,gga-miR-458a-3p,gga-miR-499-5p,gga-miR-6562-3p,gga-miR-6587-3p,gga-miR-6640-5p,gga-miR-7441-5p,gga-miR-7443-5p	gga-miR-1677-3p,gga-miR-1744-3p,gga-miR-1756a,gga-miR-181b-2-3p,gga-miR-21-3p,gga-miR-27b-3p,gga-miR-455-3p,gga-miR-6548-5p,gga-miR-6562-3p,gga-miR-6640-5p,gga-miR-6694-3p,gga-miR-7443-5p	gga-miR-455-3p,gga-miR-27b-3p,gga-miR-6562-3p,gga-miR-6640-5p,gga-miR-7443-5p,gga-miR-1744-3p,gga-miR-21-3p
NC_006088.4:59786491|59792400	TMTC1	621	gga-let-7d,gga-miR-128-3p,gga-miR-1329-5p,gga-miR-135a-1-3p,gga-miR-135a-3-3p,gga-miR-1397-5p,gga-miR-1458,gga-miR-1467-3p,gga-miR-1550-5p,gga-miR-1551-5p,gga-miR-1553-3p,gga-miR-1553-5p,gga-miR-1574-3p,gga-miR-1635,gga-miR-1637,gga-miR-1647,gga-miR-1653,gga-miR-1664-5p,gga-miR-1668-5p,gga-miR-1673,gga-miR-1684a-5p,gga-miR-1685-5p,gga-miR-1689-5p,gga-miR-1693,gga-miR-1695,gga-miR-1696,gga-miR-169…	gga-miR-128-3p,gga-miR-1329-5p,gga-miR-1397-5p,gga-miR-15a,gga-miR-15b-5p,gga-miR-15c-5p,gga-miR-1637,gga-miR-1647,gga-miR-1653,gga-miR-16-5p,gga-miR-1664-5p,gga-miR-1684a-5p,gga-miR-16c-5p,gga-miR-1730-3p,gga-miR-1745,gga-miR-1769-3p,gga-miR-1795,gga-miR-1802,gga-miR-1806,gga-miR-181a-5p,gga-miR-181b-5p,gga-miR-24-5p,gga-miR-32-5p,gga-miR-34a-5p,gga-miR-34b-5p,gga-miR-34c-5p,gga-miR-367,gga-miR-…	gga-miR-455-3p,gga-miR-181a-5p,gga-miR-1653,gga-miR-449c-5p,gga-miR-34b-5p,gga-miR-7465-5p,gga-miR-1806,gga-miR-181b-5p,gga-miR-1664-5p,gga-miR-1329-5p,gga-miR-1730-3p,gga-miR-24-5p,gga-miR-6698-3p,gga-miR-449b-5p,gga-miR-92-3p,gga-miR-6547-5p,gga-miR-6543-5p,gga-miR-460a-3p,gga-miR-34a-5p,gga-miR-1684a-5p,gga-miR-1397-5p,gga-miR-1637,gga-miR-32-5p,gga-miR-1647,gga-miR-34c-5p,gga-miR-1745,gga-miR…
NC_006092.4:9706689|9712961	ST5	368	gga-miR-130a-5p,gga-miR-1467-5p,gga-miR-146c-3p,gga-miR-1551-3p,gga-miR-1574-3p,gga-miR-1596-5p,gga-miR-1661,gga-miR-1677-3p,gga-miR-1734,gga-miR-1747-5p,gga-miR-1764-5p,gga-miR-1799,gga-miR-1800,gga-miR-183,gga-miR-187-5p,gga-miR-4732-5p,gga-miR-551-5p,gga-miR-6561-5p,gga-miR-6570-3p,gga-miR-6573-3p,gga-miR-6575-5p,gga-miR-6675-5p,gga-miR-6698-3p,gga-miR-9-5p	gga-miR-130a-5p,gga-miR-130c-5p,gga-miR-1596-5p,gga-miR-15a,gga-miR-15b-5p,gga-miR-15c-5p,gga-miR-16-5p,gga-miR-1661,gga-miR-1677-3p,gga-miR-16c-5p,gga-miR-1734,gga-miR-1747-5p,gga-miR-187-5p,gga-miR-6561-5p,gga-miR-6570-3p,gga-miR-6573-3p	gga-miR-130a-5p,gga-miR-1677-3p,gga-miR-6570-3p,gga-miR-1661,gga-miR-1747-5p,gga-miR-6561-5p,gga-miR-6573-3p,gga-miR-1596-5p,gga-miR-187-5p,gga-miR-1734
NC_006092.4:7332225|7346436	PPFIBP2	505	gga-miR-125b-5p,gga-miR-146a-5p,gga-miR-146b-5p,gga-miR-146c-5p,gga-miR-153-5p,gga-miR-1550-5p,gga-miR-1551-3p,gga-miR-1554,gga-miR-1567,gga-miR-1580,gga-miR-1585,gga-miR-1596-5p,gga-miR-1655-5p,gga-miR-1661,gga-miR-1691,gga-miR-1696,gga-miR-1697,gga-miR-1710,gga-miR-1729-3p,gga-miR-1730-3p,gga-miR-1764-3p,gga-miR-1769-5p,gga-miR-1771,gga-miR-1784-5p,gga-miR-1a-3p,gga-miR-1b-3p,gga-miR-206,gga-mi…	gga-miR-103-2-5p,gga-miR-107-5p,gga-miR-130a-5p,gga-miR-130c-5p,gga-miR-1667-5p,gga-miR-1691,gga-miR-1696,gga-miR-1697,gga-miR-1710,gga-miR-1727,gga-miR-1744-3p,gga-miR-1764-3p,gga-miR-1784-5p,gga-miR-1a-3p,gga-miR-1b-3p,gga-miR-204,gga-miR-206,gga-miR-22-5p,gga-miR-29a-3p,gga-miR-29b-3p,gga-miR-29c-3p,gga-miR-3536,gga-miR-449c-3p,gga-miR-455-5p,gga-miR-6589-5p,gga-miR-6640-5p,gga-miR-6670-5p,gga…	gga-miR-1696,gga-miR-29b-3p,gga-miR-449c-3p,gga-miR-455-5p,gga-miR-1764-3p,gga-miR-1a-3p,gga-miR-6589-5p,gga-miR-29a-3p,gga-miR-6640-5p,gga-miR-6670-5p,gga-miR-206,gga-miR-1b-3p,gga-miR-29c-3p,gga-miR-1697,gga-miR-1784-5p,gga-miR-1710,gga-miR-7455-3p,gga-miR-1691
NC_006088.4:57032643|57043666	BRAF	366	gga-miR-1555-3p,gga-miR-1596-5p,gga-miR-1633,gga-miR-1642,gga-miR-1667-5p,gga-miR-1668-5p,gga-miR-1689-5p,gga-miR-1691,gga-miR-1719,gga-miR-1721,gga-miR-1728-3p,gga-miR-1796,gga-miR-1806,gga-miR-1808,gga-miR-1813,gga-miR-194,gga-miR-3530-5p,gga-miR-3534,gga-miR-3539,gga-miR-460a-3p,gga-miR-4732-5p,gga-miR-490-5p,gga-miR-6589-5p,gga-miR-6625-5p,gga-miR-6696-3p,gga-miR-7456-3p	gga-miR-1633,gga-miR-1642,gga-miR-1689-5p,gga-miR-1719,gga-miR-1728-3p,gga-miR-1773-3p,gga-miR-1796,gga-miR-1806,gga-miR-1808,gga-miR-1813,gga-miR-18a-5p,gga-miR-18b-5p,gga-miR-3530-5p,gga-miR-3534,gga-miR-460a-3p,gga-miR-490-5p,gga-miR-6679-5p,gga-miR-6696-3p,gga-miR-7,gga-miR-7441-3p,gga-miR-7b	gga-miR-1642,gga-miR-1808,gga-miR-6696-3p,gga-miR-1813,gga-miR-1719,gga-miR-3534,gga-miR-1689-5p,gga-miR-1633,gga-miR-1796,gga-miR-1728-3p,gga-miR-3530-5p,gga-miR-460a-3p,gga-miR-1806,gga-miR-490-5p
NC_006091.4:66179780|66232327	SCFD2	473	gga-miR-128-3p,gga-miR-1354,gga-miR-1462-3p,gga-miR-1574-3p,gga-miR-1608,gga-miR-1609,gga-miR-1611,gga-miR-1653,gga-miR-1655-3p,gga-miR-1655-5p,gga-miR-1674,gga-miR-1689-5p,gga-miR-1699,gga-miR-17-3p,gga-miR-1724,gga-miR-1750,gga-miR-1756a,gga-miR-199-3p,gga-miR-200b-3p,gga-miR-2131-5p,gga-miR-221-5p,gga-miR-3064-5p,gga-miR-31-5p,gga-miR-3530-5p,gga-miR-3532-3p,gga-miR-365-2-5p,gga-miR-6543-5p,gg…	gga-miR-103-2-5p,gga-miR-107-5p,gga-miR-128-3p,gga-miR-1329-5p,gga-miR-1653,gga-miR-1655-5p,gga-miR-1689-5p,gga-miR-1695,gga-miR-1724,gga-miR-1796,gga-miR-1804,gga-miR-200b-3p,gga-miR-2131-5p,gga-miR-216b,gga-miR-3530-5p,gga-miR-429-3p,gga-miR-6544-3p,gga-miR-6550-3p,gga-miR-6577-5p,gga-miR-6623-3p,gga-miR-6674-3p,gga-miR-6699-5p	gga-miR-6550-3p,gga-miR-128-3p,gga-miR-1689-5p,gga-miR-1724,gga-miR-2131-5p,gga-miR-1653,gga-miR-200b-3p,gga-miR-3530-5p,gga-miR-6699-5p,gga-miR-1655-5p,gga-miR-6674-3p
NC_006091.4:39541276|39543218	LRP2BP	639	gga-miR-103-2-5p,gga-miR-106-3p,gga-miR-10a-5p,gga-miR-10b-5p,gga-miR-130a-5p,gga-miR-130b-5p,gga-miR-142-3p,gga-miR-1463,gga-miR-1465,gga-miR-1551-5p,gga-miR-1596-3p,gga-miR-15b-5p,gga-miR-15c-5p,gga-miR-1618-5p,gga-miR-1642,gga-miR-1647,gga-miR-1651-3p,gga-miR-1674,gga-miR-1696,gga-miR-1707,gga-miR-1710,gga-miR-1745,gga-miR-1748,gga-miR-1769-5p,gga-miR-1773-3p,gga-miR-1788-5p,gga-miR-1795,gga-m…	gga-miR-10a-5p,gga-miR-10b-5p,gga-miR-130b-5p,gga-miR-1596-3p,gga-miR-15a,gga-miR-15b-5p,gga-miR-15c-5p,gga-miR-1642,gga-miR-1647,gga-miR-1651-3p,gga-miR-16-5p,gga-miR-1674,gga-miR-1684a-5p,gga-miR-16c-5p,gga-miR-1707,gga-miR-1745,gga-miR-1773-3p,gga-miR-1781-5p,gga-miR-1795,gga-miR-205a,gga-miR-221-3p,gga-miR-222a,gga-miR-222b-3p,gga-miR-3064-3p,gga-miR-3532-3p,gga-miR-6549-3p,gga-miR-6549-5p,gg…	gga-miR-1795,gga-miR-6549-3p,gga-miR-6549-5p,gga-miR-6562-3p,gga-miR-10a-5p,gga-miR-1674,gga-miR-205a,gga-miR-1596-3p,gga-miR-15b-5p,gga-miR-6582-3p,gga-miR-6558-3p,gga-miR-6573-3p,gga-miR-1651-3p,gga-miR-15c-5p,gga-miR-1642,gga-miR-3064-3p,gga-miR-6589-5p,gga-miR-10b-5p,gga-miR-1647,gga-miR-1745,gga-miR-3532-3p,gga-miR-1707,gga-miR-1773-3p,gga-miR-130b-5p,gga-miR-6555-5p,gga-miR-221-3p,gga-miR-6…
NC_006091.4:32316195|32335655	ARHGAP10	564	gga-miR-103-2-5p,gga-miR-107-5p,gga-miR-1452,gga-miR-146c-3p,gga-miR-1550-3p,gga-miR-1560-3p,gga-miR-1580,gga-miR-1611,gga-miR-1626-3p,gga-miR-1637,gga-miR-1690-5p,gga-miR-1697,gga-miR-1709,gga-miR-1751-5p,gga-miR-183,gga-miR-193b-5p,gga-miR-19b-5p,gga-miR-21-3p,gga-miR-449c-3p,gga-miR-4732-5p,gga-miR-6552-3p,gga-miR-6560-5p,gga-miR-6562-3p,gga-miR-6570-3p,gga-miR-6584-5p,gga-miR-6660-3p,gga-miR-…	gga-miR-137-3p,gga-miR-1626-3p,gga-miR-1637,gga-miR-1641,gga-miR-1662,gga-miR-1690-5p,gga-miR-1697,gga-miR-1709,gga-miR-1727,gga-miR-1737,gga-miR-1786,gga-miR-1799,gga-miR-1806,gga-miR-21-3p,gga-miR-2188-5p,gga-miR-449c-3p,gga-miR-4732-5p,gga-miR-6562-3p,gga-miR-6570-3p,gga-miR-6577-5p,gga-miR-6584-5p,gga-miR-6660-3p,gga-miR-6664-3p,gga-miR-6675-3p,gga-miR-6697-5p	gga-miR-1637,gga-miR-449c-3p,gga-miR-6562-3p,gga-miR-6570-3p,gga-miR-1690-5p,gga-miR-1709,gga-miR-4732-5p,gga-miR-1626-3p,gga-miR-6664-3p,gga-miR-6675-3p,gga-miR-6660-3p,gga-miR-6584-5p,gga-miR-1697,gga-miR-21-3p,gga-miR-6697-5p
NC_006091.4:31436175|31438902	MMAA	530	gga-miR-107-3p,gga-miR-10a-5p,gga-miR-10b-5p,gga-miR-135a-5p,gga-miR-1451-5p,gga-miR-1574-3p,gga-miR-1625-5p,gga-miR-1649-3p,gga-miR-1667-5p,gga-miR-1679,gga-miR-1680-5p,gga-miR-1712-3p,gga-miR-1737,gga-miR-1738,gga-miR-1750,gga-miR-1760,gga-miR-1805-5p,gga-miR-183,gga-miR-21-3p,gga-miR-2129,gga-miR-219b,gga-miR-222b-5p,gga-miR-2954,gga-miR-29a-3p,gga-miR-29b-3p,gga-miR-29c-3p,gga-miR-30c-5p,gga-…	gga-miR-10a-5p,gga-miR-10b-5p,gga-miR-135a-5p,gga-miR-1625-5p,gga-miR-1649-3p,gga-miR-1678,gga-miR-1680-5p,gga-miR-1737,gga-miR-1738,gga-miR-1750,gga-miR-1760,gga-miR-1781-3p,gga-miR-196-1-3p,gga-miR-20b-3p,gga-miR-21-3p,gga-miR-219b,gga-miR-2954,gga-miR-29a-3p,gga-miR-29b-3p,gga-miR-29c-3p,gga-miR-3531-5p,gga-miR-383-3p,gga-miR-6562-3p,gga-miR-6646-3p,gga-miR-6649-5p,gga-miR-6654-3p,gga-miR-7460…	gga-miR-6646-3p,gga-miR-29b-3p,gga-miR-10a-5p,gga-miR-1680-5p,gga-miR-2954,gga-miR-1760,gga-miR-7460-3p,gga-miR-383-3p,gga-miR-3531-5p,gga-miR-135a-5p,gga-miR-10b-5p,gga-miR-29a-3p,gga-miR-1737,gga-miR-1750,gga-miR-1649-3p,gga-miR-6654-3p,gga-miR-219b,gga-miR-29c-3p,gga-miR-21-3p,gga-miR-1738,gga-miR-1625-5p,gga-miR-6649-5p
NC_006091.4:12637683|12642772	ZDHHC15	491	gga-let-7a-5p,gga-let-7c-5p,gga-let-7d,gga-miR-103-3p,gga-miR-107-3p,gga-miR-130b-3p,gga-miR-1460,gga-miR-1667-3p,gga-miR-1667-5p,gga-miR-1671,gga-miR-1685-3p,gga-miR-1693,gga-miR-1730-5p,gga-miR-1747-5p,gga-miR-1759-5p,gga-miR-203a,gga-miR-21-3p,gga-miR-223,gga-miR-3064-5p,gga-miR-3525,gga-miR-3532-3p,gga-miR-499-5p,gga-miR-6552-5p,gga-miR-6559-5p,gga-miR-6577-5p,gga-miR-6640-5p,gga-miR-6696-3p,…	gga-miR-1641,gga-miR-1667-5p,gga-miR-196-1-3p,gga-miR-223,gga-miR-301a-5p,gga-miR-3532-3p,gga-miR-429-3p,gga-miR-6559-3p,gga-miR-6705-5p	gga-miR-3532-3p,gga-miR-223,gga-miR-6705-5p,gga-miR-1667-5p
NC_006091.4:8616320|8626585	CHM	1038	gga-miR-103-2-5p,gga-miR-107-5p,gga-miR-1329-3p,gga-miR-1397-5p,gga-miR-1462-5p,gga-miR-146a-5p,gga-miR-146b-5p,gga-miR-146c-5p,gga-miR-1551-3p,gga-miR-1580,gga-miR-1618-5p,gga-miR-1642,gga-miR-1650,gga-miR-1651-3p,gga-miR-1671,gga-miR-16c-3p,gga-miR-1709,gga-miR-1715-3p,gga-miR-1747-5p,gga-miR-1751-5p,gga-miR-1764-3p,gga-miR-1786,gga-miR-1804,gga-miR-181b-5p,gga-miR-193a-3p,gga-miR-193b-3p,gga-m…	gga-miR-103-2-5p,gga-miR-107-5p,gga-miR-1329-3p,gga-miR-1618-5p,gga-miR-1620,gga-miR-16-2-3p,gga-miR-1655-3p,gga-miR-1702,gga-miR-1709,gga-miR-1728-3p,gga-miR-1744-3p,gga-miR-1747-5p,gga-miR-1760,gga-miR-1781-3p,gga-miR-1782,gga-miR-1786,gga-miR-181a-5p,gga-miR-181b-5p,gga-miR-193a-3p,gga-miR-193b-3p,gga-miR-200a-3p,gga-miR-216b,gga-miR-22-3p,gga-miR-22-5p,gga-miR-23b-3p,gga-miR-23b-5p,gga-miR-30…	gga-miR-107-5p,gga-miR-6549-5p,gga-miR-6665-5p,gga-miR-3530-3p,gga-miR-6615-3p,gga-miR-181b-5p,gga-miR-6611-5p,gga-miR-1329-3p,gga-miR-1786,gga-miR-103-2-5p,gga-miR-1747-5p,gga-miR-9-5p,gga-miR-6560-5p,gga-miR-460a-3p,gga-miR-6609-3p,gga-miR-193a-3p,gga-miR-6670-5p,gga-miR-22-3p,gga-miR-6699-5p,gga-miR-3594-3p,gga-miR-22-5p,gga-miR-1709,gga-miR-23b-5p,gga-miR-31-5p,gga-miR-1618-5p,gga-miR-6574-5p…
NC_006091.4:4218396|4220050	SLC9A6	377	gga-miR-1306-3p,gga-miR-1354,gga-miR-144-5p,gga-miR-1596-3p,gga-miR-1596-5p,gga-miR-1613,gga-miR-1680-5p,gga-miR-1683,gga-miR-1710,gga-miR-1719,gga-miR-1724,gga-miR-1728-3p,gga-miR-1730-3p,gga-miR-1739,gga-miR-1764-5p,gga-miR-1805-5p,gga-miR-1806,gga-miR-18a-3p,gga-miR-30a-5p,gga-miR-3594-3p,gga-miR-383-3p,gga-miR-449b-5p,gga-miR-449c-5p,gga-miR-455-3p,gga-miR-6544-3p,gga-miR-6553-5p,gga-miR-6555…	gga-miR-1306-3p,gga-miR-1596-5p,gga-miR-1613,gga-miR-1680-5p,gga-miR-1710,gga-miR-1769-5p,gga-miR-1805-5p,gga-miR-1806,gga-miR-3594-3p,gga-miR-6542-3p,gga-miR-6544-3p,gga-miR-6553-5p,gga-miR-6555-5p,gga-miR-6614-3p,gga-miR-6679-5p,gga-miR-7446-3p	gga-miR-6614-3p,gga-miR-1680-5p,gga-miR-6555-5p,gga-miR-1596-5p,gga-miR-1306-3p,gga-miR-6553-5p,gga-miR-1805-5p,gga-miR-6544-3p,gga-miR-1710,gga-miR-1613,gga-miR-3594-3p,gga-miR-1806,gga-miR-7446-3p
NC_006090.4:109277576|109284922	MUT	1291	gga-miR-103-2-5p,gga-miR-106-3p,gga-miR-107-5p,gga-miR-133a-5p,gga-miR-135a-3-3p,gga-miR-140-3p,gga-miR-1462-3p,gga-miR-1467-5p,gga-miR-1550-3p,gga-miR-1564-5p,gga-miR-1567,gga-miR-1569,gga-miR-15a,gga-miR-15b-5p,gga-miR-15c-3p,gga-miR-15c-5p,gga-miR-16-1-3p,gga-miR-16-5p,gga-miR-1609,gga-miR-1620,gga-miR-1625-5p,gga-miR-1669,gga-miR-1676-5p,gga-miR-1679,gga-miR-1680-5p,gga-miR-1689-5p,gga-miR-16…	gga-miR-106-3p,gga-miR-1329-5p,gga-miR-133a-5p,gga-miR-140-3p,gga-miR-1416-3p,gga-miR-1597-5p,gga-miR-15a,gga-miR-15b-5p,gga-miR-15c-3p,gga-miR-15c-5p,gga-miR-16-1-3p,gga-miR-1626-3p,gga-miR-16-5p,gga-miR-1676-5p,gga-miR-1679,gga-miR-1680-5p,gga-miR-1689-5p,gga-miR-1695,gga-miR-16c-3p,gga-miR-16c-5p,gga-miR-1710,gga-miR-1724,gga-miR-1727,gga-miR-17-3p,gga-miR-1751-5p,gga-miR-1754-5p,gga-miR-1764-…	gga-miR-15a,gga-miR-16c-3p,gga-miR-133a-5p,gga-miR-1680-5p,gga-miR-1754-5p,gga-miR-1751-5p,gga-miR-1774,gga-miR-6665-5p,gga-miR-1676-5p,gga-miR-15b-5p,gga-miR-1768,gga-miR-3525,gga-miR-1679,gga-miR-6578-3p,gga-miR-6655-5p,gga-miR-1689-5p,gga-miR-1724,gga-miR-17-3p,gga-miR-6573-3p,gga-miR-15c-3p,gga-miR-6584-5p,gga-miR-1710,gga-miR-6577-5p,gga-miR-15c-5p,gga-miR-6575-5p,gga-miR-449c-3p,gga-miR-176…
NC_006090.4:105624519|105626528	CCDC25	383	gga-miR-107-5p,gga-miR-146c-3p,gga-miR-1560-3p,gga-miR-1569,gga-miR-1626-5p,gga-miR-1647,gga-miR-1695,gga-miR-1710,gga-miR-1728-3p,gga-miR-1769-3p,gga-miR-1786,gga-miR-181b-5p,gga-miR-206,gga-miR-22-5p,gga-miR-222b-5p,gga-miR-6549-5p,gga-miR-6550-3p,gga-miR-6577-5p,gga-miR-6604-5p,gga-miR-6615-5p,gga-miR-6664-3p,gga-miR-6670-5p	gga-miR-1a-3p,gga-miR-1b-3p,gga-miR-206,gga-miR-22-5p,gga-miR-3531-3p,gga-miR-6550-3p,gga-miR-6657-3p,gga-miR-6664-3p	gga-miR-6550-3p,gga-miR-22-5p,gga-miR-206,gga-miR-6664-3p
NC_006090.4:104713663|104714974	ITSN2	413	gga-miR-103-2-5p,gga-miR-106-5p,gga-miR-107-5p,gga-miR-128-3p,gga-miR-130b-5p,gga-miR-135a-5p,gga-miR-1552-5p,gga-miR-1580,gga-miR-1583,gga-miR-1649-3p,gga-miR-1674,gga-miR-1676-3p,gga-miR-1676-5p,gga-miR-17-5p,gga-miR-1727,gga-miR-1736-3p,gga-miR-1786,gga-miR-184-3p,gga-miR-20a-5p,gga-miR-20b-5p,gga-miR-302b-3p,gga-miR-302c-3p,gga-miR-302d,gga-miR-3532-5p,gga-miR-449c-5p,gga-miR-455-3p,gga-miR-4…	gga-miR-106-5p,gga-miR-128-3p,gga-miR-130b-5p,gga-miR-17-5p,gga-miR-1769-5p,gga-miR-20a-5p,gga-miR-20b-5p,gga-miR-218-5p,gga-miR-23b-5p,gga-miR-302b-3p,gga-miR-302c-3p,gga-miR-302d,gga-miR-455-3p,gga-miR-456-3p,gga-miR-460a-5p,gga-miR-6551-3p,gga-miR-6556-5p,gga-miR-6614-3p,gga-miR-6641-3p	gga-miR-128-3p,gga-miR-455-3p,gga-miR-6551-3p,gga-miR-6556-5p,gga-miR-130b-5p,gga-miR-6614-3p,gga-miR-456-3p,gga-miR-17-5p,gga-miR-6641-3p,gga-miR-106-5p,gga-miR-302d,gga-miR-20b-5p,gga-miR-20a-5p,gga-miR-302c-3p,gga-miR-302b-3p
NC_006090.4:100620260|100621543	SMC6	280	gga-miR-148a-5p,gga-miR-1560-3p,gga-miR-1628,gga-miR-1647,gga-miR-1651-3p,gga-miR-1685-5p,gga-miR-1687-5p,gga-miR-1709,gga-miR-1722-5p,gga-miR-1784-5p,gga-miR-1799,gga-miR-19b-5p,gga-miR-2131-3p,gga-miR-27b-5p,gga-miR-30a-3p,gga-miR-34a-5p,gga-miR-460b-5p,gga-miR-6560-5p,gga-miR-6648-3p,gga-miR-7462-5p	gga-miR-1647,gga-miR-1651-3p,gga-miR-1680-5p,gga-miR-1722-5p,gga-miR-1784-5p,gga-miR-19b-5p,gga-miR-2131-3p,gga-miR-27b-5p,gga-miR-30a-3p,gga-miR-30e-3p,gga-miR-460b-5p,gga-miR-6555-5p,gga-miR-6574-3p,gga-miR-6694-3p	gga-miR-19b-5p,gga-miR-460b-5p,gga-miR-1651-3p,gga-miR-1722-5p,gga-miR-1647,gga-miR-30a-3p,gga-miR-2131-3p,gga-miR-1784-5p,gga-miR-27b-5p
NC_006090.4:99299583|99321613	NBAS	851	gga-miR-103-3p,gga-miR-107-3p,gga-miR-126-3p,gga-miR-128-3p,gga-miR-130a-3p,gga-miR-130a-5p,gga-miR-130b-3p,gga-miR-130b-5p,gga-miR-130c-3p,gga-miR-130c-5p,gga-miR-135a-2-3p,gga-miR-135a-5p,gga-miR-1555-3p,gga-miR-1556,gga-miR-1586,gga-miR-1596-5p,gga-miR-1644,gga-miR-1655-5p,gga-miR-1661,gga-miR-1667-5p,gga-miR-1668-3p,gga-miR-1672,gga-miR-1674,gga-miR-1682,gga-miR-1688,gga-miR-1710,gga-miR-1747…	gga-miR-103-3p,gga-miR-107-3p,gga-miR-128-3p,gga-miR-130a-3p,gga-miR-130b-3p,gga-miR-130c-3p,gga-miR-1329-5p,gga-miR-135a-5p,gga-miR-1644,gga-miR-1651-3p,gga-miR-1655-5p,gga-miR-1667-5p,gga-miR-1668-3p,gga-miR-1672,gga-miR-1682,gga-miR-1696,gga-miR-1710,gga-miR-1747-5p,gga-miR-1753,gga-miR-1769-5p,gga-miR-1775-3p,gga-miR-1808,gga-miR-194,gga-miR-2131-5p,gga-miR-2954,gga-miR-301a-3p,gga-miR-301b-3…	gga-miR-301b-3p,gga-miR-1753,gga-miR-107-3p,gga-miR-103-3p,gga-miR-1668-3p,gga-miR-6572-5p,gga-miR-2954,gga-miR-449c-5p,gga-miR-3607-3p,gga-miR-1644,gga-miR-1667-5p,gga-miR-194,gga-miR-1682,gga-miR-1672,gga-miR-449b-5p,gga-miR-6623-3p,gga-miR-1747-5p,gga-miR-6544-3p,gga-miR-1710,gga-miR-34a-5p,gga-miR-135a-5p,gga-miR-130a-3p,gga-miR-449a,gga-miR-7444-3p,gga-miR-34c-5p,gga-miR-6576-5p,gga-miR-6657…
NC_006090.4:99295487|99320282	NBAS	680	gga-miR-126-3p,gga-miR-130a-3p,gga-miR-130a-5p,gga-miR-130b-3p,gga-miR-130c-3p,gga-miR-130c-5p,gga-miR-135a-2-3p,gga-miR-1555-3p,gga-miR-1556,gga-miR-1562-5p,gga-miR-1581,gga-miR-1655-5p,gga-miR-1668-3p,gga-miR-1672,gga-miR-1674,gga-miR-1688,gga-miR-1710,gga-miR-1724,gga-miR-1747-5p,gga-miR-1753,gga-miR-1769-5p,gga-miR-1775-3p,gga-miR-1805-5p,gga-miR-1806,gga-miR-1813,gga-miR-194,gga-miR-219b,gga…	gga-miR-130a-3p,gga-miR-130b-3p,gga-miR-130c-3p,gga-miR-1651-3p,gga-miR-1655-5p,gga-miR-1668-3p,gga-miR-1672,gga-miR-1696,gga-miR-1710,gga-miR-1724,gga-miR-1747-5p,gga-miR-1753,gga-miR-1769-5p,gga-miR-1775-3p,gga-miR-1808,gga-miR-194,gga-miR-200a-3p,gga-miR-2131-5p,gga-miR-301a-3p,gga-miR-301b-3p,gga-miR-31-5p,gga-miR-34a-5p,gga-miR-34c-5p,gga-miR-3607-3p,gga-miR-449a,gga-miR-449b-5p,gga-miR-449c…	gga-miR-301b-3p,gga-miR-1753,gga-miR-1668-3p,gga-miR-6572-5p,gga-miR-449c-5p,gga-miR-3607-3p,gga-miR-194,gga-miR-1672,gga-miR-1724,gga-miR-449b-5p,gga-miR-1747-5p,gga-miR-6623-3p,gga-miR-6544-3p,gga-miR-1710,gga-miR-34a-5p,gga-miR-449a,gga-miR-130a-3p,gga-miR-34c-5p,gga-miR-6657-3p,gga-miR-130b-3p,gga-miR-1775-3p,gga-miR-130c-3p,gga-miR-301a-3p,gga-miR-6555-5p,gga-miR-6561-5p,gga-miR-31-5p,gga-mi…
NC_006088.4:49213129|49217512	POLDIP3	438	gga-miR-1456-5p,gga-miR-1460,gga-miR-146a-5p,gga-miR-146b-5p,gga-miR-153-5p,gga-miR-1550-5p,gga-miR-1553-3p,gga-miR-1569,gga-miR-1570,gga-miR-1574-3p,gga-miR-1597-3p,gga-miR-1653,gga-miR-1680-5p,gga-miR-1687-3p,gga-miR-1689-3p,gga-miR-1693,gga-miR-1773-3p,gga-miR-1773-5p,gga-miR-1790,gga-miR-1802,gga-miR-184-3p,gga-miR-2129,gga-miR-23b-3p,gga-miR-30c-1-3p,gga-miR-3531-5p,gga-miR-3532-3p,gga-miR-3…	gga-miR-10a-5p,gga-miR-10b-5p,gga-miR-1597-3p,gga-miR-1597-5p,gga-miR-1653,gga-miR-1668-3p,gga-miR-1680-5p,gga-miR-1687-3p,gga-miR-1693,gga-miR-1802,gga-miR-30c-1-3p,gga-miR-3532-3p,gga-miR-460b-5p,gga-miR-4732-5p,gga-miR-6542-3p,gga-miR-6548-3p,gga-miR-6549-5p,gga-miR-6554-3p,gga-miR-6562-3p,gga-miR-6583-5p,gga-miR-6611-5p,gga-miR-6662-3p	gga-miR-6611-5p,gga-miR-6562-3p,gga-miR-460b-5p,gga-miR-30c-1-3p,gga-miR-1680-5p,gga-miR-4732-5p,gga-miR-6583-5p,gga-miR-1597-3p,gga-miR-1653,gga-miR-1802,gga-miR-1687-3p,gga-miR-3532-3p,gga-miR-6542-3p,gga-miR-6548-3p,gga-miR-1693
NC_006090.4:83398721|83407687	LMBRD1	356	gga-miR-125b-3p,gga-miR-1550-3p,gga-miR-1673,gga-miR-1688,gga-miR-1690-5p,gga-miR-1730-3p,gga-miR-22-5p,gga-miR-3537,gga-miR-3539,gga-miR-6560-5p,gga-miR-6576-5p,gga-miR-6577-5p	gga-miR-1596-5p,gga-miR-1688,gga-miR-1693,gga-miR-1764-3p,gga-miR-1813,gga-miR-27b-3p,gga-miR-3537,gga-miR-6560-5p,gga-miR-6577-5p,gga-miR-6589-5p,gga-miR-6631-5p	gga-miR-6577-5p,gga-miR-3537,gga-miR-6560-5p,gga-miR-1688
NC_006090.4:76708733|76716328	RARS2	622	gga-miR-124c-3p,gga-miR-1456-5p,gga-miR-148a-3p,gga-miR-1560-3p,gga-miR-1596-5p,gga-miR-15a,gga-miR-15b-5p,gga-miR-15c-5p,gga-miR-1687-3p,gga-miR-17-5p,gga-miR-1710,gga-miR-1736-3p,gga-miR-1754-5p,gga-miR-1764-3p,gga-miR-1786,gga-miR-1787,gga-miR-1799,gga-miR-1802,gga-miR-1813,gga-miR-193a-3p,gga-miR-193b-3p,gga-miR-204,gga-miR-20a-5p,gga-miR-20b-5p,gga-miR-6561-5p,gga-miR-6562-3p,gga-miR-6582-3p…	gga-miR-106-5p,gga-miR-124c-3p,gga-miR-130a-5p,gga-miR-130c-5p,gga-miR-1596-5p,gga-miR-15a,gga-miR-15b-5p,gga-miR-15c-5p,gga-miR-16-1-3p,gga-miR-1620,gga-miR-16-5p,gga-miR-1687-3p,gga-miR-16c-3p,gga-miR-16c-5p,gga-miR-1710,gga-miR-1736-3p,gga-miR-17-5p,gga-miR-1764-3p,gga-miR-1786,gga-miR-1787,gga-miR-1802,gga-miR-200b-3p,gga-miR-204,gga-miR-20a-5p,gga-miR-20b-5p,gga-miR-2131-5p,gga-miR-34b-3p,gg…	gga-miR-15a,gga-miR-6562-3p,gga-miR-6652-5p,gga-miR-15b-5p,gga-miR-1786,gga-miR-124c-3p,gga-miR-1736-3p,gga-miR-9-5p,gga-miR-1787,gga-miR-1710,gga-miR-15c-5p,gga-miR-20a-5p,gga-miR-6649-3p,gga-miR-1764-3p,gga-miR-6561-5p,gga-miR-1596-5p,gga-miR-1802,gga-miR-204,gga-miR-1687-3p,gga-miR-17-5p,gga-miR-20b-5p
NC_006090.4:76644182|76644976	AKIRIN2	294	gga-miR-1354,gga-miR-1464,gga-miR-1551-3p,gga-miR-1626-3p,gga-miR-1642,gga-miR-1644,gga-miR-1696,gga-miR-1703-5p,gga-miR-1720-3p,gga-miR-1786,gga-miR-1793,gga-miR-1802,gga-miR-21-3p,gga-miR-221-5p,gga-miR-222b-5p,gga-miR-30a-3p,gga-miR-3530-3p,gga-miR-6555-3p,gga-miR-6584-5p,gga-miR-6587-3p,gga-miR-6649-3p,gga-miR-7472-5p	gga-let-7g-3p,gga-miR-1354,gga-miR-1626-3p,gga-miR-1698,gga-miR-1703-5p,gga-miR-21-3p,gga-miR-221-5p,gga-miR-3064-5p,gga-miR-3530-3p,gga-miR-6551-3p,gga-miR-6555-3p,gga-miR-6584-5p,gga-miR-6587-3p,gga-miR-7438-5p	gga-miR-1354,gga-miR-1626-3p,gga-miR-6555-3p,gga-miR-21-3p,gga-miR-6584-5p,gga-miR-221-5p,gga-miR-6587-3p,gga-miR-3530-3p,gga-miR-1703-5p
NC_006090.4:66399376|66402723	SLC16A10	581	gga-miR-100-5p,gga-miR-106-3p,gga-miR-106-5p,gga-miR-10b-3p,gga-miR-124a-3p,gga-miR-128-3p,gga-miR-1329-5p,gga-miR-133a-5p,gga-miR-1451-3p,gga-miR-1453,gga-miR-1456-5p,gga-miR-153-5p,gga-miR-1552-3p,gga-miR-1563,gga-miR-1574-3p,gga-miR-1585,gga-miR-1596-3p,gga-miR-1596-5p,gga-miR-15c-3p,gga-miR-1649-5p,gga-miR-1665,gga-miR-1667-3p,gga-miR-1687-3p,gga-miR-1687-5p,gga-miR-17-3p,gga-miR-1747-5p,gga-…	gga-miR-100-5p,gga-miR-106-3p,gga-miR-106-5p,gga-miR-10b-3p,gga-miR-124a-3p,gga-miR-128-3p,gga-miR-1329-5p,gga-miR-133a-5p,gga-miR-15c-3p,gga-miR-1649-5p,gga-miR-1667-3p,gga-miR-1687-5p,gga-miR-1727,gga-miR-1731-5p,gga-miR-17-3p,gga-miR-1743,gga-miR-17-5p,gga-miR-1786,gga-miR-1803,gga-miR-193b-5p,gga-miR-20a-5p,gga-miR-20b-5p,gga-miR-2129,gga-miR-214,gga-miR-3539,gga-miR-383-3p,gga-miR-449c-3p,gg…	gga-miR-124a-3p,gga-miR-133a-5p,gga-miR-6582-5p,gga-miR-106-5p,gga-miR-1329-5p,gga-miR-17-3p,gga-miR-3539,gga-miR-15c-3p,gga-miR-383-3p,gga-miR-1803,gga-miR-20a-5p,gga-miR-449c-3p,gga-miR-1687-5p,gga-miR-1667-3p,gga-miR-6568-3p,gga-miR-6699-5p,gga-miR-193b-5p,gga-miR-1649-5p,gga-miR-106-3p,gga-miR-6612-5p,gga-miR-128-3p,gga-miR-10b-3p,gga-miR-2129,gga-miR-6664-3p,gga-miR-100-5p,gga-miR-99a-5p,gga…
NC_006090.4:51335807|51401735	ARID1B	447	gga-miR-128-1-5p,gga-miR-128-2-5p,gga-miR-1462-5p,gga-miR-1463,gga-miR-146b-5p,gga-miR-1555-3p,gga-miR-1583,gga-miR-15c-3p,gga-miR-1603,gga-miR-1607,gga-miR-1626-5p,gga-miR-1635,gga-miR-1668-5p,gga-miR-1684a-5p,gga-miR-1687-3p,gga-miR-1689-5p,gga-miR-1724,gga-miR-1727,gga-miR-1745,gga-miR-1754-5p,gga-miR-1759-5p,gga-miR-1764-3p,gga-miR-1774,gga-miR-18b-3p,gga-miR-217-5p,gga-miR-2954,gga-miR-3064-…	gga-miR-128-1-5p,gga-miR-128-2-5p,gga-miR-1607,gga-miR-1635,gga-miR-1664-3p,gga-miR-1668-5p,gga-miR-1684a-5p,gga-miR-1687-3p,gga-miR-1689-5p,gga-miR-1724,gga-miR-1745,gga-miR-1759-5p,gga-miR-1774,gga-miR-18b-3p,gga-miR-217-5p,gga-miR-2954,gga-miR-3530-5p,gga-miR-3594-3p,gga-miR-460a-5p,gga-miR-6576-5p,gga-miR-6611-5p,gga-miR-6641-3p,gga-miR-6649-3p,gga-miR-6673-3p,gga-miR-6680-3p	gga-miR-217-5p,gga-miR-2954,gga-miR-1774,gga-miR-6611-5p,gga-miR-1668-5p,gga-miR-1689-5p,gga-miR-1724,gga-miR-128-1-5p,gga-miR-1684a-5p,gga-miR-18b-3p,gga-miR-6649-3p,gga-miR-6673-3p,gga-miR-1759-5p,gga-miR-6576-5p,gga-miR-1745,gga-miR-3594-3p,gga-miR-128-2-5p,gga-miR-3530-5p,gga-miR-1687-3p,gga-miR-1607,gga-miR-6641-3p,gga-miR-6680-3p,gga-miR-1635
NC_006090.4:48324249|48325250	KATNA1	495	gga-miR-124a-3p,gga-miR-1397-5p,gga-miR-1625-5p,gga-miR-1728-3p,gga-miR-181b-2-3p,gga-miR-1a-1-5p,gga-miR-2130,gga-miR-214,gga-miR-217-5p,gga-miR-24-3p,gga-miR-3594-3p	gga-miR-124a-3p,gga-miR-133a-5p,gga-miR-15c-3p,gga-miR-1717,gga-miR-181b-2-3p,gga-miR-214,gga-miR-3594-3p,gga-miR-6582-5p	gga-miR-181b-2-3p,gga-miR-124a-3p,gga-miR-3594-3p,gga-miR-214
NC_006090.4:44502160|44569446	PACRG	457	gga-miR-101-1-5p,gga-miR-103-2-5p,gga-miR-107-5p,gga-miR-124c-3p,gga-miR-144-5p,gga-miR-146c-3p,gga-miR-155,gga-miR-1574-3p,gga-miR-1580,gga-miR-1611,gga-miR-1668-5p,gga-miR-1671,gga-miR-1728-3p,gga-miR-1788-5p,gga-miR-204,gga-miR-206,gga-miR-222b-5p,gga-miR-24-3p,gga-miR-490-5p,gga-miR-551-5p,gga-miR-6577-5p,gga-miR-6615-3p,gga-miR-6664-3p,gga-miR-6680-3p,gga-miR-6705-5p,gga-miR-7463-5p,gga-miR-…	gga-miR-130a-5p,gga-miR-130c-5p,gga-miR-138-2-3p,gga-miR-1626-5p,gga-miR-1641,gga-miR-1696,gga-miR-1709,gga-miR-1728-3p,gga-miR-1782,gga-miR-1808,gga-miR-204,gga-miR-222b-5p,gga-miR-24-3p,gga-miR-490-5p,gga-miR-6664-3p	gga-miR-6664-3p,gga-miR-204,gga-miR-1728-3p,gga-miR-222b-5p,gga-miR-490-5p,gga-miR-24-3p
NC_006090.4:44502160|44511693	PACRG	322	gga-miR-101-1-5p,gga-miR-103-2-5p,gga-miR-107-5p,gga-miR-124c-3p,gga-miR-144-5p,gga-miR-1580,gga-miR-1611,gga-miR-1668-5p,gga-miR-1671,gga-miR-1728-3p,gga-miR-1788-5p,gga-miR-206,gga-miR-24-3p,gga-miR-490-5p,gga-miR-551-5p,gga-miR-6615-3p,gga-miR-6664-3p,gga-miR-6680-3p,gga-miR-7465-5p	gga-miR-138-2-3p,gga-miR-1641,gga-miR-1709,gga-miR-1728-3p,gga-miR-1782,gga-miR-222b-5p,gga-miR-24-3p,gga-miR-490-5p,gga-miR-6664-3p	gga-miR-6664-3p,gga-miR-490-5p,gga-miR-1728-3p,gga-miR-24-3p
NC_006090.4:39381339|39389221	SIPA1L2	819	gga-miR-107-5p,gga-miR-135a-5p,gga-miR-1465,gga-miR-148a-3p,gga-miR-1551-3p,gga-miR-1559-5p,gga-miR-1567,gga-miR-1591-3p,gga-miR-1597-3p,gga-miR-15b-5p,gga-miR-15c-5p,gga-miR-1609,gga-miR-1618-3p,gga-miR-1635,gga-miR-1641,gga-miR-1647,gga-miR-1653,gga-miR-1661,gga-miR-1674,gga-miR-1684a-5p,gga-miR-1699,gga-miR-1709,gga-miR-1740-5p,gga-miR-1748,gga-miR-1756a,gga-miR-1764-3p,gga-miR-1768,gga-miR-17…	gga-miR-1597-3p,gga-miR-1618-3p,gga-miR-1635,gga-miR-1641,gga-miR-1647,gga-miR-1653,gga-miR-1709,gga-miR-1748,gga-miR-1756a,gga-miR-1764-3p,gga-miR-1768,gga-miR-1772-5p,gga-miR-1795,gga-miR-1813,gga-miR-1a-1-5p,gga-miR-1a-2-5p,gga-miR-1b-5p,gga-miR-222b-5p,gga-miR-223,gga-miR-26a-3p,gga-miR-6544-5p,gga-miR-6583-5p,gga-miR-6586-5p,gga-miR-6611-5p,gga-miR-6640-5p,gga-miR-6665-5p,gga-miR-6670-5p,gga…	gga-miR-1795,gga-miR-1653,gga-miR-6586-5p,gga-miR-1768,gga-miR-1756a,gga-miR-6583-5p,gga-miR-1618-3p,gga-miR-1764-3p,gga-miR-6670-5p,gga-miR-1597-3p,gga-miR-1647,gga-miR-1a-2-5p,gga-miR-1772-5p,gga-miR-1748,gga-miR-1641,gga-miR-1b-5p,gga-miR-1709,gga-miR-6640-5p,gga-miR-1a-1-5p,gga-miR-222b-5p,gga-miR-1635
NC_006088.4:46679080|46681923	TMPO	387	gga-miR-122-5p,gga-miR-1465,gga-miR-1467-5p,gga-miR-1551-3p,gga-miR-1562-5p,gga-miR-1642,gga-miR-1647,gga-miR-1727,gga-miR-1773-3p,gga-miR-1786,gga-miR-187-5p,gga-miR-18a-3p,gga-miR-222b-5p,gga-miR-30c-1-3p,gga-miR-449c-3p,gga-miR-6552-5p,gga-miR-6562-3p,gga-miR-6674-3p	gga-miR-125b-5p,gga-miR-1642,gga-miR-1647,gga-miR-1727,gga-miR-1773-3p,gga-miR-187-5p,gga-miR-18a-3p,gga-miR-1a-1-5p,gga-miR-1a-2-5p,gga-miR-1b-5p,gga-miR-2131-3p,gga-miR-222b-5p,gga-miR-223,gga-miR-30c-1-3p,gga-miR-3531-5p,gga-miR-449c-3p,gga-miR-6543-5p,gga-miR-6574-5p,gga-miR-6674-3p	gga-miR-1642,gga-miR-1773-3p,gga-miR-449c-3p,gga-miR-30c-1-3p,gga-miR-1647,gga-miR-187-5p,gga-miR-222b-5p,gga-miR-18a-3p,gga-miR-6674-3p,gga-miR-1727
NC_006090.4:25493194|25525727	PPM1B	1515	gga-miR-101-3p,gga-miR-106-5p,gga-miR-128-1-5p,gga-miR-128-2-5p,gga-miR-130b-5p,gga-miR-135a-1-3p,gga-miR-144-5p,gga-miR-1451-3p,gga-miR-1452,gga-miR-1464,gga-miR-148a-5p,gga-miR-1560-3p,gga-miR-1564-5p,gga-miR-1591-3p,gga-miR-1592,gga-miR-1597-3p,gga-miR-15c-3p,gga-miR-16-2-3p,gga-miR-16-5p,gga-miR-1602,gga-miR-1609,gga-miR-1625-5p,gga-miR-1626-5p,gga-miR-1628,gga-miR-1642,gga-miR-1661,gga-miR-1…	gga-miR-130a-3p,gga-miR-130b-3p,gga-miR-130b-5p,gga-miR-130c-3p,gga-miR-1592,gga-miR-1625-5p,gga-miR-1628,gga-miR-1661,gga-miR-1667-3p,gga-miR-1668-3p,gga-miR-1673,gga-miR-1677-5p,gga-miR-1684b-3p,gga-miR-1710,gga-miR-1744-3p,gga-miR-1748,gga-miR-1753,gga-miR-1760,gga-miR-1769-5p,gga-miR-1772-5p,gga-miR-1781-5p,gga-miR-1796,gga-miR-181b-1-3p,gga-miR-18a-3p,gga-miR-19a-3p,gga-miR-19b-3p,gga-miR-21…	gga-miR-6646-3p,gga-miR-6549-3p,gga-miR-30e-3p,gga-miR-30d,gga-miR-218-5p,gga-miR-1744-3p,gga-miR-6586-5p,gga-miR-1592,gga-miR-1677-5p,gga-miR-18a-3p,gga-miR-3525,gga-miR-6542-3p,gga-miR-302c-3p,gga-miR-30c-5p,gga-miR-1673,gga-miR-1760,gga-miR-1661,gga-miR-1628,gga-miR-92-3p,gga-miR-460a-5p,gga-miR-30a-5p,gga-miR-6577-5p,gga-miR-1684b-3p,gga-miR-6554-3p,gga-miR-6548-5p,gga-miR-30b-5p,gga-miR-1667…
NC_006090.4:22910646|22921468	TRERF1	982	gga-miR-103-2-5p,gga-miR-107-5p,gga-miR-142-3p,gga-miR-1551-3p,gga-miR-1554,gga-miR-1560-3p,gga-miR-1570,gga-miR-1590,gga-miR-1591-3p,gga-miR-1597-5p,gga-miR-16-1-3p,gga-miR-1604,gga-miR-1635,gga-miR-1637,gga-miR-1649-3p,gga-miR-1649-5p,gga-miR-1650,gga-miR-1665,gga-miR-1679,gga-miR-1682,gga-miR-1683,gga-miR-1689-5p,gga-miR-1693,gga-miR-1696,gga-miR-1728-3p,gga-miR-1744-3p,gga-miR-1759-5p,gga-miR…	gga-miR-130a-3p,gga-miR-130c-3p,gga-miR-16-2-3p,gga-miR-1635,gga-miR-1637,gga-miR-1682,gga-miR-1693,gga-miR-1696,gga-miR-1759-5p,gga-miR-1808,gga-miR-19a-3p,gga-miR-19b-3p,gga-miR-204,gga-miR-216a,gga-miR-2188-5p,gga-miR-23b-3p,gga-miR-29a-3p,gga-miR-29b-3p,gga-miR-29c-3p,gga-miR-301a-3p,gga-miR-301b-3p,gga-miR-3530-3p,gga-miR-383-3p,gga-miR-454-3p,gga-miR-490-3p,gga-miR-6550-3p,gga-miR-6552-3p,g…	gga-miR-6646-3p,gga-miR-1696,gga-miR-6572-5p,gga-miR-3530-3p,gga-miR-7,gga-miR-7441-3p,gga-miR-6550-3p,gga-miR-1682,gga-miR-6663-5p,gga-miR-383-3p,gga-miR-1635,gga-miR-23b-3p,gga-miR-1637,gga-miR-6589-5p,gga-miR-29a-3p,gga-miR-7b,gga-miR-1759-5p,gga-miR-6552-3p,gga-miR-1693,gga-miR-216a,gga-miR-1808,gga-miR-490-3p,gga-miR-6696-3p,gga-miR-7472-5p,gga-miR-204,gga-miR-6587-3p
NC_006090.4:21715092|21743218	RPS6KC1	873	gga-miR-106-3p,gga-miR-124a-3p,gga-miR-124c-3p,gga-miR-130b-5p,gga-miR-130c-5p,gga-miR-135a-5p,gga-miR-1464,gga-miR-1465,gga-miR-146a-5p,gga-miR-146c-5p,gga-miR-148a-5p,gga-miR-1562-5p,gga-miR-1596-3p,gga-miR-1596-5p,gga-miR-15c-3p,gga-miR-1602,gga-miR-1603,gga-miR-1642,gga-miR-1644,gga-miR-1664-5p,gga-miR-1669,gga-miR-1677-3p,gga-miR-1680-3p,gga-miR-1680-5p,gga-miR-1682,gga-miR-1685-5p,gga-miR-1…	gga-miR-106-3p,gga-miR-124a-3p,gga-miR-128-3p,gga-miR-1596-3p,gga-miR-15c-3p,gga-miR-1603,gga-miR-1641,gga-miR-1664-5p,gga-miR-1680-5p,gga-miR-1685-5p,gga-miR-1731-3p,gga-miR-1739,gga-miR-17-3p,gga-miR-1751-5p,gga-miR-1804,gga-miR-1805-3p,gga-miR-199b,gga-miR-24-3p,gga-miR-3064-3p,gga-miR-30c-2-3p,gga-miR-34b-5p,gga-miR-6549-5p,gga-miR-6550-3p,gga-miR-6559-5p,gga-miR-6582-5p,gga-miR-6621-5p,gga-m…	gga-miR-3064-3p,gga-miR-124a-3p,gga-miR-6550-3p,gga-miR-1603,gga-miR-1680-5p,gga-miR-17-3p,gga-miR-7438-5p,gga-miR-1685-5p,gga-miR-1731-3p,gga-miR-34b-5p,gga-miR-15c-3p,gga-miR-24-3p,gga-miR-1596-3p,gga-miR-1739,gga-miR-6663-5p,gga-miR-7442-5p,gga-miR-30c-2-3p,gga-miR-6621-5p,gga-miR-106-3p,gga-miR-1664-5p
NC_006090.4:18691190|18692054	MARK1	258	gga-miR-130a-5p,gga-miR-1556,gga-miR-1779,gga-miR-1787,gga-miR-1791-3p,gga-miR-1793,gga-miR-1798-3p,gga-miR-2131-3p,gga-miR-222a,gga-miR-3531-5p,gga-miR-3594-3p,gga-miR-383-3p,gga-miR-456-3p,gga-miR-458b-5p,gga-miR-6561-5p	gga-miR-1779,gga-miR-1793,gga-miR-30a-3p,gga-miR-383-3p,gga-miR-456-3p,gga-miR-6701-3p	gga-miR-1793,gga-miR-383-3p,gga-miR-1779,gga-miR-456-3p
NC_006090.4:9251866|9254492	EHBP1	322	gga-miR-130a-5p,gga-miR-135a-5p,gga-miR-140-5p,gga-miR-1462-3p,gga-miR-1462-5p,gga-miR-146a-5p,gga-miR-146b-5p,gga-miR-146c-5p,gga-miR-1813,gga-miR-19b-5p,gga-miR-20b-3p,gga-miR-460b-5p,gga-miR-6572-5p,gga-miR-6577-5p,gga-miR-6631-5p,gga-miR-6646-3p,gga-miR-6669-3p,gga-miR-7455-3p	gga-miR-1662,gga-miR-1788-5p,gga-miR-1798-3p,gga-miR-20b-3p,gga-miR-460b-5p,gga-miR-6544-5p,gga-miR-6572-5p,gga-miR-6631-5p,gga-miR-6646-3p,gga-miR-6669-3p,gga-miR-7455-3p	gga-miR-20b-3p,gga-miR-6646-3p,gga-miR-460b-5p,gga-miR-6572-5p,gga-miR-6669-3p,gga-miR-7455-3p,gga-miR-6631-5p
NC_006090.4:8284795|8345915	ALK	481	gga-miR-1462-5p,gga-miR-1567,gga-miR-1574-3p,gga-miR-1602,gga-miR-1611,gga-miR-1650,gga-miR-1671,gga-miR-1674,gga-miR-1687-5p,gga-miR-1690-5p,gga-miR-1696,gga-miR-1697,gga-miR-1718,gga-miR-1764-3p,gga-miR-1784-5p,gga-miR-1793,gga-miR-1808,gga-miR-203a,gga-miR-2188-3p,gga-miR-24-3p,gga-miR-30c-2-3p,gga-miR-3532-5p,gga-miR-4732-5p,gga-miR-6549-3p,gga-miR-6551-3p,gga-miR-6556-5p,gga-miR-6559-5p,gga-…	gga-miR-1602,gga-miR-1687-5p,gga-miR-1697,gga-miR-1764-3p,gga-miR-1784-5p,gga-miR-1788-5p,gga-miR-1808,gga-miR-2188-3p,gga-miR-24-3p,gga-miR-30c-2-3p,gga-miR-6549-3p,gga-miR-6559-5p,gga-miR-6587-3p,gga-miR-6643-5p,gga-miR-6696-5p,gga-miR-6697-5p,gga-miR-7441-3p,gga-miR-7451-3p,gga-miR-7452-5p,gga-miR-7463-5p	gga-miR-1808,gga-miR-6549-3p,gga-miR-1687-5p,gga-miR-1764-3p,gga-miR-7452-5p,gga-miR-1602,gga-miR-7441-3p,gga-miR-2188-3p,gga-miR-6643-5p,gga-miR-6587-3p,gga-miR-1784-5p,gga-miR-1697,gga-miR-6697-5p,gga-miR-30c-2-3p,gga-miR-6559-5p,gga-miR-6696-5p,gga-miR-24-3p
NC_006090.4:8284795|8294888	ALK	285	gga-miR-1462-5p,gga-miR-1567,gga-miR-1574-3p,gga-miR-1650,gga-miR-1671,gga-miR-1674,gga-miR-1687-5p,gga-miR-1690-5p,gga-miR-1696,gga-miR-1697,gga-miR-1764-3p,gga-miR-1808,gga-miR-203a,gga-miR-2188-3p,gga-miR-30c-2-3p,gga-miR-4732-5p,gga-miR-6549-3p,gga-miR-6551-3p,gga-miR-6556-5p,gga-miR-6559-5p,gga-miR-6570-3p,gga-miR-6577-5p,gga-miR-6696-5p,gga-miR-6697-5p,gga-miR-7441-3p,gga-miR-7456-3p	gga-miR-1687-5p,gga-miR-1697,gga-miR-1788-5p,gga-miR-1808,gga-miR-2188-3p,gga-miR-30c-2-3p,gga-miR-6549-3p,gga-miR-6559-5p,gga-miR-6696-5p,gga-miR-6697-5p,gga-miR-7441-3p,gga-miR-7463-5p	gga-miR-1808,gga-miR-6549-3p,gga-miR-1687-5p,gga-miR-2188-3p,gga-miR-1697,gga-miR-6697-5p,gga-miR-30c-2-3p,gga-miR-6559-5p,gga-miR-6696-5p,gga-miR-7441-3p
NC_006088.4:1033348|1038038	FBXO18	708	gga-miR-101-3p,gga-miR-122-5p,gga-miR-1464,gga-miR-155,gga-miR-1550-3p,gga-miR-1553-5p,gga-miR-1596-5p,gga-miR-1597-3p,gga-miR-1625-5p,gga-miR-1649-5p,gga-miR-1672,gga-miR-1677-3p,gga-miR-1682,gga-miR-1687-5p,gga-miR-1696,gga-miR-1699,gga-miR-1706,gga-miR-1713,gga-miR-1729-5p,gga-miR-1731-3p,gga-miR-1748,gga-miR-1764-5p,gga-miR-1773-5p,gga-miR-1775-3p,gga-miR-1804,gga-miR-193a-5p,gga-miR-193b-3p,…	gga-miR-1625-5p,gga-miR-1649-5p,gga-miR-1672,gga-miR-1677-3p,gga-miR-1682,gga-miR-1687-5p,gga-miR-1713,gga-miR-1731-3p,gga-miR-1748,gga-miR-1764-5p,gga-miR-196-2-3p,gga-miR-200a-3p,gga-miR-223,gga-miR-22-5p,gga-miR-29a-3p,gga-miR-29b-3p,gga-miR-29c-3p,gga-miR-3530-3p,gga-miR-3539,gga-miR-3540,gga-miR-6516-5p,gga-miR-6646-3p,gga-miR-6663-5p,gga-miR-6696-5p,gga-miR-7,gga-miR-7b	gga-miR-6646-3p,gga-miR-1677-3p,gga-miR-1682,gga-miR-1672,gga-miR-1687-5p,gga-miR-1764-5p,gga-miR-1713,gga-miR-22-5p,gga-miR-1731-3p,gga-miR-3539,gga-miR-3540,gga-miR-6663-5p,gga-miR-1748,gga-miR-6516-5p,gga-miR-1625-5p,gga-miR-1649-5p,gga-miR-6696-5p
NC_006089.4:148974882|148979007	LOC420294	770	gga-miR-100-5p,gga-miR-106-3p,gga-miR-122-5p,gga-miR-1329-3p,gga-miR-137-3p,gga-miR-1462-3p,gga-miR-148a-3p,gga-miR-1552-3p,gga-miR-1553-5p,gga-miR-1570,gga-miR-1588,gga-miR-15a,gga-miR-15b-5p,gga-miR-15c-5p,gga-miR-16-5p,gga-miR-1635,gga-miR-1649-5p,gga-miR-1661,gga-miR-1669,gga-miR-1680-5p,gga-miR-1683,gga-miR-1687-5p,gga-miR-1688,gga-miR-17-3p,gga-miR-1707,gga-miR-1708,gga-miR-1718,gga-miR-172…	gga-let-7g-3p,gga-miR-100-5p,gga-miR-106-3p,gga-miR-122-5p,gga-miR-1329-3p,gga-miR-137-3p,gga-miR-15a,gga-miR-15b-5p,gga-miR-15c-5p,gga-miR-16-5p,gga-miR-1661,gga-miR-1669,gga-miR-1680-5p,gga-miR-1683,gga-miR-1687-5p,gga-miR-1688,gga-miR-16c-5p,gga-miR-1712-3p,gga-miR-1718,gga-miR-1727,gga-miR-1738,gga-miR-17-3p,gga-miR-1769-3p,gga-miR-1795,gga-miR-1796,gga-miR-202-5p,gga-miR-205a,gga-miR-205b,gg…	gga-miR-1683,gga-miR-15a,gga-miR-455-3p,gga-miR-1680-5p,gga-miR-205a,gga-miR-15b-5p,gga-miR-3525,gga-miR-122-5p,gga-miR-1329-3p,gga-miR-1661,gga-miR-17-3p,gga-miR-7460-3p,gga-miR-383-3p,gga-miR-15c-5p,gga-miR-1727,gga-miR-449c-3p,gga-miR-1687-5p,gga-miR-137-3p,gga-miR-1796,gga-miR-1669,gga-miR-1718,gga-miR-1688,gga-miR-16-5p,gga-miR-106-3p,gga-miR-2129,gga-miR-2131-5p,gga-miR-100-5p,gga-miR-6654-…
NC_006089.4:137062718|137064108	MTBP	535	gga-miR-103-2-5p,gga-miR-103-3p,gga-miR-107-3p,gga-miR-1306-3p,gga-miR-1453,gga-miR-1464,gga-miR-1465,gga-miR-1551-3p,gga-miR-1590,gga-miR-1591-5p,gga-miR-1603,gga-miR-1611,gga-miR-1620,gga-miR-1628,gga-miR-1633,gga-miR-1649-5p,gga-miR-1650,gga-miR-1663-5p,gga-miR-1669,gga-miR-1678,gga-miR-1683,gga-miR-1699,gga-miR-1717,gga-miR-1724,gga-miR-1748,gga-miR-1764-3p,gga-miR-1773-5p,gga-miR-1782,gga-mi…	gga-miR-103-3p,gga-miR-107-3p,gga-miR-1416-5p,gga-miR-1611,gga-miR-1619,gga-miR-1633,gga-miR-1663-5p,gga-miR-1667-5p,gga-miR-1683,gga-miR-1699,gga-miR-1717,gga-miR-1724,gga-miR-1764-3p,gga-miR-1783,gga-miR-24-3p,gga-miR-301a-5p,gga-miR-301b-5p,gga-miR-30c-1-3p,gga-miR-3532-5p,gga-miR-6570-3p,gga-miR-6571-5p,gga-miR-6574-5p,gga-miR-6680-3p	gga-miR-1683,gga-miR-6570-3p,gga-miR-301b-5p,gga-miR-1611,gga-miR-1764-3p,gga-miR-107-3p,gga-miR-1633,gga-miR-1724,gga-miR-103-3p,gga-miR-301a-5p,gga-miR-30c-1-3p,gga-miR-6574-5p,gga-miR-1717,gga-miR-6680-3p,gga-miR-3532-5p,gga-miR-1699,gga-miR-1783,gga-miR-1663-5p,gga-miR-24-3p
NC_006089.4:132374987|132385654	EMC2	531	gga-miR-1603,gga-miR-1609,gga-miR-1637,gga-miR-1655-5p,gga-miR-1665,gga-miR-1747-5p,gga-miR-1768,gga-miR-1786,gga-miR-1803,gga-miR-181a-5p,gga-miR-181b-5p,gga-miR-187-3p,gga-miR-19b-5p,gga-miR-200a-5p,gga-miR-2129,gga-miR-34b-5p,gga-miR-3525,gga-miR-3532-3p,gga-miR-3532-5p,gga-miR-3534,gga-miR-458a-3p,gga-miR-499-5p,gga-miR-6556-5p,gga-miR-6610-3p,gga-miR-6623-3p,gga-miR-6649-3p,gga-miR-7449-3p,g…	gga-miR-135a-5p,gga-miR-1603,gga-miR-1637,gga-miR-1651-3p,gga-miR-1651-5p,gga-miR-1655-5p,gga-miR-1747-5p,gga-miR-1764-3p,gga-miR-1798-3p,gga-miR-19a-3p,gga-miR-19b-3p,gga-miR-200a-5p,gga-miR-301a-5p,gga-miR-30a-3p,gga-miR-3532-3p,gga-miR-3532-5p,gga-miR-499-5p,gga-miR-6556-5p,gga-miR-6574-5p,gga-miR-6623-3p,gga-miR-6649-3p,gga-miR-6680-3p,gga-miR-7472-3p	gga-miR-6649-3p,gga-miR-1637,gga-miR-6556-5p,gga-miR-1603,gga-miR-1747-5p,gga-miR-499-5p,gga-miR-6623-3p,gga-miR-7472-3p,gga-miR-200a-5p,gga-miR-3532-5p,gga-miR-3532-3p,gga-miR-1655-5p
NC_006089.4:128365688|128367860	STK3	325	gga-miR-137-3p,gga-miR-140-3p,gga-miR-1467-5p,gga-miR-1552-3p,gga-miR-1559-3p,gga-miR-1626-5p,gga-miR-1637,gga-miR-1678,gga-miR-1727,gga-miR-1764-3p,gga-miR-1769-5p,gga-miR-187-5p,gga-miR-196-1-3p,gga-miR-22-3p,gga-miR-23b-3p,gga-miR-3064-5p,gga-miR-6556-5p,gga-miR-6586-5p,gga-miR-6612-5p,gga-miR-6659-3p,gga-miR-6710-3p	gga-miR-137-3p,gga-miR-140-3p,gga-miR-1620,gga-miR-1678,gga-miR-1764-3p,gga-miR-1769-5p,gga-miR-1772-5p,gga-miR-187-5p,gga-miR-22-3p,gga-miR-23b-3p,gga-miR-460a-5p,gga-miR-6556-5p,gga-miR-6586-5p,gga-miR-6612-5p	gga-miR-6556-5p,gga-miR-1764-3p,gga-miR-140-3p,gga-miR-137-3p,gga-miR-22-3p,gga-miR-187-5p,gga-miR-1769-5p,gga-miR-1678,gga-miR-6586-5p,gga-miR-23b-3p,gga-miR-6612-5p
NC_006089.4:126919070|126926243	INTS8	1143	gga-let-7a-5p,gga-let-7b,gga-let-7c-5p,gga-let-7d,gga-let-7f-5p,gga-let-7g-5p,gga-let-7i,gga-miR-103-3p,gga-miR-107-3p,gga-miR-125b-3p,gga-miR-1306-3p,gga-miR-142-3p,gga-miR-1467-3p,gga-miR-1467-5p,gga-miR-148a-5p,gga-miR-1551-5p,gga-miR-1574-3p,gga-miR-1592,gga-miR-15b-5p,gga-miR-15c-5p,gga-miR-16-1-3p,gga-miR-16-2-3p,gga-miR-1647,gga-miR-1651-3p,gga-miR-1667-5p,gga-miR-1677-3p,gga-miR-1684b-3p,…	gga-miR-103-3p,gga-miR-107-3p,gga-miR-10b-3p,gga-miR-15a,gga-miR-15b-5p,gga-miR-15c-5p,gga-miR-16-2-3p,gga-miR-1647,gga-miR-16-5p,gga-miR-1689-5p,gga-miR-1690-5p,gga-miR-1691,gga-miR-16c-5p,gga-miR-1721,gga-miR-1727,gga-miR-1728-5p,gga-miR-1753,gga-miR-1764-3p,gga-miR-1771,gga-miR-1772-5p,gga-miR-1781-5p,gga-miR-1804,gga-miR-1808,gga-miR-18b-3p,gga-miR-218-5p,gga-miR-26a-5p,gga-miR-301a-5p,gga-mi…	gga-miR-1753,gga-miR-107-3p,gga-miR-103-3p,gga-miR-218-5p,gga-miR-301a-5p,gga-miR-15b-5p,gga-miR-1771,gga-miR-6586-5p,gga-miR-383-5p,gga-miR-6565-3p,gga-miR-1689-5p,gga-miR-1690-5p,gga-miR-3539,gga-miR-16-2-3p,gga-miR-15c-5p,gga-miR-1691,gga-miR-18b-3p,gga-miR-1764-3p,gga-miR-1647,gga-miR-1808,gga-miR-7472-5p,gga-miR-1804,gga-miR-6621-5p
NC_006089.4:124853782|124856236	SLC7A7	470	gga-miR-122-5p,gga-miR-1416-3p,gga-miR-1559-5p,gga-miR-1586,gga-miR-1602,gga-miR-1609,gga-miR-1611,gga-miR-1668-5p,gga-miR-1671,gga-miR-1689-3p,gga-miR-1724,gga-miR-1744-3p,gga-miR-1748,gga-miR-1764-5p,gga-miR-1769-3p,gga-miR-2129,gga-miR-217-5p,gga-miR-3064-3p,gga-miR-30c-2-3p,gga-miR-31-5p,gga-miR-3594-3p,gga-miR-365-2-5p,gga-miR-383-3p,gga-miR-454-3p,gga-miR-4732-5p,gga-miR-6562-3p,gga-miR-658…	gga-miR-122-5p,gga-miR-1609,gga-miR-1611,gga-miR-1689-3p,gga-miR-1724,gga-miR-1748,gga-miR-1769-3p,gga-miR-1783,gga-miR-217-5p,gga-miR-3064-3p,gga-miR-3594-3p,gga-miR-365-2-5p,gga-miR-383-3p,gga-miR-6596-3p,gga-miR-6631-5p,gga-miR-6654-3p,gga-miR-6680-3p,gga-miR-6685-3p,gga-miR-6698-3p,gga-miR-7441-5p,gga-miR-7456-3p	gga-miR-3064-3p,gga-miR-122-5p,gga-miR-365-2-5p,gga-miR-6698-3p,gga-miR-1611,gga-miR-6685-3p,gga-miR-1724,gga-miR-1609,gga-miR-217-5p,gga-miR-6596-3p,gga-miR-6654-3p,gga-miR-1689-3p,gga-miR-1769-3p,gga-miR-383-3p,gga-miR-6680-3p,gga-miR-7456-3p,gga-miR-1748,gga-miR-3594-3p,gga-miR-6631-5p,gga-miR-7441-5p
NC_006089.4:121543325|121544222	ZBTB10	898	gga-let-7d,gga-miR-106-3p,gga-miR-124a-3p,gga-miR-140-5p,gga-miR-1458,gga-miR-1460,gga-miR-1463,gga-miR-146c-3p,gga-miR-148a-5p,gga-miR-153-5p,gga-miR-1554,gga-miR-1585,gga-miR-1590,gga-miR-1620,gga-miR-1635,gga-miR-1649-5p,gga-miR-1651-3p,gga-miR-1653,gga-miR-1662,gga-miR-1683,gga-miR-1689-5p,gga-miR-17-3p,gga-miR-1760,gga-miR-1764-3p,gga-miR-1774,gga-miR-1775-3p,gga-miR-1782,gga-miR-1783,gga-mi…	gga-miR-103-2-5p,gga-miR-106-3p,gga-miR-107-5p,gga-miR-124a-3p,gga-miR-140-5p,gga-miR-1620,gga-miR-1649-5p,gga-miR-1653,gga-miR-1662,gga-miR-1676-5p,gga-miR-1689-5p,gga-miR-17-3p,gga-miR-1760,gga-miR-1764-3p,gga-miR-1782,gga-miR-1783,gga-miR-1784-5p,gga-miR-200a-3p,gga-miR-205a,gga-miR-205b,gga-miR-21-3p,gga-miR-219b,gga-miR-27b-3p,gga-miR-301b-5p,gga-miR-31-5p,gga-miR-3525,gga-miR-3530-5p,gga-mi…	gga-miR-124a-3p,gga-miR-1653,gga-miR-6572-5p,gga-miR-1662,gga-miR-205a,gga-miR-3525,gga-miR-1760,gga-miR-1689-5p,gga-miR-6570-5p,gga-miR-17-3p,gga-miR-6560-5p,gga-miR-140-5p,gga-miR-6577-5p,gga-miR-1783,gga-miR-6649-3p,gga-miR-1764-3p,gga-miR-7451-3p,gga-miR-6660-3p,gga-miR-499-3p,gga-miR-6699-5p,gga-miR-1649-5p,gga-miR-106-3p,gga-miR-1620,gga-miR-1782,gga-miR-6671-5p,gga-miR-7447-5p,gga-miR-6561…
NC_006089.4:117382727|117390377	EYA1	317	gga-miR-10a-5p,gga-miR-10b-3p,gga-miR-10b-5p,gga-miR-1553-3p,gga-miR-1560-3p,gga-miR-1596-3p,gga-miR-1715-3p,gga-miR-1748,gga-miR-1793,gga-miR-1800,gga-miR-6586-5p,gga-miR-6615-3p,gga-miR-6664-3p,gga-miR-6679-5p	gga-miR-10a-5p,gga-miR-10b-5p,gga-miR-1715-3p,gga-miR-1717,gga-miR-1748,gga-miR-187-3p,gga-miR-6664-3p	gga-miR-6664-3p,gga-miR-10a-5p,gga-miR-1715-3p,gga-miR-10b-5p,gga-miR-1748
NC_006089.4:102784009|102809028	MIB1	1600	gga-let-7a-2-3p,gga-let-7c-3p,gga-miR-103-2-5p,gga-miR-103-3p,gga-miR-107-3p,gga-miR-122-5p,gga-miR-124c-3p,gga-miR-125b-3p,gga-miR-1354,gga-miR-1397-5p,gga-miR-144-3p,gga-miR-1453,gga-miR-1456-5p,gga-miR-1464,gga-miR-1465,gga-miR-1552-3p,gga-miR-1553-5p,gga-miR-1590,gga-miR-1597-5p,gga-miR-16-5p,gga-miR-1605,gga-miR-1608,gga-miR-1626-5p,gga-miR-1637,gga-miR-1647,gga-miR-1650,gga-miR-1655-5p,gga-…	gga-let-7a-2-3p,gga-let-7c-3p,gga-miR-103-3p,gga-miR-107-3p,gga-miR-122-5p,gga-miR-124c-3p,gga-miR-125b-3p,gga-miR-1354,gga-miR-137-3p,gga-miR-1397-5p,gga-miR-1597-5p,gga-miR-15a,gga-miR-15b-5p,gga-miR-15c-5p,gga-miR-1605,gga-miR-1608,gga-miR-1650,gga-miR-1655-5p,gga-miR-1656,gga-miR-16-5p,gga-miR-1661,gga-miR-1668-3p,gga-miR-1683,gga-miR-1689-5p,gga-miR-16c-5p,gga-miR-1710,gga-miR-1712-3p,gga-mi…	gga-miR-1683,gga-miR-1795,gga-miR-1597-5p,gga-miR-29b-3p,gga-miR-6556-5p,gga-miR-6614-3p,gga-miR-107-3p,gga-let-7c-3p,gga-miR-1354,gga-miR-103-3p,gga-miR-1668-3p,gga-miR-1754-5p,gga-miR-6582-3p,gga-miR-6611-5p,gga-miR-122-5p,gga-miR-1760,gga-miR-1689-5p,gga-miR-124c-3p,gga-miR-1661,gga-miR-1732,gga-miR-6623-3p,gga-miR-1656,gga-miR-1736-3p,gga-miR-9-5p,gga-miR-383-3p,gga-miR-6659-3p,gga-miR-1710,g…
NC_006089.4:98710978|98738164	PPP4R1	1510	gga-let-7a-2-3p,gga-let-7a-3p,gga-let-7a-5p,gga-let-7b,gga-let-7c-5p,gga-let-7g-3p,gga-miR-101-3p,gga-miR-103-2-5p,gga-miR-103-3p,gga-miR-106-3p,gga-miR-107-3p,gga-miR-107-5p,gga-miR-126-3p,gga-miR-130a-3p,gga-miR-130b-3p,gga-miR-130b-5p,gga-miR-130c-3p,gga-miR-138-2-3p,gga-miR-1458,gga-miR-1463,gga-miR-1464,gga-miR-147,gga-miR-153-5p,gga-miR-1556,gga-miR-1562-5p,gga-miR-15b-5p,gga-miR-15c-5p,gga…	gga-let-7a-2-3p,gga-let-7c-3p,gga-let-7g-3p,gga-miR-106-3p,gga-miR-106-5p,gga-miR-130a-3p,gga-miR-130b-3p,gga-miR-130b-5p,gga-miR-130c-3p,gga-miR-1644,gga-miR-1650,gga-miR-1663-5p,gga-miR-1665,gga-miR-1678,gga-miR-1689-5p,gga-miR-1695,gga-miR-1696,gga-miR-1700,gga-miR-1717,gga-miR-1730-3p,gga-miR-17-3p,gga-miR-17-5p,gga-miR-1768,gga-miR-1783,gga-miR-1788-5p,gga-miR-1803,gga-miR-1804,gga-miR-1805-…	gga-miR-1696,gga-miR-1695,gga-miR-206,gga-miR-1717,gga-miR-1644,gga-miR-1768,gga-miR-3525,gga-let-7g-3p,gga-miR-1665,gga-miR-6570-5p,gga-miR-1689-5p,gga-miR-17-3p,gga-miR-6573-3p,gga-miR-196-5p,gga-miR-9-5p,gga-miR-6547-5p,gga-miR-460a-5p,gga-miR-6663-5p,gga-miR-383-3p,gga-miR-6659-3p,gga-miR-6544-3p,gga-miR-6577-5p,gga-miR-1783,gga-miR-3531-5p,gga-miR-130a-3p,gga-miR-6709-5p,gga-miR-1650,gga-miR…
NC_006089.4:91169425|91170912	ZNF516	1488	gga-let-7b,gga-let-7c-5p,gga-miR-122-5p,gga-miR-124c-3p,gga-miR-128-1-5p,gga-miR-128-2-5p,gga-miR-128-3p,gga-miR-135a-5p,gga-miR-1456-5p,gga-miR-1458,gga-miR-1465,gga-miR-153-5p,gga-miR-1569,gga-miR-1574-3p,gga-miR-1585,gga-miR-1590,gga-miR-1609,gga-miR-1625-5p,gga-miR-1644,gga-miR-1649-5p,gga-miR-1650,gga-miR-1651-3p,gga-miR-1655-5p,gga-miR-1668-5p,gga-miR-1671,gga-miR-1677-3p,gga-miR-1685-5p,gg…	gga-miR-106-3p,gga-miR-122-5p,gga-miR-124c-3p,gga-miR-128-1-5p,gga-miR-128-2-5p,gga-miR-128-3p,gga-miR-135a-5p,gga-miR-1605,gga-miR-1650,gga-miR-1651-3p,gga-miR-1668-5p,gga-miR-1687-3p,gga-miR-1691,gga-miR-1695,gga-miR-1696,gga-miR-1698,gga-miR-1700,gga-miR-1702,gga-miR-1703-5p,gga-miR-1736-3p,gga-miR-1739,gga-miR-17-3p,gga-miR-1747-5p,gga-miR-1750,gga-miR-1751-5p,gga-miR-1759-5p,gga-miR-1781-3p,…	gga-miR-6549-3p,gga-miR-1696,gga-miR-6551-3p,gga-miR-6556-5p,gga-miR-203a,gga-miR-1695,gga-miR-1751-5p,gga-miR-6574-3p,gga-miR-205a,gga-miR-6558-3p,gga-miR-1781-3p,gga-miR-122-5p,gga-miR-1668-5p,gga-miR-6550-3p,gga-miR-6565-3p,gga-miR-124c-3p,gga-miR-17-3p,gga-miR-1747-5p,gga-miR-1651-3p,gga-miR-456-3p,gga-miR-1736-3p,gga-miR-6573-3p,gga-miR-6659-3p,gga-miR-3064-5p,gga-miR-6544-5p,gga-miR-135a-5p…
NC_006089.4:89481892|89487272	INVS	1119	gga-miR-103-2-5p,gga-miR-107-5p,gga-miR-1464,gga-miR-148a-5p,gga-miR-1554,gga-miR-1555-3p,gga-miR-1560-3p,gga-miR-1574-5p,gga-miR-1590,gga-miR-1609,gga-miR-1611,gga-miR-1647,gga-miR-1655-5p,gga-miR-1656,gga-miR-1670,gga-miR-1674,gga-miR-1677-5p,gga-miR-1683,gga-miR-1684a-5p,gga-miR-1698,gga-miR-1724,gga-miR-1748,gga-miR-1764-3p,gga-miR-1768,gga-miR-1769-5p,gga-miR-1775-3p,gga-miR-1790,gga-miR-179…	gga-miR-103-3p,gga-miR-107-3p,gga-miR-133a-5p,gga-miR-1597-5p,gga-miR-15a,gga-miR-15b-5p,gga-miR-15c-5p,gga-miR-1609,gga-miR-1611,gga-miR-16-2-3p,gga-miR-1647,gga-miR-1651-3p,gga-miR-1655-5p,gga-miR-1656,gga-miR-16-5p,gga-miR-1674,gga-miR-1677-5p,gga-miR-16c-5p,gga-miR-1724,gga-miR-1769-5p,gga-miR-1775-3p,gga-miR-1804,gga-miR-183,gga-miR-19b-5p,gga-miR-216b,gga-miR-218-5p,gga-miR-29a-3p,gga-miR-2…	gga-miR-6549-3p,gga-miR-455-3p,gga-miR-6549-5p,gga-miR-218-5p,gga-miR-6645-5p,gga-miR-1674,gga-miR-1677-5p,gga-miR-6611-5p,gga-miR-6578-3p,gga-miR-1724,gga-miR-6623-3p,gga-miR-1609,gga-miR-92-3p,gga-miR-1656,gga-miR-6543-5p,gga-miR-383-3p,gga-miR-6577-5p,gga-miR-6590-5p,gga-miR-6673-3p,gga-miR-1611,gga-miR-32-5p,gga-miR-1647,gga-miR-1775-3p,gga-miR-183,gga-miR-458a-3p,gga-miR-1769-5p,gga-miR-1655…
NC_006089.4:84113196|84131360	GALNT1	745	gga-miR-106-3p,gga-miR-1457,gga-miR-1560-3p,gga-miR-1563,gga-miR-1564-5p,gga-miR-1569,gga-miR-1583,gga-miR-1588,gga-miR-1683,gga-miR-17-3p,gga-miR-1702,gga-miR-1709,gga-miR-1728-3p,gga-miR-1753,gga-miR-1782,gga-miR-183,gga-miR-19b-5p,gga-miR-214,gga-miR-22-5p,gga-miR-221-5p,gga-miR-301a-3p,gga-miR-301b-3p,gga-miR-33-5p,gga-miR-3532-5p,gga-miR-367,gga-miR-551-5p,gga-miR-6553-5p,gga-miR-6562-3p,gga…	gga-miR-106-3p,gga-miR-130a-3p,gga-miR-130b-3p,gga-miR-130c-3p,gga-miR-138-2-3p,gga-miR-140-5p,gga-miR-1702,gga-miR-1709,gga-miR-1737,gga-miR-17-3p,gga-miR-1753,gga-miR-1787,gga-miR-181b-1-3p,gga-miR-183,gga-miR-205a,gga-miR-214,gga-miR-23b-3p,gga-miR-301a-3p,gga-miR-301b-3p,gga-miR-3531-3p,gga-miR-3537,gga-miR-454-3p,gga-miR-6553-5p,gga-miR-6566-3p,gga-miR-6570-5p,gga-miR-6608-3p,gga-miR-6612-5p…	gga-miR-6566-3p,gga-miR-301b-3p,gga-miR-183,gga-miR-6646-3p,gga-miR-6570-5p,gga-miR-1753,gga-miR-1702,gga-miR-1709,gga-miR-17-3p,gga-miR-301a-3p,gga-miR-6670-5p,gga-miR-6608-3p,gga-miR-214,gga-miR-6553-5p,gga-miR-6660-3p,gga-miR-106-3p,gga-miR-6612-5p
NC_006089.4:68553848|68563846	KIAA1468	937	gga-miR-10a-3p,gga-miR-130b-5p,gga-miR-135a-1-3p,gga-miR-135a-2-3p,gga-miR-142-5p,gga-miR-1460,gga-miR-1462-5p,gga-miR-148a-3p,gga-miR-1550-5p,gga-miR-1551-3p,gga-miR-1560-3p,gga-miR-1626-5p,gga-miR-1644,gga-miR-1650,gga-miR-1667-3p,gga-miR-1691,gga-miR-17-5p,gga-miR-1718,gga-miR-1728-3p,gga-miR-1747-5p,gga-miR-1773-3p,gga-miR-1798-3p,gga-miR-193a-5p,gga-miR-193b-5p,gga-miR-1a-3p,gga-miR-1b-3p,gg…	gga-miR-106-3p,gga-miR-106-5p,gga-miR-130b-5p,gga-miR-135a-1-3p,gga-miR-138-2-3p,gga-miR-142-5p,gga-miR-1597-5p,gga-miR-15c-3p,gga-miR-1626-5p,gga-miR-1628,gga-miR-1650,gga-miR-1667-3p,gga-miR-1687-5p,gga-miR-1691,gga-miR-1693,gga-miR-1718,gga-miR-17-3p,gga-miR-1747-5p,gga-miR-17-5p,gga-miR-1787,gga-miR-1798-3p,gga-miR-1805-5p,gga-miR-193a-5p,gga-miR-193b-5p,gga-miR-1a-3p,gga-miR-1b-3p,gga-miR-20…	gga-miR-193a-5p,gga-miR-142-5p,gga-miR-6516-5p,gga-miR-1747-5p,gga-miR-6573-3p,gga-miR-1b-3p,gga-miR-1798-3p,gga-miR-20a-5p,gga-miR-1691,gga-miR-1626-5p,gga-miR-1667-3p,gga-miR-1a-3p,gga-miR-1650,gga-miR-6670-5p,gga-miR-1718,gga-miR-6576-5p,gga-miR-193b-5p,gga-miR-130b-5p,gga-miR-135a-1-3p,gga-miR-17-5p,gga-miR-3532-5p,gga-miR-6669-3p,gga-miR-20b-5p
NC_006089.4:65597692|65614343	FARS2	916	gga-let-7a-5p,gga-let-7d,gga-let-7f-5p,gga-let-7g-3p,gga-let-7g-5p,gga-let-7i,gga-miR-10a-3p,gga-miR-133a-3p,gga-miR-133b,gga-miR-133c-3p,gga-miR-1354,gga-miR-1451-3p,gga-miR-1463,gga-miR-146c-3p,gga-miR-148a-5p,gga-miR-153-5p,gga-miR-1562-5p,gga-miR-1570,gga-miR-1581,gga-miR-1592,gga-miR-1596-5p,gga-miR-15c-3p,gga-miR-1625-5p,gga-miR-1626-3p,gga-miR-1626-5p,gga-miR-1635,gga-miR-1656,gga-miR-1663…	gga-miR-133a-3p,gga-miR-133b,gga-miR-133c-3p,gga-miR-1397-5p,gga-miR-1416-3p,gga-miR-1592,gga-miR-1596-5p,gga-miR-15c-3p,gga-miR-1620,gga-miR-1626-3p,gga-miR-1626-5p,gga-miR-1635,gga-miR-1644,gga-miR-1651-3p,gga-miR-1656,gga-miR-1663-5p,gga-miR-1680-5p,gga-miR-1687-3p,gga-miR-1693,gga-miR-1697,gga-miR-1747-5p,gga-miR-1790,gga-miR-200b-3p,gga-miR-221-5p,gga-miR-22-5p,gga-miR-26a-5p,gga-miR-30a-5p,…	gga-miR-6549-3p,gga-miR-455-3p,gga-miR-30d,gga-miR-1680-5p,gga-miR-1592,gga-miR-3525,gga-miR-7449-3p,gga-miR-30c-5p,gga-miR-6550-3p,gga-miR-133a-3p,gga-miR-1747-5p,gga-miR-1656,gga-miR-15c-3p,gga-miR-1697,gga-miR-30a-5p,gga-miR-133b,gga-miR-1626-5p,gga-miR-6649-3p,gga-miR-3534,gga-miR-30b-5p,gga-miR-1790,gga-miR-221-5p,gga-miR-30e-5p,gga-miR-1626-3p,gga-miR-1596-5p,gga-miR-1687-3p,gga-miR-133c-3p…
NC_006089.4:65508966|65528358	FARS2	313	gga-miR-137-3p,gga-miR-153-5p,gga-miR-1574-3p,gga-miR-1596-3p,gga-miR-1641,gga-miR-1684b-3p,gga-miR-1689-5p,gga-miR-1699,gga-miR-1717,gga-miR-222b-5p,gga-miR-383-5p,gga-miR-551-5p,gga-miR-6550-3p,gga-miR-6573-3p,gga-miR-6621-5p,gga-miR-6654-3p,gga-miR-7456-3p	gga-miR-125b-3p,gga-miR-137-3p,gga-miR-1596-3p,gga-miR-1717,gga-miR-29a-3p,gga-miR-29b-3p,gga-miR-29c-3p,gga-miR-6550-3p,gga-miR-6573-3p,gga-miR-6587-3p,gga-miR-6621-5p,gga-miR-6640-5p	gga-miR-6550-3p,gga-miR-6573-3p,gga-miR-137-3p,gga-miR-1717,gga-miR-1596-3p,gga-miR-6621-5p
NC_006089.4:56607465|56618280	CTDP1	536	gga-let-7g-3p,gga-miR-103-2-5p,gga-miR-107-5p,gga-miR-1453,gga-miR-1462-5p,gga-miR-1465,gga-miR-1551-3p,gga-miR-1553-3p,gga-miR-1554,gga-miR-1555-3p,gga-miR-1569,gga-miR-1570,gga-miR-1591-3p,gga-miR-1603,gga-miR-1625-5p,gga-miR-1628,gga-miR-1633,gga-miR-1687-5p,gga-miR-1696,gga-miR-1712-3p,gga-miR-1717,gga-miR-1731-3p,gga-miR-1739,gga-miR-1769-5p,gga-miR-1783,gga-miR-193a-5p,gga-miR-3532-3p,gga-m…	gga-let-7g-3p,gga-miR-1591-3p,gga-miR-1603,gga-miR-1625-5p,gga-miR-1668-3p,gga-miR-1696,gga-miR-1717,gga-miR-1781-5p,gga-miR-193a-3p,gga-miR-193b-3p,gga-miR-199-5p,gga-miR-30a-3p,gga-miR-30e-3p,gga-miR-449b-3p,gga-miR-455-3p,gga-miR-4732-5p,gga-miR-6547-5p,gga-miR-6549-3p,gga-miR-6554-3p,gga-miR-6561-5p,gga-miR-6643-5p,gga-miR-6652-5p,gga-miR-6656-5p,gga-miR-6659-3p,gga-miR-6696-3p,gga-miR-7441-3…	gga-miR-6549-3p,gga-miR-1696,gga-miR-455-3p,gga-miR-7452-5p,gga-miR-1591-3p,gga-miR-1603,gga-miR-4732-5p,gga-miR-6561-5p,gga-miR-6652-5p,gga-miR-7441-3p,gga-miR-6547-5p,gga-miR-7444-3p,gga-miR-7472-5p,gga-miR-1717,gga-miR-6659-3p,gga-miR-1625-5p,gga-let-7g-3p,gga-miR-6554-3p
NC_006089.4:49160277|49162001	GOLGA4	376	gga-miR-106-3p,gga-miR-107-5p,gga-miR-10b-3p,gga-miR-130b-5p,gga-miR-148a-5p,gga-miR-1553-5p,gga-miR-1560-3p,gga-miR-1596-5p,gga-miR-1633,gga-miR-1649-5p,gga-miR-1680-5p,gga-miR-17-3p,gga-miR-205a,gga-miR-34a-5p,gga-miR-3594-3p,gga-miR-460a-3p,gga-miR-6554-3p,gga-miR-6590-3p,gga-miR-6604-5p,gga-miR-7472-3p	gga-miR-106-3p,gga-miR-10b-3p,gga-miR-130b-5p,gga-miR-1633,gga-miR-1649-5p,gga-miR-1668-3p,gga-miR-1680-5p,gga-miR-17-3p,gga-miR-205a,gga-miR-205b,gga-miR-460a-3p,gga-miR-6549-3p,gga-miR-6554-3p,gga-miR-6710-3p,gga-miR-7472-3p	gga-miR-10b-3p,gga-miR-130b-5p,gga-miR-1633,gga-miR-1680-5p,gga-miR-17-3p,gga-miR-7472-3p,gga-miR-205a,gga-miR-460a-3p,gga-miR-1649-5p,gga-miR-106-3p,gga-miR-6554-3p
NC_006089.4:47799749|47802307	BMPER	257	gga-miR-10a-5p,gga-miR-126-5p,gga-miR-135a-1-3p,gga-miR-142-3p,gga-miR-1460,gga-miR-1564-5p,gga-miR-1572,gga-miR-1578,gga-miR-1596-5p,gga-miR-1697,gga-miR-1769-5p,gga-miR-1805-5p,gga-miR-183,gga-miR-184-5p,gga-miR-18a-5p,gga-miR-18b-5p,gga-miR-205a,gga-miR-2954,gga-miR-301b-5p,gga-miR-3064-5p,gga-miR-458b-5p,gga-miR-490-3p,gga-miR-6544-3p,gga-miR-6548-3p,gga-miR-6599-5p,gga-miR-6615-3p,gga-miR-66…	gga-let-7a-3p,gga-let-7f-3p,gga-miR-1596-5p,gga-miR-1644,gga-miR-1672,gga-miR-1747-5p,gga-miR-1769-5p,gga-miR-205a,gga-miR-205b,gga-miR-21-3p,gga-miR-2954,gga-miR-490-3p,gga-miR-6548-3p,gga-miR-6599-5p,gga-miR-6615-3p,gga-miR-6621-5p,gga-miR-6645-5p,gga-miR-6649-5p,gga-miR-7469-5p	gga-miR-490-3p,gga-miR-6645-5p,gga-miR-1596-5p,gga-miR-2954,gga-miR-7469-5p,gga-miR-205a,gga-miR-1769-5p,gga-miR-6599-5p,gga-miR-6615-3p,gga-miR-6621-5p,gga-miR-6548-3p
NC_006089.4:41306038|41306928	FAM198A	891	gga-let-7a-5p,gga-let-7b,gga-let-7d,gga-let-7f-5p,gga-let-7g-3p,gga-let-7k-5p,gga-miR-103-3p,gga-miR-107-3p,gga-miR-10a-5p,gga-miR-128-1-5p,gga-miR-128-2-5p,gga-miR-133a-3p,gga-miR-133b,gga-miR-133c-3p,gga-miR-135a-2-3p,gga-miR-135a-3-3p,gga-miR-1462-3p,gga-miR-1553-3p,gga-miR-1570,gga-miR-1574-3p,gga-miR-1583,gga-miR-1585,gga-miR-1591-3p,gga-miR-15b-5p,gga-miR-15c-5p,gga-miR-1635,gga-miR-1647,gg…	gga-miR-103-3p,gga-miR-107-3p,gga-miR-10a-5p,gga-miR-10b-5p,gga-miR-128-1-5p,gga-miR-128-2-5p,gga-miR-133a-3p,gga-miR-133b,gga-miR-133c-3p,gga-miR-135a-2-3p,gga-miR-135a-3-3p,gga-miR-1650,gga-miR-1668-5p,gga-miR-1680-5p,gga-miR-1687-3p,gga-miR-1748,gga-miR-1759-5p,gga-miR-18a-3p,gga-miR-2129,gga-miR-214,gga-miR-2954,gga-miR-3064-3p,gga-miR-30b-3p,gga-miR-456-3p,gga-miR-460a-3p,gga-miR-490-5p,gga-…	gga-miR-6551-3p,gga-miR-10a-5p,gga-miR-107-3p,gga-miR-1680-5p,gga-miR-103-3p,gga-miR-2954,gga-miR-92-5p,gga-miR-30b-3p,gga-miR-135a-3-3p,gga-miR-18a-3p,gga-miR-6656-5p,gga-miR-490-5p,gga-miR-6611-5p,gga-miR-133a-3p,gga-miR-1668-5p,gga-miR-135a-2-3p,gga-miR-6546-5p,gga-miR-6698-3p,gga-miR-6573-3p,gga-miR-456-3p,gga-miR-6606-5p,gga-miR-460a-3p,gga-miR-6577-5p,gga-miR-133b,gga-miR-128-1-5p,gga-miR-6…
NC_006089.4:40376666|40403404	OSBPL10	653	gga-let-7d,gga-miR-124c-3p,gga-miR-1451-5p,gga-miR-147,gga-miR-1553-3p,gga-miR-1553-5p,gga-miR-1554,gga-miR-1560-3p,gga-miR-1570,gga-miR-1579,gga-miR-1591-5p,gga-miR-1596-5p,gga-miR-15a,gga-miR-15b-5p,gga-miR-15c-5p,gga-miR-16-5p,gga-miR-1625-5p,gga-miR-1641,gga-miR-1644,gga-miR-1671,gga-miR-1689-5p,gga-miR-1696,gga-miR-16c-3p,gga-miR-16c-5p,gga-miR-1703-5p,gga-miR-1718,gga-miR-1721,gga-miR-1728-…	gga-let-7a-5p,gga-let-7b,gga-let-7c-5p,gga-let-7d,gga-let-7f-5p,gga-let-7g-5p,gga-let-7i,gga-let-7k-5p,gga-miR-135a-5p,gga-miR-1591-5p,gga-miR-1596-5p,gga-miR-15a,gga-miR-15b-5p,gga-miR-15c-5p,gga-miR-16-2-3p,gga-miR-1625-5p,gga-miR-1644,gga-miR-16-5p,gga-miR-1667-5p,gga-miR-1671,gga-miR-16c-5p,gga-miR-1721,gga-miR-1728-3p,gga-miR-1768,gga-miR-1771,gga-miR-194,gga-miR-200b-3p,gga-miR-203a,gga-miR…	gga-miR-15a,gga-miR-1671,gga-miR-15b-5p,gga-miR-1644,gga-miR-1768,gga-miR-1771,gga-miR-1591-5p,gga-miR-6663-5p,gga-let-7d,gga-miR-15c-5p,gga-miR-6548-5p,gga-miR-16c-5p,gga-miR-16-5p,gga-miR-458a-3p,gga-miR-30c-1-3p,gga-miR-1596-5p,gga-miR-1721,gga-miR-1728-3p,gga-miR-6610-3p,gga-miR-21-3p,gga-miR-1625-5p
NC_006089.4:40392525|40403404	OSBPL10	442	gga-miR-124c-3p,gga-miR-1451-5p,gga-miR-147,gga-miR-1553-3p,gga-miR-1554,gga-miR-1579,gga-miR-1591-5p,gga-miR-1596-5p,gga-miR-1641,gga-miR-1689-5p,gga-miR-16c-3p,gga-miR-1703-5p,gga-miR-1718,gga-miR-1721,gga-miR-1728-3p,gga-miR-1768,gga-miR-1781-5p,gga-miR-21-3p,gga-miR-3594-3p,gga-miR-375,gga-miR-458a-3p,gga-miR-6548-5p,gga-miR-6589-5p,gga-miR-6610-3p	gga-miR-1591-5p,gga-miR-1596-5p,gga-miR-16-2-3p,gga-miR-1721,gga-miR-1728-3p,gga-miR-1768,gga-miR-200b-3p,gga-miR-203a,gga-miR-2131-5p,gga-miR-21-3p,gga-miR-429-3p,gga-miR-458a-3p,gga-miR-6548-5p,gga-miR-6574-5p,gga-miR-6698-3p	gga-miR-1591-5p,gga-miR-458a-3p,gga-miR-6548-5p,gga-miR-1721,gga-miR-1596-5p,gga-miR-1728-3p,gga-miR-21-3p,gga-miR-1768
NC_006089.4:33352958|33381741	CREB5	295	gga-miR-103-2-5p,gga-miR-10a-3p,gga-miR-1655-5p,gga-miR-1679,gga-miR-1718,gga-miR-1793,gga-miR-18a-5p,gga-miR-18b-5p,gga-miR-200a-3p,gga-miR-2188-5p,gga-miR-22-5p,gga-miR-383-3p,gga-miR-6575-5p,gga-miR-6576-5p,gga-miR-6577-5p,gga-miR-6611-5p,gga-miR-6623-3p,gga-miR-6654-3p,gga-miR-6680-3p,gga-miR-99a-3p	gga-miR-135a-5p,gga-miR-1618-5p,gga-miR-1655-5p,gga-miR-1663-3p,gga-miR-1679,gga-miR-1718,gga-miR-18a-5p,gga-miR-18b-5p,gga-miR-200a-3p,gga-miR-22-5p,gga-miR-27b-3p,gga-miR-6575-5p,gga-miR-6623-3p,gga-miR-6680-3p	gga-miR-6575-5p,gga-miR-6623-3p,gga-miR-18a-5p,gga-miR-200a-3p,gga-miR-1718,gga-miR-6680-3p,gga-miR-1655-5p,gga-miR-22-5p,gga-miR-1679,gga-miR-18b-5p
NC_006089.4:31634806|31639586	MPP6	276	gga-miR-101-1-5p,gga-miR-142-3p,gga-miR-1463,gga-miR-1656,gga-miR-20b-3p,gga-miR-365-2-5p	gga-miR-1656,gga-miR-23b-5p,gga-miR-365-2-5p,gga-miR-6568-3p,gga-miR-6574-5p,gga-miR-6577-5p	gga-miR-365-2-5p,gga-miR-1656
NC_006088.4:29586273|29616206	PPHLN1	844	gga-let-7a-2-3p,gga-miR-130a-5p,gga-miR-1354,gga-miR-1451-3p,gga-miR-1467-5p,gga-miR-147,gga-miR-1553-3p,gga-miR-1560-3p,gga-miR-1596-5p,gga-miR-1644,gga-miR-1651-3p,gga-miR-1664-3p,gga-miR-1668-3p,gga-miR-1676-5p,gga-miR-1691,gga-miR-1696,gga-miR-1707,gga-miR-1730-3p,gga-miR-1751-5p,gga-miR-1764-3p,gga-miR-1784-5p,gga-miR-1786,gga-miR-1808,gga-miR-1a-1-5p,gga-miR-1b-5p,gga-miR-2131-3p,gga-miR-21…	gga-miR-103-2-5p,gga-miR-107-5p,gga-miR-1354,gga-miR-140-5p,gga-miR-1591-5p,gga-miR-1651-3p,gga-miR-1676-5p,gga-miR-1683,gga-miR-1696,gga-miR-1707,gga-miR-1712-3p,gga-miR-1719,gga-miR-1791-3p,gga-miR-1a-1-5p,gga-miR-1a-2-5p,gga-miR-1b-5p,gga-miR-20b-3p,gga-miR-223,gga-miR-22-3p,gga-miR-301b-5p,gga-miR-30e-3p,gga-miR-3540,gga-miR-6549-5p,gga-miR-6558-3p,gga-miR-6641-3p,gga-miR-6646-3p,gga-miR-6680…	gga-miR-6558-3p,gga-miR-6646-3p,gga-miR-1696,gga-miR-6549-5p,gga-miR-301b-5p,gga-miR-7463-5p,gga-miR-1354,gga-miR-1651-3p,gga-miR-22-3p,gga-miR-3540,gga-miR-1a-1-5p,gga-miR-1676-5p,gga-miR-1707,gga-miR-1b-5p
NC_006089.4:24936813|24955422	GLCCI1	509	gga-let-7b,gga-miR-130b-5p,gga-miR-135a-1-3p,gga-miR-1551-3p,gga-miR-1553-5p,gga-miR-1609,gga-miR-1613,gga-miR-1655-5p,gga-miR-1663-5p,gga-miR-1689-5p,gga-miR-1707,gga-miR-1724,gga-miR-1738,gga-miR-1759-5p,gga-miR-1764-3p,gga-miR-1781-5p,gga-miR-1784-5p,gga-miR-1786,gga-miR-1804,gga-miR-206,gga-miR-24-5p,gga-miR-26a-3p,gga-miR-30c-1-3p,gga-miR-34a-5p,gga-miR-3530-5p,gga-miR-3537,gga-miR-365-2-5p,…	gga-miR-1613,gga-miR-1689-5p,gga-miR-1724,gga-miR-1727,gga-miR-1738,gga-miR-1759-5p,gga-miR-1784-5p,gga-miR-1804,gga-miR-181b-1-3p,gga-miR-203a,gga-miR-20b-3p,gga-miR-3530-5p,gga-miR-365-2-5p,gga-miR-449c-3p,gga-miR-6615-3p,gga-miR-6641-3p,gga-miR-6643-5p,gga-miR-6654-3p,gga-miR-6662-3p,gga-miR-6674-3p,gga-miR-7452-5p,gga-miR-7460-3p	gga-miR-365-2-5p,gga-miR-6662-3p,gga-miR-1689-5p,gga-miR-1724,gga-miR-7452-5p,gga-miR-7460-3p,gga-miR-3530-5p,gga-miR-1804,gga-miR-6654-3p,gga-miR-6641-3p,gga-miR-1759-5p,gga-miR-1784-5p,gga-miR-1613,gga-miR-1738,gga-miR-6615-3p,gga-miR-6674-3p
NC_006089.4:24224887|24228712	SLC25A13	197	gga-miR-101-1-5p,gga-miR-101-2-5p,gga-miR-1467-5p,gga-miR-1578,gga-miR-15c-3p,gga-miR-1653,gga-miR-1655-5p,gga-miR-1678,gga-miR-1702,gga-miR-1724,gga-miR-1793,gga-miR-26a-3p,gga-miR-2954,gga-miR-6611-5p,gga-miR-6623-3p,gga-miR-6698-3p	gga-miR-1653,gga-miR-1655-5p,gga-miR-1702,gga-miR-1a-1-5p,gga-miR-1a-2-5p,gga-miR-1b-5p,gga-miR-2954,gga-miR-3536,gga-miR-6611-5p,gga-miR-6623-3p,gga-miR-6698-3p,gga-miR-7438-5p	gga-miR-6611-5p,gga-miR-6698-3p,gga-miR-1702,gga-miR-6623-3p,gga-miR-1653,gga-miR-2954,gga-miR-1655-5p
NC_006089.4:23387518|23408121	LOC420562	579	gga-miR-1585,gga-miR-1647,gga-miR-1650,gga-miR-1668-3p,gga-miR-1673,gga-miR-1689-5p,gga-miR-1696,gga-miR-1727,gga-miR-1728-5p,gga-miR-1730-3p,gga-miR-1792,gga-miR-200a-5p,gga-miR-2129,gga-miR-214,gga-miR-2188-5p,gga-miR-3064-5p,gga-miR-3531-3p,gga-miR-365-2-5p,gga-miR-6544-5p,gga-miR-6550-3p,gga-miR-6551-3p,gga-miR-6566-3p,gga-miR-6568-5p,gga-miR-6608-3p,gga-miR-6640-5p,gga-miR-6663-5p,gga-miR-66…	gga-miR-1591-5p,gga-miR-1644,gga-miR-1647,gga-miR-1668-3p,gga-miR-1673,gga-miR-1781-5p,gga-miR-200a-5p,gga-miR-214,gga-miR-3531-3p,gga-miR-365-2-5p,gga-miR-6549-3p,gga-miR-6554-3p,gga-miR-6566-3p,gga-miR-6631-5p,gga-miR-6710-3p,gga-miR-7472-3p	gga-miR-1673,gga-miR-3531-3p,gga-miR-365-2-5p,gga-miR-6566-3p,gga-miR-1668-3p,gga-miR-1647,gga-miR-7472-3p,gga-miR-214,gga-miR-200a-5p
NC_006089.4:16964891|16978049	KIAA1217	390	gga-miR-103-2-5p,gga-miR-106-3p,gga-miR-107-5p,gga-miR-1550-5p,gga-miR-1553-3p,gga-miR-1556,gga-miR-1561,gga-miR-15a,gga-miR-15b-5p,gga-miR-15c-5p,gga-miR-16-5p,gga-miR-1635,gga-miR-1651-3p,gga-miR-1676-5p,gga-miR-1684a-5p,gga-miR-1691,gga-miR-16c-5p,gga-miR-1727,gga-miR-1745,gga-miR-1748,gga-miR-1764-3p,gga-miR-1769-5p,gga-miR-1775-3p,gga-miR-1788-5p,gga-miR-1803,gga-miR-1805-5p,gga-miR-1813,gga…	gga-miR-106-3p,gga-miR-15a,gga-miR-15b-5p,gga-miR-15c-5p,gga-miR-1651-3p,gga-miR-16-5p,gga-miR-1676-5p,gga-miR-1684a-5p,gga-miR-1689-5p,gga-miR-1691,gga-miR-16c-5p,gga-miR-1710,gga-miR-1727,gga-miR-17-3p,gga-miR-1745,gga-miR-1748,gga-miR-1764-3p,gga-miR-1775-3p,gga-miR-1781-5p,gga-miR-1808,gga-miR-214,gga-miR-22-5p,gga-miR-3530-5p,gga-miR-449c-3p,gga-miR-6577-5p	gga-miR-15a,gga-miR-449c-3p,gga-miR-1691,gga-miR-1764-3p,gga-miR-1651-3p,gga-miR-1775-3p,gga-miR-3530-5p,gga-miR-1676-5p,gga-miR-15b-5p,gga-miR-16c-5p,gga-miR-1745,gga-miR-1748,gga-miR-16-5p,gga-miR-15c-5p,gga-miR-106-3p,gga-miR-1684a-5p,gga-miR-1727
NC_006089.4:14149327|14156399	EPC1	1591	gga-let-7a-5p,gga-let-7c-5p,gga-let-7g-3p,gga-miR-103-2-5p,gga-miR-106-3p,gga-miR-107-5p,gga-miR-130a-5p,gga-miR-130c-5p,gga-miR-135a-2-3p,gga-miR-135a-3-3p,gga-miR-1452,gga-miR-1456-5p,gga-miR-1460,gga-miR-148a-3p,gga-miR-1551-3p,gga-miR-1556,gga-miR-1560-3p,gga-miR-1564-5p,gga-miR-1578,gga-miR-1596-5p,gga-miR-1597-3p,gga-miR-15a,gga-miR-15b-5p,gga-miR-15c-5p,gga-miR-16-1-3p,gga-miR-16-2-3p,gga-…	gga-let-7g-3p,gga-miR-103-2-5p,gga-miR-106-5p,gga-miR-107-5p,gga-miR-130a-5p,gga-miR-130c-5p,gga-miR-135a-2-3p,gga-miR-135a-3-3p,gga-miR-1591-5p,gga-miR-1597-3p,gga-miR-15a,gga-miR-15b-5p,gga-miR-15c-5p,gga-miR-16-2-3p,gga-miR-1650,gga-miR-1651-3p,gga-miR-16-5p,gga-miR-1663-5p,gga-miR-1678,gga-miR-1683,gga-miR-1687-5p,gga-miR-1691,gga-miR-1696,gga-miR-16c-5p,gga-miR-1709,gga-miR-1720-3p,gga-miR-1…	gga-miR-1683,gga-miR-15a,gga-miR-1696,gga-miR-107-5p,gga-miR-6590-3p,gga-miR-499-5p,gga-miR-217-5p,gga-miR-203a,gga-miR-6572-5p,gga-miR-449c-5p,gga-miR-15b-5p,gga-miR-1744-3p,gga-miR-135a-3-3p,gga-let-7g-3p,gga-miR-6583-5p,gga-miR-19b-3p,gga-miR-135a-2-3p,gga-miR-449b-5p,gga-miR-103-2-5p,gga-miR-7460-3p,gga-miR-130c-5p,gga-miR-6659-3p,gga-miR-16-2-3p,gga-miR-1793,gga-miR-34a-5p,gga-miR-15c-5p,gga…
NC_006089.4:13469011|13469268	PARD3	258	gga-miR-146c-3p,gga-miR-1550-3p,gga-miR-1554,gga-miR-1555-3p,gga-miR-1602,gga-miR-1626-5p,gga-miR-1669,gga-miR-1671,gga-miR-1745,gga-miR-33-5p,gga-miR-3594-3p,gga-miR-6552-5p,gga-miR-6576-5p,gga-miR-7452-5p,gga-miR-7472-5p	gga-miR-1602,gga-miR-1626-5p,gga-miR-1669,gga-miR-1684a-5p,gga-miR-1745,gga-miR-3594-3p,gga-miR-6552-5p,gga-miR-6576-5p	gga-miR-1626-5p,gga-miR-6552-5p,gga-miR-1602,gga-miR-1669,gga-miR-6576-5p,gga-miR-1745,gga-miR-3594-3p
NC_006089.4:6684370|6689524	MLL3	454	gga-miR-125b-5p,gga-miR-1329-5p,gga-miR-1457,gga-miR-1552-3p,gga-miR-1569,gga-miR-1585,gga-miR-1604,gga-miR-1626-5p,gga-miR-1637,gga-miR-1668-5p,gga-miR-1678,gga-miR-1727,gga-miR-1756a,gga-miR-1764-3p,gga-miR-1792,gga-miR-1802,gga-miR-2130,gga-miR-22-5p,gga-miR-24-3p,gga-miR-30e-3p,gga-miR-34b-5p,gga-miR-3529,gga-miR-449c-3p,gga-miR-456-3p,gga-miR-6547-5p,gga-miR-6548-5p,gga-miR-6552-5p,gga-miR-6…	gga-miR-125b-5p,gga-miR-1626-5p,gga-miR-1637,gga-miR-1668-5p,gga-miR-1678,gga-miR-1727,gga-miR-1756a,gga-miR-1792,gga-miR-19b-5p,gga-miR-2130,gga-miR-22-5p,gga-miR-30e-3p,gga-miR-3529,gga-miR-449c-3p,gga-miR-456-3p,gga-miR-6547-5p,gga-miR-6548-5p,gga-miR-6552-5p,gga-miR-6565-3p,gga-miR-6615-3p,gga-miR-6673-3p,gga-miR-6705-5p	gga-miR-1626-5p,gga-miR-6552-5p,gga-miR-6673-3p,gga-miR-1668-5p,gga-miR-1637,gga-miR-30e-3p,gga-miR-3529,gga-miR-449c-3p,gga-miR-6548-5p,gga-miR-125b-5p,gga-miR-456-3p,gga-miR-6547-5p,gga-miR-1792,gga-miR-1678,gga-miR-2130,gga-miR-1756a,gga-miR-22-5p,gga-miR-6615-3p,gga-miR-1727
NC_006089.4:4552919|4566782	CTDSPL	290	gga-miR-103-2-5p,gga-miR-1553-3p,gga-miR-1564-5p,gga-miR-1574-3p,gga-miR-1591-3p,gga-miR-1596-5p,gga-miR-15a,gga-miR-16-5p,gga-miR-1684a-5p,gga-miR-1689-5p,gga-miR-1690-5p,gga-miR-1693,gga-miR-16c-5p,gga-miR-1722-5p,gga-miR-1737,gga-miR-1745,gga-miR-1774,gga-miR-1806,gga-miR-1a-1-5p,gga-miR-1a-2-5p,gga-miR-1b-5p,gga-miR-205a,gga-miR-301b-5p,gga-miR-3539,gga-miR-3540,gga-miR-3594-3p,gga-miR-4732-5…	gga-miR-103-2-5p,gga-miR-107-5p,gga-miR-1596-5p,gga-miR-15a,gga-miR-15b-5p,gga-miR-15c-5p,gga-miR-16-5p,gga-miR-1689-5p,gga-miR-1693,gga-miR-16c-5p,gga-miR-1722-5p,gga-miR-1737,gga-miR-1806,gga-miR-18a-5p,gga-miR-18b-5p,gga-miR-223,gga-miR-3530-5p,gga-miR-3540,gga-miR-3594-3p,gga-miR-6550-3p,gga-miR-6646-3p,gga-miR-7451-3p	gga-miR-3594-3p,gga-miR-15a,gga-miR-6550-3p,gga-miR-6646-3p,gga-miR-1689-5p,gga-miR-103-2-5p,gga-miR-1722-5p,gga-miR-1596-5p,gga-miR-3540,gga-miR-16c-5p,gga-miR-16-5p,gga-miR-1806,gga-miR-1737,gga-miR-1693
NC_006089.4:4004685|4012446	KLHL18	1093	gga-miR-103-3p,gga-miR-107-3p,gga-miR-128-3p,gga-miR-1329-5p,gga-miR-1397-5p,gga-miR-1453,gga-miR-1456-3p,gga-miR-1462-3p,gga-miR-1467-5p,gga-miR-148a-3p,gga-miR-1554,gga-miR-1578,gga-miR-1597-3p,gga-miR-1605,gga-miR-1625-5p,gga-miR-1633,gga-miR-1635,gga-miR-1644,gga-miR-1653,gga-miR-1656,gga-miR-1662,gga-miR-1663-5p,gga-miR-1671,gga-miR-1677-3p,gga-miR-1680-3p,gga-miR-1687-3p,gga-miR-1689-3p,gga…	gga-let-7g-3p,gga-miR-103-3p,gga-miR-107-3p,gga-miR-128-3p,gga-miR-1329-5p,gga-miR-1597-3p,gga-miR-1618-5p,gga-miR-1625-5p,gga-miR-1635,gga-miR-1653,gga-miR-1656,gga-miR-1663-3p,gga-miR-1663-5p,gga-miR-1677-3p,gga-miR-1707,gga-miR-1731-3p,gga-miR-1732,gga-miR-1737,gga-miR-1764-5p,gga-miR-1806,gga-miR-18a-3p,gga-miR-18a-5p,gga-miR-18b-5p,gga-miR-193a-5p,gga-miR-196-2-3p,gga-miR-214,gga-miR-22-3p,g…	gga-miR-29b-3p,gga-miR-1764-5p,gga-miR-193a-5p,gga-miR-107-3p,gga-miR-103-3p,gga-miR-1653,gga-miR-18a-5p,gga-miR-449c-5p,gga-miR-34b-5p,gga-miR-1625-5p,gga-miR-6645-5p,gga-miR-1806,gga-miR-18a-3p,gga-miR-6583-5p,gga-miR-1329-5p,gga-miR-1677-3p,gga-miR-6550-3p,gga-miR-6566-3p,gga-miR-1732,gga-miR-449b-5p,gga-miR-1656,gga-miR-460a-5p,gga-miR-6663-5p,gga-miR-6689-3p,gga-miR-34a-5p,gga-miR-449a,gga-m…
NC_006089.4:3861718|3862279	CCDC12	562	gga-miR-128-3p,gga-miR-1329-5p,gga-miR-1354,gga-miR-135a-1-3p,gga-miR-1453,gga-miR-1462-3p,gga-miR-1464,gga-miR-1550-5p,gga-miR-1551-5p,gga-miR-1580,gga-miR-1586,gga-miR-1609,gga-miR-1626-5p,gga-miR-1649-5p,gga-miR-1677-3p,gga-miR-1682,gga-miR-1689-5p,gga-miR-1691,gga-miR-1693,gga-miR-1743,gga-miR-1745,gga-miR-1748,gga-miR-1751-5p,gga-miR-1754-5p,gga-miR-1774,gga-miR-1781-5p,gga-miR-18a-5p,gga-mi…	gga-miR-128-3p,gga-miR-1329-5p,gga-miR-133a-5p,gga-miR-1354,gga-miR-1649-5p,gga-miR-1684a-5p,gga-miR-1691,gga-miR-1744-3p,gga-miR-1745,gga-miR-1774,gga-miR-18a-3p,gga-miR-18a-5p,gga-miR-18b-5p,gga-miR-199-5p,gga-miR-205a,gga-miR-205b,gga-miR-218-5p,gga-miR-27b-3p,gga-miR-34a-3p,gga-miR-6549-3p,gga-miR-6552-5p,gga-miR-6553-5p,gga-miR-6589-5p,gga-miR-6600-3p,gga-miR-6609-3p,gga-miR-6631-5p,gga-miR-…	gga-miR-6549-3p,gga-miR-27b-3p,gga-miR-1354,gga-miR-18a-5p,gga-miR-9-3p,gga-miR-1774,gga-miR-1329-5p,gga-miR-6631-5p,gga-miR-6609-3p,gga-miR-1691,gga-miR-6673-3p,gga-miR-6589-5p,gga-miR-1745,gga-miR-1649-5p,gga-miR-18b-5p,gga-miR-6552-5p,gga-miR-128-3p,gga-miR-7472-3p,gga-miR-6553-5p,gga-miR-6600-3p,gga-miR-199-5p
NC_006089.4:1000287|1001591	FAM188B	329	gga-miR-122-5p,gga-miR-130a-3p,gga-miR-130b-3p,gga-miR-130c-3p,gga-miR-135a-1-3p,gga-miR-1465,gga-miR-146c-3p,gga-miR-1556,gga-miR-1628,gga-miR-1642,gga-miR-1681,gga-miR-1682,gga-miR-1699,gga-miR-1724,gga-miR-1730-5p,gga-miR-1776,gga-miR-1783,gga-miR-2129,gga-miR-2131-5p,gga-miR-3532-3p,gga-miR-3537,gga-miR-456-3p,gga-miR-6547-5p,gga-miR-6574-5p,gga-miR-6583-5p,gga-miR-6596-3p,gga-miR-6614-3p,gga…	gga-miR-122-5p,gga-miR-130a-3p,gga-miR-130b-3p,gga-miR-130c-3p,gga-miR-1596-5p,gga-miR-1699,gga-miR-1724,gga-miR-1798-3p,gga-miR-19a-3p,gga-miR-19b-3p,gga-miR-19b-5p,gga-miR-2131-5p,gga-miR-301a-3p,gga-miR-301b-3p,gga-miR-3531-5p,gga-miR-3532-3p,gga-miR-454-3p,gga-miR-456-3p,gga-miR-6547-5p,gga-miR-6596-3p,gga-miR-6614-3p,gga-miR-6649-3p,gga-miR-6657-3p,gga-miR-6663-5p	gga-miR-6649-3p,gga-miR-122-5p,gga-miR-6614-3p,gga-miR-2131-5p,gga-miR-1724,gga-miR-456-3p,gga-miR-6596-3p,gga-miR-6547-5p,gga-miR-6663-5p,gga-miR-6657-3p,gga-miR-130b-3p,gga-miR-1699,gga-miR-3532-3p,gga-miR-130a-3p,gga-miR-130c-3p
NC_006088.4:23227536|23237794	FAM3C	532	gga-miR-106-5p,gga-miR-1354,gga-miR-1462-3p,gga-miR-155,gga-miR-1555-3p,gga-miR-16-2-3p,gga-miR-1647,gga-miR-1649-3p,gga-miR-1689-5p,gga-miR-17-5p,gga-miR-1740-5p,gga-miR-20a-5p,gga-miR-20b-5p,gga-miR-2188-5p,gga-miR-221-3p,gga-miR-222b-3p,gga-miR-3064-3p,gga-miR-3530-5p,gga-miR-3531-5p,gga-miR-365-2-5p,gga-miR-449c-3p,gga-miR-454-3p,gga-miR-460b-5p,gga-miR-6542-3p,gga-miR-6544-3p,gga-miR-6554-3p…	gga-miR-1416-3p,gga-miR-1596-5p,gga-miR-1647,gga-miR-1649-3p,gga-miR-1651-3p,gga-miR-218-5p,gga-miR-2188-5p,gga-miR-3064-3p,gga-miR-3530-3p,gga-miR-3531-5p,gga-miR-365-2-5p,gga-miR-460b-5p,gga-miR-6577-5p,gga-miR-6614-3p,gga-miR-6699-5p	gga-miR-3064-3p,gga-miR-365-2-5p,gga-miR-6614-3p,gga-miR-460b-5p,gga-miR-1649-3p,gga-miR-1647,gga-miR-6699-5p,gga-miR-3531-5p,gga-miR-2188-5p
NC_006088.4:195261222|195292157	FCHSD2	831	gga-miR-140-5p,gga-miR-1451-3p,gga-miR-1554,gga-miR-1591-3p,gga-miR-1611,gga-miR-1626-3p,gga-miR-1651-3p,gga-miR-1655-5p,gga-miR-1656,gga-miR-1677-5p,gga-miR-1679,gga-miR-1689-5p,gga-miR-1691,gga-miR-1696,gga-miR-1698,gga-miR-1702,gga-miR-1703-5p,gga-miR-1727,gga-miR-1731-5p,gga-miR-1764-5p,gga-miR-1774,gga-miR-1781-5p,gga-miR-1784-5p,gga-miR-1790,gga-miR-1796,gga-miR-183,gga-miR-19b-5p,gga-miR-2…	gga-miR-140-5p,gga-miR-1596-5p,gga-miR-1611,gga-miR-1626-3p,gga-miR-1651-3p,gga-miR-1655-5p,gga-miR-1656,gga-miR-1679,gga-miR-1689-5p,gga-miR-1691,gga-miR-1698,gga-miR-1703-5p,gga-miR-1727,gga-miR-1731-5p,gga-miR-1774,gga-miR-1784-5p,gga-miR-1786,gga-miR-1796,gga-miR-183,gga-miR-205a,gga-miR-205b,gga-miR-21-5p,gga-miR-30e-3p,gga-miR-32-5p,gga-miR-3530-5p,gga-miR-3531-5p,gga-miR-3532-5p,gga-miR-36…	gga-miR-6551-3p,gga-miR-30e-3p,gga-miR-21-5p,gga-miR-1774,gga-miR-205a,gga-miR-6615-3p,gga-miR-1679,gga-miR-490-5p,gga-miR-1731-5p,gga-miR-6578-3p,gga-miR-6655-5p,gga-miR-1689-5p,gga-miR-367,gga-miR-6623-3p,gga-miR-1651-3p,gga-miR-92-3p,gga-miR-1656,gga-miR-6584-5p,gga-miR-140-5p,gga-miR-1784-5p,gga-miR-3531-5p,gga-miR-1691,gga-miR-1727,gga-miR-6575-5p,gga-miR-449c-3p,gga-miR-1611,gga-miR-1796,gg…
NC_006088.4:195290628|195292157	FCHSD2	318	gga-miR-1451-3p,gga-miR-1591-3p,gga-miR-1651-3p,gga-miR-1655-5p,gga-miR-1677-5p,gga-miR-1679,gga-miR-1689-5p,gga-miR-1702,gga-miR-1727,gga-miR-1731-5p,gga-miR-19b-5p,gga-miR-21-5p,gga-miR-221-5p,gga-miR-222b-3p,gga-miR-33-5p,gga-miR-3532-5p,gga-miR-367,gga-miR-449c-3p,gga-miR-490-5p,gga-miR-6575-5p,gga-miR-6608-3p,gga-miR-6623-3p,gga-miR-6655-5p,gga-miR-92-3p	gga-miR-1651-3p,gga-miR-1655-5p,gga-miR-1679,gga-miR-1727,gga-miR-1731-5p,gga-miR-1786,gga-miR-21-5p,gga-miR-30e-3p,gga-miR-32-5p,gga-miR-3532-5p,gga-miR-367,gga-miR-449c-3p,gga-miR-490-5p,gga-miR-6574-5p,gga-miR-6575-5p,gga-miR-6608-3p,gga-miR-6623-3p,gga-miR-6655-5p,gga-miR-92-3p	gga-miR-1731-5p,gga-miR-6575-5p,gga-miR-449c-3p,gga-miR-6655-5p,gga-miR-490-5p,gga-miR-367,gga-miR-6623-3p,gga-miR-1651-3p,gga-miR-21-5p,gga-miR-92-3p,gga-miR-6608-3p,gga-miR-3532-5p,gga-miR-1655-5p,gga-miR-1679,gga-miR-1727
NC_006088.4:187816170|187824164	NOX4	538	gga-miR-135a-5p,gga-miR-1462-5p,gga-miR-1590,gga-miR-1603,gga-miR-1642,gga-miR-1695,gga-miR-1696,gga-miR-1697,gga-miR-1788-5p,gga-miR-1802,gga-miR-183,gga-miR-21-5p,gga-miR-222b-5p,gga-miR-23b-5p,gga-miR-24-3p,gga-miR-30a-3p,gga-miR-30b-3p,gga-miR-34a-3p,gga-miR-458a-3p,gga-miR-6516-5p,gga-miR-6549-3p,gga-miR-6561-5p,gga-miR-6606-5p,gga-miR-6610-3p,gga-miR-6615-3p,gga-miR-6652-5p,gga-miR-6663-5p,…	gga-miR-103-3p,gga-miR-107-3p,gga-miR-135a-5p,gga-miR-1695,gga-miR-1788-5p,gga-miR-181b-2-3p,gga-miR-184-5p,gga-miR-2188-5p,gga-miR-222b-5p,gga-miR-23b-5p,gga-miR-24-3p,gga-miR-6561-5p,gga-miR-6574-5p,gga-miR-6606-5p,gga-miR-6615-3p,gga-miR-7447-5p,gga-miR-7463-3p	gga-miR-23b-5p,gga-miR-6561-5p,gga-miR-1695,gga-miR-6606-5p,gga-miR-222b-5p,gga-miR-6615-3p,gga-miR-135a-5p,gga-miR-1788-5p,gga-miR-24-3p
NC_006088.4:18776077|18787545	BRD1	1482	gga-let-7b,gga-let-7c-5p,gga-let-7d,gga-miR-101-1-5p,gga-miR-103-2-5p,gga-miR-122-5p,gga-miR-130b-5p,gga-miR-133a-3p,gga-miR-133b,gga-miR-133c-3p,gga-miR-1397-5p,gga-miR-1416-5p,gga-miR-142-3p,gga-miR-144-3p,gga-miR-1451-3p,gga-miR-1457,gga-miR-1462-3p,gga-miR-1467-5p,gga-miR-146a-5p,gga-miR-146b-5p,gga-miR-146c-5p,gga-miR-1551-3p,gga-miR-1555-3p,gga-miR-1560-3p,gga-miR-1588,gga-miR-1591-5p,gga-m…	gga-miR-101-2-5p,gga-miR-103-2-5p,gga-miR-107-5p,gga-miR-122-5p,gga-miR-130b-5p,gga-miR-133a-3p,gga-miR-133b,gga-miR-133c-3p,gga-miR-1596-5p,gga-miR-1597-3p,gga-miR-1597-5p,gga-miR-1605,gga-miR-1609,gga-miR-1649-5p,gga-miR-1653,gga-miR-1689-5p,gga-miR-1691,gga-miR-1724,gga-miR-1748,gga-miR-1760,gga-miR-1768,gga-miR-1771,gga-miR-1773-5p,gga-miR-1784-5p,gga-miR-1786,gga-miR-1796,gga-miR-1804,gga-mi…	gga-miR-6549-3p,gga-miR-6551-3p,gga-miR-6549-5p,gga-miR-1653,gga-miR-1771,gga-miR-1768,gga-miR-302c-3p,gga-miR-6583-5p,gga-miR-7449-3p,gga-miR-122-5p,gga-miR-133a-3p,gga-miR-1760,gga-miR-1689-5p,gga-miR-1724,gga-miR-103-2-5p,gga-miR-1609,gga-miR-33-5p,gga-miR-3539,gga-miR-6560-5p,gga-miR-1784-5p,gga-miR-6577-5p,gga-miR-133b,gga-miR-6631-5p,gga-miR-1691,gga-miR-6673-3p,gga-miR-7451-3p,gga-miR-1597…
NC_006088.4:179603270|179607179	FDX1	255	gga-miR-15c-3p,gga-miR-1798-3p,gga-miR-205a,gga-miR-205b,gga-miR-21-3p,gga-miR-21-5p,gga-miR-3064-5p,gga-miR-6548-5p,gga-miR-6659-3p,gga-miR-6670-5p,gga-miR-6705-5p,gga-miR-7463-5p,gga-miR-9-5p	gga-miR-15c-3p,gga-miR-1681,gga-miR-1685-3p,gga-miR-1798-3p,gga-miR-184-5p,gga-miR-203a,gga-miR-21-3p,gga-miR-21-5p,gga-miR-3064-5p,gga-miR-6659-3p,gga-miR-6705-5p,gga-miR-7438-5p,gga-miR-7463-5p	gga-miR-7463-5p,gga-miR-21-5p,gga-miR-15c-3p,gga-miR-21-3p,gga-miR-6659-3p,gga-miR-6705-5p,gga-miR-3064-5p,gga-miR-1798-3p
NC_006088.4:174453136|174470132	PDS5B	864	gga-miR-103-2-5p,gga-miR-107-5p,gga-miR-125b-3p,gga-miR-1458,gga-miR-1465,gga-miR-148a-5p,gga-miR-1562-5p,gga-miR-1651-3p,gga-miR-1651-5p,gga-miR-1664-3p,gga-miR-1677-3p,gga-miR-1687-5p,gga-miR-1722-5p,gga-miR-1729-5p,gga-miR-1759-5p,gga-miR-1769-3p,gga-miR-1772-5p,gga-miR-1783,gga-miR-1787,gga-miR-1803,gga-miR-183,gga-miR-193b-5p,gga-miR-214,gga-miR-22-3p,gga-miR-27b-5p,gga-miR-301b-5p,gga-miR-3…	gga-let-7g-3p,gga-miR-125b-3p,gga-miR-1619,gga-miR-1628,gga-miR-1664-3p,gga-miR-1677-3p,gga-miR-1687-5p,gga-miR-1713,gga-miR-1769-3p,gga-miR-1783,gga-miR-1787,gga-miR-1788-5p,gga-miR-1798-3p,gga-miR-190a-5p,gga-miR-200a-3p,gga-miR-21-5p,gga-miR-216a,gga-miR-26a-5p,gga-miR-301b-5p,gga-miR-499-5p,gga-miR-6549-5p,gga-miR-6577-5p,gga-miR-6649-3p,gga-miR-6663-5p,gga-miR-6671-5p,gga-miR-6705-5p,gga-miR…	gga-miR-1677-3p,gga-miR-6649-3p,gga-miR-6549-5p,gga-miR-1664-3p,gga-miR-1687-5p,gga-miR-301b-5p,gga-miR-6671-5p,gga-miR-499-5p,gga-miR-7472-3p,gga-miR-7443-5p,gga-miR-1769-3p,gga-miR-125b-3p,gga-miR-1787,gga-miR-6577-5p,gga-miR-1783
NC_006088.4:170921351|170939384	COG6	635	gga-let-7g-3p,gga-miR-106-3p,gga-miR-144-5p,gga-miR-1464,gga-miR-146a-5p,gga-miR-146b-5p,gga-miR-146c-5p,gga-miR-148a-5p,gga-miR-1551-3p,gga-miR-1552-3p,gga-miR-1556,gga-miR-1560-3p,gga-miR-1567,gga-miR-1590,gga-miR-1592,gga-miR-15b-5p,gga-miR-15c-5p,gga-miR-1651-3p,gga-miR-1655-5p,gga-miR-1662,gga-miR-1674,gga-miR-1677-5p,gga-miR-1681,gga-miR-1696,gga-miR-17-3p,gga-miR-1707,gga-miR-1727,gga-miR-…	gga-let-7g-3p,gga-miR-140-5p,gga-miR-1655-5p,gga-miR-1662,gga-miR-1677-5p,gga-miR-1679,gga-miR-1707,gga-miR-1710,gga-miR-1727,gga-miR-1786,gga-miR-18a-3p,gga-miR-218-5p,gga-miR-3064-5p,gga-miR-3537,gga-miR-383-3p,gga-miR-449c-3p,gga-miR-4732-5p,gga-miR-6516-5p,gga-miR-6555-5p,gga-miR-6570-3p,gga-miR-6575-5p,gga-miR-6587-3p,gga-miR-6623-3p,gga-miR-6640-5p,gga-miR-6671-5p,gga-miR-6680-3p,gga-miR-74…	gga-miR-6575-5p,gga-miR-449c-3p,gga-miR-6570-3p,gga-miR-6671-5p,gga-miR-6623-3p,gga-miR-4732-5p,gga-miR-6640-5p,gga-miR-18a-3p,gga-miR-7472-3p,gga-miR-1662,gga-miR-3537,gga-miR-383-3p,gga-miR-6587-3p,gga-miR-3064-5p,gga-miR-1677-5p,gga-miR-1707,gga-miR-1655-5p,gga-let-7g-3p,gga-miR-1727
NC_006088.4:169156068|169183232	CAB39L	1002	gga-miR-1329-3p,gga-miR-133a-3p,gga-miR-133b,gga-miR-133c-3p,gga-miR-1354,gga-miR-1556,gga-miR-1583,gga-miR-1591-5p,gga-miR-1596-5p,gga-miR-1605,gga-miR-1619,gga-miR-1644,gga-miR-1650,gga-miR-1655-3p,gga-miR-1684b-3p,gga-miR-1691,gga-miR-1710,gga-miR-1724,gga-miR-1736-3p,gga-miR-1751-5p,gga-miR-1760,gga-miR-1768,gga-miR-1783,gga-miR-1813,gga-miR-181a-5p,gga-miR-181b-5p,gga-miR-1b-5p,gga-miR-205a,…	gga-let-7a-2-3p,gga-let-7c-3p,gga-miR-124a-3p,gga-miR-133a-3p,gga-miR-133b,gga-miR-133c-3p,gga-miR-137-3p,gga-miR-142-5p,gga-miR-1591-5p,gga-miR-1644,gga-miR-1650,gga-miR-1655-3p,gga-miR-1684b-3p,gga-miR-1691,gga-miR-1724,gga-miR-1743,gga-miR-1751-5p,gga-miR-1760,gga-miR-1813,gga-miR-181a-5p,gga-miR-181b-5p,gga-miR-199-3p,gga-miR-205a,gga-miR-205b,gga-miR-2129,gga-miR-214,gga-miR-216a,gga-miR-30a…	gga-miR-6590-3p,gga-miR-181a-5p,gga-miR-1751-5p,gga-miR-205a,gga-miR-1644,gga-miR-181b-5p,gga-miR-133a-3p,gga-miR-1591-5p,gga-miR-1760,gga-miR-1724,gga-miR-6689-3p,gga-miR-3531-5p,gga-miR-133b,gga-miR-1691,gga-miR-1684b-3p,gga-miR-1813,gga-miR-1650,gga-miR-30a-3p,gga-miR-1655-3p,gga-miR-7443-5p,gga-miR-6576-5p,gga-miR-216a,gga-miR-2129,gga-miR-6574-5p,gga-miR-133c-3p
NC_006088.4:167619355|167624972	GPALPP1	350	gga-miR-1553-5p,gga-miR-1556,gga-miR-1569,gga-miR-1574-3p,gga-miR-1580,gga-miR-1653,gga-miR-1661,gga-miR-1665,gga-miR-1668-5p,gga-miR-1672,gga-miR-1680-3p,gga-miR-1724,gga-miR-1727,gga-miR-1728-3p,gga-miR-1751-5p,gga-miR-1764-3p,gga-miR-214,gga-miR-222b-5p,gga-miR-3539,gga-miR-4732-5p,gga-miR-6550-3p,gga-miR-6551-3p,gga-miR-6560-5p,gga-miR-6566-3p,gga-miR-6685-3p,gga-miR-6696-5p,gga-miR-7472-3p	gga-miR-103-2-5p,gga-miR-107-5p,gga-miR-1653,gga-miR-1661,gga-miR-1668-5p,gga-miR-1680-3p,gga-miR-1727,gga-miR-1728-3p,gga-miR-1751-5p,gga-miR-1764-3p,gga-miR-2131-3p,gga-miR-3539,gga-miR-449c-3p,gga-miR-6550-3p,gga-miR-6551-3p,gga-miR-6566-3p,gga-miR-6696-5p,gga-miR-7451-3p,gga-miR-7472-3p	gga-miR-6566-3p,gga-miR-6550-3p,gga-miR-6551-3p,gga-miR-1668-5p,gga-miR-1764-3p,gga-miR-1661,gga-miR-1653,gga-miR-1751-5p,gga-miR-7472-3p,gga-miR-1728-3p,gga-miR-3539,gga-miR-1680-3p,gga-miR-6696-5p,gga-miR-1727
NC_006088.4:15145296|15213121	SLC2A13	642	gga-let-7a-5p,gga-let-7b,gga-let-7c-5p,gga-let-7d,gga-let-7f-5p,gga-let-7g-5p,gga-let-7i,gga-let-7k-5p,gga-miR-107-5p,gga-miR-122-5p,gga-miR-133a-5p,gga-miR-1354,gga-miR-1416-5p,gga-miR-1462-5p,gga-miR-1552-3p,gga-miR-1563,gga-miR-1567,gga-miR-1586,gga-miR-1618-5p,gga-miR-1649-3p,gga-miR-1691,gga-miR-1700,gga-miR-1710,gga-miR-1727,gga-miR-1751-5p,gga-miR-1756a,gga-miR-1784-5p,gga-miR-1796,gga-miR…	gga-let-7a-5p,gga-let-7b,gga-let-7c-5p,gga-let-7d,gga-let-7f-5p,gga-let-7g-5p,gga-let-7i,gga-let-7k-5p,gga-miR-133a-5p,gga-miR-1354,gga-miR-1691,gga-miR-1710,gga-miR-1719,gga-miR-1727,gga-miR-1756a,gga-miR-1781-5p,gga-miR-1786,gga-miR-1796,gga-miR-18a-3p,gga-miR-18b-3p,gga-miR-2188-5p,gga-miR-22-3p,gga-miR-30c-2-3p,gga-miR-34a-3p,gga-miR-3530-3p,gga-miR-3531-3p,gga-miR-449c-3p,gga-miR-6555-5p,gga…	gga-let-7b,gga-miR-133a-5p,gga-miR-1354,gga-let-7i,gga-miR-6615-3p,gga-miR-18a-3p,gga-miR-1756a,gga-let-7d,gga-miR-1710,gga-miR-6559-5p,gga-miR-6609-3p,gga-miR-1691,gga-miR-1727,gga-miR-18b-3p,gga-miR-449c-3p,gga-let-7g-5p,gga-let-7f-5p,gga-let-7a-5p,gga-miR-1796,gga-miR-22-3p,gga-miR-6555-5p,gga-let-7k-5p,gga-miR-7456-3p,gga-let-7c-5p,gga-miR-2188-5p
NC_006088.4:166042098|166056476	VWA8	1024	gga-let-7k-5p,gga-miR-130a-5p,gga-miR-1329-5p,gga-miR-138-2-3p,gga-miR-147,gga-miR-1550-3p,gga-miR-1551-3p,gga-miR-1552-3p,gga-miR-1581,gga-miR-1605,gga-miR-1626-5p,gga-miR-1644,gga-miR-1655-5p,gga-miR-1656,gga-miR-1663-5p,gga-miR-1668-3p,gga-miR-1670,gga-miR-1673,gga-miR-1680-3p,gga-miR-1683,gga-miR-1684b-3p,gga-miR-1689-3p,gga-miR-1691,gga-miR-1747-5p,gga-miR-1748,gga-miR-1751-5p,gga-miR-1772-5…	gga-miR-1329-5p,gga-miR-1596-5p,gga-miR-1644,gga-miR-1655-5p,gga-miR-1656,gga-miR-1662,gga-miR-1663-5p,gga-miR-1673,gga-miR-1679,gga-miR-1727,gga-miR-1747-5p,gga-miR-1748,gga-miR-1769-3p,gga-miR-1772-5p,gga-miR-1773-5p,gga-miR-1781-5p,gga-miR-1786,gga-miR-1798-3p,gga-miR-1813,gga-miR-183,gga-miR-196-1-3p,gga-miR-196-5p,gga-miR-199-3p,gga-miR-2130,gga-miR-2131-5p,gga-miR-21-3p,gga-miR-22-5p,gga-mi…	gga-miR-6556-5p,gga-miR-6599-3p,gga-miR-449c-5p,gga-miR-34b-5p,gga-miR-6586-5p,gga-miR-1644,gga-miR-6656-5p,gga-miR-1329-5p,gga-miR-1673,gga-miR-6550-3p,gga-miR-449b-5p,gga-miR-6623-3p,gga-miR-1747-5p,gga-miR-196-5p,gga-miR-1656,gga-miR-383-3p,gga-miR-6559-5p,gga-miR-34a-5p,gga-miR-449a,gga-miR-6575-5p,gga-miR-6649-3p,gga-miR-1813,gga-miR-449c-3p,gga-miR-1655-5p,gga-miR-1772-5p,gga-miR-34c-5p,gga…
NC_006088.4:165910013|165913579	NAA16	203	gga-miR-107-5p,gga-miR-1453,gga-miR-1567,gga-miR-1570,gga-miR-1655-3p,gga-miR-1796,gga-miR-6582-3p	gga-miR-1655-3p,gga-miR-1796,gga-miR-6547-5p,gga-miR-6577-5p	gga-miR-1796,gga-miR-1655-3p
NT_464757.1:15637|16723	LOC386576	404	gga-let-7a-5p,gga-let-7b,gga-let-7c-5p,gga-let-7d,gga-let-7i,gga-let-7k-5p,gga-miR-122-5p,gga-miR-1306-3p,gga-miR-130b-3p,gga-miR-1458,gga-miR-1551-5p,gga-miR-1553-3p,gga-miR-1579,gga-miR-15a,gga-miR-15b-5p,gga-miR-15c-5p,gga-miR-16-5p,gga-miR-1607,gga-miR-1671,gga-miR-1673,gga-miR-1679,gga-miR-1682,gga-miR-16c-5p,gga-miR-1703-5p,gga-miR-1768,gga-miR-1779,gga-miR-18b-3p,gga-miR-200a-3p,gga-miR-21…	gga-let-7a-5p,gga-let-7b,gga-let-7c-5p,gga-let-7d,gga-let-7f-5p,gga-let-7g-5p,gga-let-7i,gga-let-7k-5p,gga-miR-1306-3p,gga-miR-130a-3p,gga-miR-130b-3p,gga-miR-130c-3p,gga-miR-15a,gga-miR-15b-5p,gga-miR-15c-5p,gga-miR-16-5p,gga-miR-1673,gga-miR-1679,gga-miR-1682,gga-miR-16c-5p,gga-miR-1779,gga-miR-18b-3p,gga-miR-19a-3p,gga-miR-19b-3p,gga-miR-301a-3p,gga-miR-301b-3p,gga-miR-454-3p,gga-miR-6575-5p,g…	gga-miR-15a,gga-miR-301b-3p,gga-let-7b,gga-miR-7475-3p,gga-miR-6645-5p,gga-miR-15b-5p,gga-let-7i,gga-miR-6615-3p,gga-miR-1679,gga-miR-1673,gga-miR-1682,gga-let-7d,gga-miR-6577-5p,gga-miR-15c-5p,gga-miR-6575-5p,gga-miR-18b-3p,gga-miR-6604-5p,gga-let-7a-5p,gga-miR-1779,gga-miR-1306-3p,gga-miR-16c-5p,gga-miR-130b-3p,gga-miR-16-5p,gga-let-7k-5p,gga-let-7c-5p
NC_006088.4:14987927|14997544	ERGIC2	726	gga-miR-130b-5p,gga-miR-135a-5p,gga-miR-1550-5p,gga-miR-1553-3p,gga-miR-1603,gga-miR-1609,gga-miR-1618-5p,gga-miR-1641,gga-miR-1642,gga-miR-1649-5p,gga-miR-1668-5p,gga-miR-1679,gga-miR-1689-3p,gga-miR-1696,gga-miR-1708,gga-miR-1710,gga-miR-1730-3p,gga-miR-1748,gga-miR-1756a,gga-miR-1769-3p,gga-miR-1771,gga-miR-1775-3p,gga-miR-1783,gga-miR-1796,gga-miR-193b-5p,gga-miR-200b-3p,gga-miR-204,gga-miR-2…	gga-miR-101-2-5p,gga-miR-103-3p,gga-miR-107-3p,gga-miR-130b-5p,gga-miR-135a-5p,gga-miR-1609,gga-miR-1618-5p,gga-miR-1649-5p,gga-miR-1668-5p,gga-miR-1709,gga-miR-1710,gga-miR-1730-3p,gga-miR-1771,gga-miR-1772-5p,gga-miR-1783,gga-miR-181b-1-3p,gga-miR-200b-3p,gga-miR-204,gga-miR-22-5p,gga-miR-3064-3p,gga-miR-34a-5p,gga-miR-34c-5p,gga-miR-429-3p,gga-miR-449a,gga-miR-449b-5p,gga-miR-449c-5p,gga-miR-4…	gga-miR-6572-5p,gga-miR-449c-5p,gga-miR-1771,gga-miR-1730-3p,gga-miR-1668-5p,gga-miR-449b-5p,gga-miR-1609,gga-miR-200b-3p,gga-miR-1710,gga-miR-34a-5p,gga-miR-1783,gga-miR-135a-5p,gga-miR-449a,gga-miR-3064-3p,gga-miR-6670-5p,gga-miR-34c-5p,gga-miR-6576-5p,gga-miR-22-5p,gga-miR-1649-5p,gga-miR-6696-3p,gga-miR-130b-5p,gga-miR-6555-5p,gga-miR-1618-5p,gga-miR-204,gga-miR-429-3p,gga-miR-6669-3p
NC_006127.4:58114125|58152153	FAM172A	393	gga-miR-130a-5p,gga-miR-130c-5p,gga-miR-1555-3p,gga-miR-1679,gga-miR-1684b-3p,gga-miR-187-3p,gga-miR-18a-5p,gga-miR-18b-5p,gga-miR-199-3p,gga-miR-199b,gga-miR-302c-3p,gga-miR-3531-5p,gga-miR-6544-3p,gga-miR-6559-3p,gga-miR-6571-5p,gga-miR-6575-5p,gga-miR-7443-5p	gga-miR-106-5p,gga-miR-130a-5p,gga-miR-130c-5p,gga-miR-1661,gga-miR-1679,gga-miR-199b,gga-miR-20a-5p,gga-miR-20b-5p,gga-miR-216b,gga-miR-30c-1-3p,gga-miR-6516-5p,gga-miR-6559-3p,gga-miR-6571-5p,gga-miR-6575-5p,gga-miR-7438-5p,gga-miR-7443-5p,gga-miR-7456-3p	gga-miR-130a-5p,gga-miR-199b,gga-miR-7443-5p,gga-miR-130c-5p,gga-miR-6559-3p,gga-miR-6571-5p,gga-miR-1679,gga-miR-6575-5p
NC_006127.4:46062474|46082742	CTC-554D6.1	848	gga-miR-138-2-3p,gga-miR-1416-5p,gga-miR-1451-5p,gga-miR-1456-5p,gga-miR-1463,gga-miR-1464,gga-miR-1554,gga-miR-1597-5p,gga-miR-15c-3p,gga-miR-16-2-3p,gga-miR-1608,gga-miR-1625-5p,gga-miR-1644,gga-miR-1651-3p,gga-miR-1653,gga-miR-1664-3p,gga-miR-1665,gga-miR-1667-5p,gga-miR-1678,gga-miR-1684a-5p,gga-miR-1689-5p,gga-miR-1697,gga-miR-1698,gga-miR-1703-5p,gga-miR-1710,gga-miR-1719,gga-miR-1721,gga-m…	gga-miR-133a-5p,gga-miR-1416-5p,gga-miR-1644,gga-miR-1664-3p,gga-miR-1665,gga-miR-1689-5p,gga-miR-1710,gga-miR-1729-5p,gga-miR-1739,gga-miR-1760,gga-miR-193a-3p,gga-miR-193b-3p,gga-miR-19a-3p,gga-miR-19b-3p,gga-miR-205a,gga-miR-205b,gga-miR-24-5p,gga-miR-3064-5p,gga-miR-3525,gga-miR-3529,gga-miR-3530-5p,gga-miR-458a-3p,gga-miR-6574-5p,gga-miR-6621-5p,gga-miR-6664-3p,gga-miR-7442-5p	gga-miR-1664-3p,gga-miR-205a,gga-miR-1644,gga-miR-1729-5p,gga-miR-19b-3p,gga-miR-24-5p,gga-miR-1665,gga-miR-1760,gga-miR-1689-5p,gga-miR-1710,gga-miR-3529,gga-miR-193a-3p,gga-miR-1416-5p,gga-miR-1739,gga-miR-458a-3p,gga-miR-6664-3p,gga-miR-19a-3p,gga-miR-3530-5p,gga-miR-7442-5p,gga-miR-3064-5p,gga-miR-193b-3p,gga-miR-6621-5p
NC_006127.4:39216214|39217177	TLE1	424	gga-miR-107-5p,gga-miR-146c-3p,gga-miR-1551-3p,gga-miR-1609,gga-miR-1703-5p,gga-miR-1706,gga-miR-1737,gga-miR-1745,gga-miR-1748,gga-miR-1793,gga-miR-1796,gga-miR-1813,gga-miR-217-5p,gga-miR-2188-5p,gga-miR-23b-5p,gga-miR-30c-1-3p,gga-miR-3532-3p,gga-miR-3594-3p,gga-miR-456-3p,gga-miR-6551-3p,gga-miR-6573-3p,gga-miR-6589-5p,gga-miR-6608-3p,gga-miR-6615-3p,gga-miR-6621-5p,gga-miR-6654-3p,gga-miR-74…	gga-miR-103-2-5p,gga-miR-107-5p,gga-miR-1684a-5p,gga-miR-1706,gga-miR-1737,gga-miR-1745,gga-miR-1796,gga-miR-1813,gga-miR-2188-5p,gga-miR-30c-1-3p,gga-miR-3594-3p,gga-miR-6573-3p,gga-miR-6608-3p,gga-miR-6615-3p,gga-miR-6654-3p,gga-miR-7444-3p,gga-miR-7451-3p	gga-miR-107-5p,gga-miR-1813,gga-miR-30c-1-3p,gga-miR-7444-3p,gga-miR-6573-3p,gga-miR-1796,gga-miR-6608-3p,gga-miR-6654-3p,gga-miR-1706,gga-miR-1745,gga-miR-3594-3p,gga-miR-1737,gga-miR-2188-5p,gga-miR-6615-3p
NC_006127.4:36828488|36829867	CARNMT1	360	gga-miR-101-2-5p,gga-miR-106-3p,gga-miR-133a-5p,gga-miR-148a-3p,gga-miR-1592,gga-miR-1596-5p,gga-miR-1626-5p,gga-miR-17-3p,gga-miR-1728-5p,gga-miR-1773-5p,gga-miR-1790,gga-miR-2129,gga-miR-301a-5p,gga-miR-301b-5p,gga-miR-30c-1-3p,gga-miR-30c-2-3p,gga-miR-6559-5p,gga-miR-6562-3p,gga-miR-6570-3p,gga-miR-6572-5p,gga-miR-6577-5p,gga-miR-6587-3p,gga-miR-6646-3p,gga-miR-7455-3p,gga-miR-7456-3p	gga-miR-106-3p,gga-miR-133a-5p,gga-miR-1592,gga-miR-1626-3p,gga-miR-17-3p,gga-miR-2129,gga-miR-301a-5p,gga-miR-301b-5p,gga-miR-30c-2-3p,gga-miR-6516-5p,gga-miR-6559-5p,gga-miR-6562-3p,gga-miR-6577-5p,gga-miR-6584-5p,gga-miR-6587-3p,gga-miR-6659-3p,gga-miR-6701-3p,gga-miR-7438-5p,gga-miR-7455-3p,gga-miR-7456-3p	gga-miR-6562-3p,gga-miR-2129,gga-miR-301b-5p,gga-miR-6577-5p,gga-miR-133a-5p,gga-miR-17-3p,gga-miR-301a-5p,gga-miR-30c-2-3p,gga-miR-6587-3p,gga-miR-7456-3p,gga-miR-1592,gga-miR-6559-5p,gga-miR-7455-3p,gga-miR-106-3p
NC_006127.4:34718603|34735866	APBA1	1496	gga-let-7j-3p,gga-miR-101-1-5p,gga-miR-106-3p,gga-miR-122-5p,gga-miR-124c-3p,gga-miR-130a-5p,gga-miR-130b-5p,gga-miR-1354,gga-miR-135a-5p,gga-miR-1451-3p,gga-miR-1464,gga-miR-1550-3p,gga-miR-1551-5p,gga-miR-1553-3p,gga-miR-1553-5p,gga-miR-1560-3p,gga-miR-1567,gga-miR-1580,gga-miR-1586,gga-miR-1591-5p,gga-miR-1596-5p,gga-miR-15a,gga-miR-16-1-3p,gga-miR-1602,gga-miR-1603,gga-miR-1608,gga-miR-1611,g…	gga-miR-101-1-5p,gga-miR-106-3p,gga-miR-124c-3p,gga-miR-135a-5p,gga-miR-1591-5p,gga-miR-1602,gga-miR-1611,gga-miR-1620,gga-miR-1644,gga-miR-1647,gga-miR-1649-5p,gga-miR-1650,gga-miR-1653,gga-miR-1655-5p,gga-miR-1656,gga-miR-1664-5p,gga-miR-1668-5p,gga-miR-1672,gga-miR-1676-5p,gga-miR-1677-3p,gga-miR-1679,gga-miR-1680-3p,gga-miR-1680-5p,gga-miR-1684a-5p,gga-miR-1687-3p,gga-miR-1688,gga-miR-1689-5p…	gga-miR-6646-3p,gga-miR-455-3p,gga-miR-6556-5p,gga-miR-1680-5p,gga-miR-1602,gga-miR-1653,gga-miR-449c-5p,gga-miR-3537,gga-miR-1676-5p,gga-miR-92-5p,gga-miR-1644,gga-miR-1680-3p,gga-miR-1791-3p,gga-miR-3530-3p,gga-miR-6516-5p,gga-miR-7465-5p,gga-miR-1664-5p,gga-miR-24-5p,gga-miR-1677-3p,gga-miR-6611-5p,gga-miR-1591-5p,gga-miR-1668-5p,gga-miR-1672,gga-miR-1689-5p,gga-miR-124c-3p,gga-miR-449b-5p,gga…
NC_006127.4:34225144|34231753	FOCAD	357	gga-miR-101-1-5p,gga-miR-1462-5p,gga-miR-1583,gga-miR-1591-3p,gga-miR-1618-3p,gga-miR-1626-5p,gga-miR-1635,gga-miR-1663-5p,gga-miR-1683,gga-miR-1684a-5p,gga-miR-1689-5p,gga-miR-1696,gga-miR-1736-3p,gga-miR-1745,gga-miR-1754-5p,gga-miR-1764-5p,gga-miR-1788-5p,gga-miR-20a-5p,gga-miR-217-5p,gga-miR-34c-3p,gga-miR-3530-5p,gga-miR-3594-3p,gga-miR-3607-3p,gga-miR-6558-3p,gga-miR-6582-5p,gga-miR-6663-5p…	gga-miR-1626-5p,gga-miR-1662,gga-miR-1663-5p,gga-miR-1684a-5p,gga-miR-1687-5p,gga-miR-1689-5p,gga-miR-1736-3p,gga-miR-1745,gga-miR-1764-5p,gga-miR-1796,gga-miR-196-2-3p,gga-miR-217-5p,gga-miR-3530-5p,gga-miR-3594-3p,gga-miR-3607-3p,gga-miR-7,gga-miR-7463-5p,gga-miR-7b	gga-miR-1626-5p,gga-miR-1764-5p,gga-miR-1689-5p,gga-miR-217-5p,gga-miR-7b,gga-miR-1736-3p,gga-miR-3530-5p,gga-miR-3607-3p,gga-miR-1745,gga-miR-3594-3p,gga-miR-1663-5p,gga-miR-7,gga-miR-1684a-5p
NC_006127.4:28990119|28995469	PTPRD	288	gga-miR-138-2-3p,gga-miR-1458,gga-miR-1554,gga-miR-1605,gga-miR-1687-3p,gga-miR-1813,gga-miR-200a-3p,gga-miR-3532-3p,gga-miR-6543-5p,gga-miR-6599-3p	gga-miR-1329-5p,gga-miR-138-2-3p,gga-miR-1603,gga-miR-216b,gga-miR-6680-3p	gga-miR-138-2-3p
NC_006127.4:28146790|28179362	KDM4C	486	gga-miR-1626-5p,gga-miR-1677-5p,gga-miR-1695,gga-miR-1700,gga-miR-1730-3p,gga-miR-1751-5p,gga-miR-1764-3p,gga-miR-1769-5p,gga-miR-1782,gga-miR-24-5p,gga-miR-3607-3p,gga-miR-383-5p,gga-miR-6559-5p,gga-miR-6572-5p,gga-miR-6576-5p,gga-miR-6589-5p,gga-miR-6625-5p,gga-miR-6646-3p,gga-miR-6691-5p	gga-miR-1651-3p,gga-miR-1700,gga-miR-1727,gga-miR-1751-5p,gga-miR-1764-3p,gga-miR-1787,gga-miR-30c-2-3p,gga-miR-3536,gga-miR-449c-3p,gga-miR-6559-5p,gga-miR-6576-5p,gga-miR-6662-3p,gga-miR-6691-5p,gga-miR-7456-3p	gga-miR-1764-3p,gga-miR-1751-5p,gga-miR-1700,gga-miR-6576-5p,gga-miR-6559-5p,gga-miR-6691-5p
NC_006127.4:28161822|28179362	KDM4C	292	gga-miR-1626-5p,gga-miR-1677-5p,gga-miR-1695,gga-miR-1700,gga-miR-1730-3p,gga-miR-1751-5p,gga-miR-1764-3p,gga-miR-1769-5p,gga-miR-1782,gga-miR-383-5p,gga-miR-6559-5p,gga-miR-6572-5p,gga-miR-6576-5p,gga-miR-6646-3p,gga-miR-6691-5p	gga-miR-1651-3p,gga-miR-1700,gga-miR-1727,gga-miR-1751-5p,gga-miR-1764-3p,gga-miR-30c-2-3p,gga-miR-449c-3p,gga-miR-6559-5p,gga-miR-6576-5p,gga-miR-6662-3p,gga-miR-6691-5p,gga-miR-7456-3p	gga-miR-1764-3p,gga-miR-1751-5p,gga-miR-1700,gga-miR-6576-5p,gga-miR-6559-5p,gga-miR-6691-5p
NC_006127.4:22266396|22285655	HOMER1	525	gga-miR-1462-3p,gga-miR-1464,gga-miR-153-5p,gga-miR-155,gga-miR-1550-5p,gga-miR-1553-3p,gga-miR-1569,gga-miR-1580,gga-miR-16-1-3p,gga-miR-1626-3p,gga-miR-1684a-5p,gga-miR-1685-3p,gga-miR-1689-5p,gga-miR-1703-5p,gga-miR-1719,gga-miR-1721,gga-miR-1730-3p,gga-miR-1745,gga-miR-1775-3p,gga-miR-1786,gga-miR-194,gga-miR-34a-5p,gga-miR-3530-5p,gga-miR-449a,gga-miR-449c-5p,gga-miR-458a-3p,gga-miR-6547-3p,…	gga-miR-103-2-5p,gga-miR-107-5p,gga-miR-1626-3p,gga-miR-1679,gga-miR-1684a-5p,gga-miR-1689-5p,gga-miR-1719,gga-miR-1728-3p,gga-miR-1745,gga-miR-1775-3p,gga-miR-194,gga-miR-22-5p,gga-miR-3530-5p,gga-miR-458a-3p,gga-miR-6547-3p,gga-miR-6547-5p,gga-miR-6552-5p,gga-miR-6575-5p,gga-miR-6584-5p,gga-miR-6594-5p,gga-miR-6640-5p,gga-miR-6646-3p,gga-miR-6652-5p,gga-miR-6696-3p,gga-miR-7,gga-miR-7441-3p,gga…	gga-miR-6646-3p,gga-miR-6652-5p,gga-miR-7,gga-miR-194,gga-miR-7449-3p,gga-miR-1689-5p,gga-miR-6547-5p,gga-miR-6584-5p,gga-miR-1684a-5p,gga-miR-6575-5p,gga-miR-6594-5p,gga-miR-1719,gga-miR-6547-3p,gga-miR-7b,gga-miR-1745,gga-miR-1775-3p,gga-miR-6552-5p,gga-miR-6696-3p,gga-miR-458a-3p,gga-miR-7472-5p,gga-miR-6640-5p,gga-miR-1626-3p,gga-miR-3530-5p
NC_006088.4:139349282|139355332	ARHGEF7	418	gga-let-7j-3p,gga-miR-10a-5p,gga-miR-10b-5p,gga-miR-1462-3p,gga-miR-146c-5p,gga-miR-148a-5p,gga-miR-1550-5p,gga-miR-1609,gga-miR-1656,gga-miR-1671,gga-miR-1685-5p,gga-miR-1690-5p,gga-miR-1693,gga-miR-1696,gga-miR-17-3p,gga-miR-1700,gga-miR-1783,gga-miR-18b-3p,gga-miR-449b-3p,gga-miR-6547-5p,gga-miR-6553-5p,gga-miR-6646-3p,gga-miR-6663-5p,gga-miR-6665-5p,gga-miR-7472-3p,gga-miR-7477-3p	gga-miR-106-3p,gga-miR-10a-5p,gga-miR-10b-5p,gga-miR-1656,gga-miR-1693,gga-miR-1721,gga-miR-17-3p,gga-miR-18b-3p,gga-miR-19b-5p,gga-miR-449b-3p,gga-miR-6662-3p,gga-miR-6663-5p,gga-miR-6680-3p	gga-miR-18b-3p,gga-miR-10a-5p,gga-miR-17-3p,gga-miR-10b-5p,gga-miR-1656,gga-miR-449b-3p,gga-miR-6663-5p,gga-miR-1693
NC_006127.4:8928369|8934900	LOC431656	715	gga-miR-103-2-5p,gga-miR-106-5p,gga-miR-107-5p,gga-miR-1464,gga-miR-1551-3p,gga-miR-1555-3p,gga-miR-1574-3p,gga-miR-1591-5p,gga-miR-1596-5p,gga-miR-1597-3p,gga-miR-15b-5p,gga-miR-15c-5p,gga-miR-1656,gga-miR-1661,gga-miR-1662,gga-miR-1680-3p,gga-miR-1687-3p,gga-miR-1696,gga-miR-17-3p,gga-miR-17-5p,gga-miR-1702,gga-miR-1727,gga-miR-1751-5p,gga-miR-1756a,gga-miR-1771,gga-miR-1788-5p,gga-miR-1813,gga…	gga-miR-1656,gga-miR-1661,gga-miR-1662,gga-miR-1680-3p,gga-miR-1687-3p,gga-miR-1688,gga-miR-1696,gga-miR-1702,gga-miR-1710,gga-miR-1720-5p,gga-miR-1751-5p,gga-miR-1756a,gga-miR-1771,gga-miR-1813,gga-miR-196-2-3p,gga-miR-216b,gga-miR-22-3p,gga-miR-301b-5p,gga-miR-6547-3p,gga-miR-6549-5p,gga-miR-6550-3p,gga-miR-6558-3p,gga-miR-6574-5p,gga-miR-6590-3p,gga-miR-6596-3p,gga-miR-6660-3p,gga-miR-6663-5p,…	gga-miR-6590-3p,gga-miR-1696,gga-miR-6549-5p,gga-miR-6685-3p,gga-miR-7465-3p,gga-miR-1751-5p,gga-miR-1662,gga-miR-216b,gga-miR-1771,gga-miR-1680-3p,gga-miR-1756a,gga-miR-6558-3p,gga-miR-6550-3p,gga-miR-7463-5p,gga-miR-1661,gga-miR-1656,gga-miR-6663-5p,gga-miR-1813,gga-miR-6547-3p,gga-miR-1702,gga-miR-6660-3p,gga-miR-6596-3p,gga-miR-6574-5p,gga-miR-1687-3p,gga-miR-6679-5p
NC_006127.4:7468910|7475293	LOC407092	460	gga-let-7c-3p,gga-miR-1603,gga-miR-1644,gga-miR-18b-3p,gga-miR-19a-3p,gga-miR-24-5p,gga-miR-2954,gga-miR-3064-5p,gga-miR-3594-3p,gga-miR-460b-5p,gga-miR-6516-3p,gga-miR-6551-3p,gga-miR-6554-3p,gga-miR-6656-5p	gga-let-7a-2-3p,gga-let-7c-3p,gga-miR-101-3p,gga-miR-1603,gga-miR-1644,gga-miR-1668-3p,gga-miR-1805-3p,gga-miR-1812-5p,gga-miR-187-3p,gga-miR-18b-3p,gga-miR-2954,gga-miR-3594-3p,gga-miR-6516-3p,gga-miR-6551-3p,gga-miR-6554-3p,gga-miR-6555-5p,gga-miR-6659-3p	gga-miR-18b-3p,gga-miR-6516-3p,gga-miR-6551-3p,gga-let-7c-3p,gga-miR-1603,gga-miR-2954,gga-miR-1644,gga-miR-3594-3p,gga-miR-6554-3p
NC_006127.4:6976093|6980009	KIAA1328	782	gga-miR-125b-5p,gga-miR-1354,gga-miR-140-5p,gga-miR-1465,gga-miR-1467-5p,gga-miR-1569,gga-miR-1572,gga-miR-1574-3p,gga-miR-1580,gga-miR-1609,gga-miR-1611,gga-miR-1644,gga-miR-1649-5p,gga-miR-1650,gga-miR-1651-3p,gga-miR-1671,gga-miR-1683,gga-miR-1684a-5p,gga-miR-1689-5p,gga-miR-1698,gga-miR-1702,gga-miR-1706,gga-miR-1710,gga-miR-1730-5p,gga-miR-1731-3p,gga-miR-1731-5p,gga-miR-1745,gga-miR-1748,gg…	gga-let-7a-3p,gga-let-7f-3p,gga-miR-103-2-5p,gga-miR-107-5p,gga-miR-1354,gga-miR-1603,gga-miR-1609,gga-miR-1611,gga-miR-1644,gga-miR-1650,gga-miR-1651-3p,gga-miR-1664-5p,gga-miR-1687-5p,gga-miR-1689-5p,gga-miR-1706,gga-miR-1727,gga-miR-1731-5p,gga-miR-1748,gga-miR-1771,gga-miR-1774,gga-miR-1787,gga-miR-19b-5p,gga-miR-2131-5p,gga-miR-221-5p,gga-miR-3530-5p,gga-miR-3532-5p,gga-miR-449c-3p,gga-miR-6…	gga-miR-1354,gga-miR-1774,gga-miR-1644,gga-miR-7438-5p,gga-miR-1731-5p,gga-miR-19b-5p,gga-miR-1689-5p,gga-miR-1609,gga-miR-1651-3p,gga-miR-6577-5p,gga-miR-6609-3p,gga-miR-449c-3p,gga-miR-1611,gga-miR-1650,gga-miR-7451-3p,gga-miR-6660-3p,gga-miR-7443-5p,gga-miR-6657-3p,gga-miR-221-5p,gga-miR-1748,gga-miR-2131-5p,gga-miR-6640-5p,gga-miR-3530-5p,gga-miR-1706,gga-miR-3532-5p
NC_006127.4:2878117|2878777	SETBP1	661	gga-let-7a-5p,gga-let-7b,gga-let-7c-5p,gga-miR-103-2-5p,gga-miR-107-5p,gga-miR-122-5p,gga-miR-130b-5p,gga-miR-1354,gga-miR-1552-3p,gga-miR-1560-3p,gga-miR-1567,gga-miR-1586,gga-miR-1596-5p,gga-miR-1604,gga-miR-1605,gga-miR-1635,gga-miR-1642,gga-miR-1655-5p,gga-miR-1665,gga-miR-1669,gga-miR-1676-5p,gga-miR-1690-5p,gga-miR-1698,gga-miR-1699,gga-miR-1703-5p,gga-miR-1706,gga-miR-1737,gga-miR-1740-5p,…	gga-miR-103-2-5p,gga-miR-107-5p,gga-miR-122-5p,gga-miR-1354,gga-miR-1655-5p,gga-miR-1669,gga-miR-1690-5p,gga-miR-1698,gga-miR-1703-5p,gga-miR-1727,gga-miR-1728-3p,gga-miR-1737,gga-miR-1751-5p,gga-miR-1764-3p,gga-miR-1769-5p,gga-miR-1784-5p,gga-miR-1786,gga-miR-204,gga-miR-2129,gga-miR-22-3p,gga-miR-33-5p,gga-miR-34a-5p,gga-miR-34c-5p,gga-miR-3529,gga-miR-3532-3p,gga-miR-449a,gga-miR-449b-5p,gga-m…	gga-miR-6646-3p,gga-miR-6549-3p,gga-miR-107-5p,gga-miR-6556-5p,gga-miR-1354,gga-miR-7465-3p,gga-miR-1751-5p,gga-miR-449c-5p,gga-miR-122-5p,gga-miR-1786,gga-miR-1690-5p,gga-miR-103-2-5p,gga-miR-449b-5p,gga-miR-456-3p,gga-miR-6623-3p,gga-miR-1784-5p,gga-miR-34a-5p,gga-miR-6649-3p,gga-miR-3529,gga-miR-449c-3p,gga-miR-1764-3p,gga-miR-1669,gga-miR-22-3p,gga-miR-34c-5p,gga-miR-3532-3p,gga-miR-1737,gga-…
NC_006127.4:1978995|1985362	LOXHD1	462	gga-miR-128-3p,gga-miR-1553-5p,gga-miR-1564-5p,gga-miR-1578,gga-miR-1588,gga-miR-1591-5p,gga-miR-1679,gga-miR-1685-3p,gga-miR-1689-5p,gga-miR-1769-5p,gga-miR-193a-5p,gga-miR-193b-5p,gga-miR-302b-3p,gga-miR-302c-3p,gga-miR-302d,gga-miR-3064-3p,gga-miR-3594-3p,gga-miR-383-5p,gga-miR-6561-5p,gga-miR-6573-3p,gga-miR-6577-5p,gga-miR-6609-3p,gga-miR-6621-5p,gga-miR-6680-3p,gga-miR-6699-5p,gga-miR-7462-…	gga-miR-140-3p,gga-miR-142-5p,gga-miR-1710,gga-miR-193a-5p,gga-miR-205a,gga-miR-20b-3p,gga-miR-216a,gga-miR-3064-3p,gga-miR-30a-3p,gga-miR-3537,gga-miR-3594-3p,gga-miR-6555-5p,gga-miR-6573-3p,gga-miR-6609-3p,gga-miR-6621-5p,gga-miR-6680-3p,gga-miR-7438-5p	gga-miR-3064-3p,gga-miR-193a-5p,gga-miR-6573-3p,gga-miR-6680-3p,gga-miR-3594-3p,gga-miR-6621-5p,gga-miR-6609-3p
NC_006088.4:135439679|135440400	NCK2	722	gga-miR-130a-5p,gga-miR-130b-5p,gga-miR-130c-5p,gga-miR-133a-3p,gga-miR-133b,gga-miR-133c-3p,gga-miR-135a-5p,gga-miR-1416-5p,gga-miR-1458,gga-miR-1462-3p,gga-miR-1550-5p,gga-miR-1552-3p,gga-miR-1569,gga-miR-1579,gga-miR-1590,gga-miR-1596-5p,gga-miR-1608,gga-miR-1628,gga-miR-1653,gga-miR-1656,gga-miR-1661,gga-miR-1668-3p,gga-miR-1678,gga-miR-1687-5p,gga-miR-1696,gga-miR-1716,gga-miR-1737,gga-miR-1…	gga-miR-130a-5p,gga-miR-130c-5p,gga-miR-133a-3p,gga-miR-133b,gga-miR-133c-3p,gga-miR-1608,gga-miR-1656,gga-miR-1664-3p,gga-miR-1678,gga-miR-1696,gga-miR-1748,gga-miR-1772-5p,gga-miR-1806,gga-miR-1a-3p,gga-miR-1b-3p,gga-miR-206,gga-miR-21-5p,gga-miR-3594-3p,gga-miR-6550-3p,gga-miR-6552-5p,gga-miR-6565-3p,gga-miR-6586-5p,gga-miR-6592-3p,gga-miR-6608-3p,gga-miR-6640-5p,gga-miR-6641-3p,gga-miR-6664-3…	gga-miR-1696,gga-miR-21-5p,gga-miR-206,gga-miR-6586-5p,gga-miR-1806,gga-miR-6550-3p,gga-miR-133a-3p,gga-miR-6592-3p,gga-miR-1656,gga-miR-9-5p,gga-miR-130c-5p,gga-miR-133b,gga-miR-130a-5p,gga-miR-1772-5p,gga-miR-1748,gga-miR-3594-3p,gga-miR-1608,gga-miR-99a-3p,gga-miR-6552-5p,gga-miR-6664-3p,gga-miR-7472-5p,gga-miR-6608-3p,gga-miR-6675-3p,gga-miR-133c-3p,gga-miR-6641-3p,gga-miR-1678
NC_006088.4:135187902|135192980	TGFBRAP1	851	gga-miR-101-1-5p,gga-miR-101-2-5p,gga-miR-103-3p,gga-miR-107-3p,gga-miR-124a-3p,gga-miR-133a-3p,gga-miR-133b,gga-miR-133c-3p,gga-miR-137-3p,gga-miR-1453,gga-miR-1462-5p,gga-miR-1467-3p,gga-miR-148a-5p,gga-miR-1556,gga-miR-1586,gga-miR-1596-5p,gga-miR-15b-5p,gga-miR-15c-5p,gga-miR-1655-5p,gga-miR-1661,gga-miR-1662,gga-miR-1682,gga-miR-1697,gga-miR-1706,gga-miR-1712-3p,gga-miR-1748,gga-miR-1759-5p,…	gga-miR-101-2-5p,gga-miR-103-3p,gga-miR-107-3p,gga-miR-124a-3p,gga-miR-133a-3p,gga-miR-133b,gga-miR-133c-3p,gga-miR-1416-3p,gga-miR-1591-5p,gga-miR-1596-5p,gga-miR-1651-3p,gga-miR-1655-5p,gga-miR-1661,gga-miR-1662,gga-miR-1677-3p,gga-miR-1682,gga-miR-1706,gga-miR-1740-5p,gga-miR-1771,gga-miR-1776,gga-miR-1795,gga-miR-1813,gga-miR-214,gga-miR-218-5p,gga-miR-22-5p,gga-miR-26a-5p,gga-miR-302b-3p,gga…	gga-miR-124a-3p,gga-miR-6556-5p,gga-miR-107-3p,gga-miR-103-3p,gga-miR-218-5p,gga-miR-1662,gga-miR-383-5p,gga-miR-3525,gga-miR-26a-5p,gga-miR-6566-3p,gga-miR-133a-3p,gga-miR-1682,gga-miR-1661,gga-miR-6577-5p,gga-miR-133b,gga-miR-1776,gga-miR-6669-5p,gga-miR-101-2-5p,gga-miR-6555-5p,gga-miR-6561-5p,gga-miR-1596-5p,gga-miR-214,gga-miR-133c-3p,gga-miR-1706,gga-miR-7462-5p,gga-miR-1655-5p
NC_006115.4:4715579|4723723	PTPRS	1236	gga-miR-128-2-5p,gga-miR-128-3p,gga-miR-1306-3p,gga-miR-1329-5p,gga-miR-135a-5p,gga-miR-138-2-3p,gga-miR-144-5p,gga-miR-1453,gga-miR-1456-3p,gga-miR-1462-5p,gga-miR-1465,gga-miR-146a-5p,gga-miR-146b-5p,gga-miR-146c-5p,gga-miR-148a-5p,gga-miR-153-5p,gga-miR-1580,gga-miR-1603,gga-miR-1613,gga-miR-1618-3p,gga-miR-1641,gga-miR-1655-5p,gga-miR-1662,gga-miR-1664-5p,gga-miR-1668-5p,gga-miR-1673,gga-miR-…	gga-miR-122-3p,gga-miR-1329-5p,gga-miR-138-2-3p,gga-miR-1596-5p,gga-miR-1603,gga-miR-1618-3p,gga-miR-1641,gga-miR-1655-5p,gga-miR-1664-5p,gga-miR-1673,gga-miR-1677-5p,gga-miR-1683,gga-miR-1687-3p,gga-miR-1738,gga-miR-1760,gga-miR-1764-5p,gga-miR-1773-5p,gga-miR-1799,gga-miR-205b,gga-miR-2129,gga-miR-214,gga-miR-221-5p,gga-miR-29a-3p,gga-miR-29b-3p,gga-miR-29c-3p,gga-miR-30b-3p,gga-miR-30c-2-3p,gg…	gga-miR-1683,gga-miR-6646-3p,gga-miR-29b-3p,gga-miR-1764-5p,gga-miR-6549-5p,gga-miR-1603,gga-miR-1799,gga-miR-6652-5p,gga-miR-449c-5p,gga-miR-34b-5p,gga-miR-92-5p,gga-miR-30b-3p,gga-miR-1677-5p,gga-miR-1618-3p,gga-miR-1664-5p,gga-miR-1329-5p,gga-miR-1673,gga-miR-6550-3p,gga-miR-6558-3p,gga-miR-1760,gga-miR-449b-5p,gga-miR-6623-3p,gga-miR-456-3p,gga-miR-6559-5p,gga-miR-34a-5p,gga-miR-449a,gga-miR-…
NC_006115.4:2871349|2871746	R3HDM4	274	gga-miR-1465,gga-miR-1556,gga-miR-1574-3p,gga-miR-1602,gga-miR-1628,gga-miR-1647,gga-miR-1684a-5p,gga-miR-1689-5p,gga-miR-1706,gga-miR-1731-3p,gga-miR-1745,gga-miR-1748,gga-miR-1772-5p,gga-miR-1782,gga-miR-181a-5p,gga-miR-181b-5p,gga-miR-22-5p,gga-miR-221-3p,gga-miR-3064-3p,gga-miR-30c-1-3p,gga-miR-34b-5p,gga-miR-460b-5p,gga-miR-6558-3p,gga-miR-6586-5p,gga-miR-6594-5p,gga-miR-6596-3p,gga-miR-6606…	gga-miR-1647,gga-miR-1684a-5p,gga-miR-1745,gga-miR-1772-5p,gga-miR-1782,gga-miR-181a-5p,gga-miR-181b-5p,gga-miR-3064-3p,gga-miR-30c-1-3p,gga-miR-34b-5p,gga-miR-3531-5p,gga-miR-455-3p,gga-miR-460b-5p,gga-miR-6586-5p,gga-miR-6596-3p,gga-miR-6606-5p,gga-miR-6610-3p,gga-miR-7456-3p	gga-miR-1782,gga-miR-3064-3p,gga-miR-460b-5p,gga-miR-30c-1-3p,gga-miR-181a-5p,gga-miR-6596-3p,gga-miR-1647,gga-miR-34b-5p,gga-miR-6610-3p,gga-miR-6606-5p,gga-miR-1772-5p,gga-miR-6586-5p,gga-miR-7456-3p,gga-miR-1745,gga-miR-181b-5p,gga-miR-1684a-5p
NC_006088.4:132593578|132598993	TXNDC9	591	gga-miR-153-5p,gga-miR-1605,gga-miR-1661,gga-miR-1687-3p,gga-miR-1728-3p,gga-miR-1747-5p,gga-miR-1748,gga-miR-1782,gga-miR-1788-5p,gga-miR-1799,gga-miR-19b-5p,gga-miR-219b,gga-miR-302b-3p,gga-miR-302c-3p,gga-miR-302d,gga-miR-30a-3p,gga-miR-3525,gga-miR-6543-5p,gga-miR-6544-3p,gga-miR-6555-5p,gga-miR-6574-3p,gga-miR-6582-5p,gga-miR-6641-3p,gga-miR-7456-3p,gga-miR-9-5p	gga-miR-1731-3p,gga-miR-1776,gga-miR-1799,gga-miR-1803,gga-miR-1805-5p,gga-miR-20b-3p,gga-miR-22-5p,gga-miR-30a-3p,gga-miR-460a-5p,gga-miR-6544-3p,gga-miR-6555-5p,gga-miR-6641-3p,gga-miR-7463-3p	gga-miR-1799,gga-miR-6555-5p,gga-miR-30a-3p,gga-miR-6641-3p,gga-miR-6544-3p
NC_006088.4:13786632|13789591	KMT2E	482	gga-miR-106-3p,gga-miR-130a-5p,gga-miR-130c-5p,gga-miR-135a-5p,gga-miR-140-3p,gga-miR-1626-5p,gga-miR-1642,gga-miR-1655-5p,gga-miR-1661,gga-miR-1696,gga-miR-1697,gga-miR-1706,gga-miR-1715-3p,gga-miR-1727,gga-miR-1728-3p,gga-miR-1737,gga-miR-1751-5p,gga-miR-1772-5p,gga-miR-1773-5p,gga-miR-1796,gga-miR-18a-3p,gga-miR-18b-3p,gga-miR-204,gga-miR-21-5p,gga-miR-217-5p,gga-miR-23b-5p,gga-miR-24-5p,gga-m…	gga-miR-130a-5p,gga-miR-130c-5p,gga-miR-133a-5p,gga-miR-140-3p,gga-miR-1650,gga-miR-1667-5p,gga-miR-1668-3p,gga-miR-1678,gga-miR-1715-3p,gga-miR-1727,gga-miR-1737,gga-miR-1751-5p,gga-miR-1769-3p,gga-miR-1772-5p,gga-miR-18a-3p,gga-miR-18b-3p,gga-miR-204,gga-miR-217-5p,gga-miR-2188-3p,gga-miR-24-5p,gga-miR-29a-3p,gga-miR-29b-3p,gga-miR-29c-3p,gga-miR-3532-3p,gga-miR-449c-3p,gga-miR-460a-5p,gga-miR-…	gga-miR-217-5p,gga-miR-6572-5p,gga-miR-1751-5p,gga-miR-6643-5p,gga-miR-6586-5p,gga-miR-18a-3p,gga-miR-24-5p,gga-miR-130c-5p,gga-miR-6554-3p,gga-miR-130a-5p,gga-miR-18b-3p,gga-miR-1727,gga-miR-6548-5p,gga-miR-6589-5p,gga-miR-140-3p,gga-miR-7452-5p,gga-miR-4732-5p,gga-miR-6660-3p,gga-miR-1772-5p,gga-miR-3532-3p,gga-miR-1737,gga-miR-6612-5p,gga-miR-6570-3p,gga-miR-1715-3p,gga-miR-7447-5p,gga-miR-747…
NC_006088.4:132187401|132197974	TMEM131	1578	gga-let-7a-5p,gga-let-7c-5p,gga-let-7f-5p,gga-miR-103-3p,gga-miR-106-3p,gga-miR-107-3p,gga-miR-125b-3p,gga-miR-130a-5p,gga-miR-130c-5p,gga-miR-1329-5p,gga-miR-135a-1-3p,gga-miR-135a-5p,gga-miR-1453,gga-miR-1458,gga-miR-1460,gga-miR-146a-5p,gga-miR-146b-5p,gga-miR-146c-3p,gga-miR-146c-5p,gga-miR-148a-5p,gga-miR-153-5p,gga-miR-1552-3p,gga-miR-1572,gga-miR-1583,gga-miR-1586,gga-miR-1592,gga-miR-1596…	gga-miR-103-2-5p,gga-miR-103-3p,gga-miR-106-3p,gga-miR-107-3p,gga-miR-107-5p,gga-miR-125b-3p,gga-miR-130a-5p,gga-miR-130c-5p,gga-miR-1329-5p,gga-miR-135a-1-3p,gga-miR-135a-5p,gga-miR-1397-5p,gga-miR-1591-5p,gga-miR-1592,gga-miR-1596-3p,gga-miR-15a,gga-miR-15b-5p,gga-miR-15c-3p,gga-miR-15c-5p,gga-miR-1620,gga-miR-1644,gga-miR-1650,gga-miR-1655-5p,gga-miR-16-5p,gga-miR-1662,gga-miR-1664-5p,gga-miR-…	gga-miR-1696,gga-miR-1753,gga-miR-107-3p,gga-miR-103-3p,gga-miR-217-5p,gga-miR-6572-5p,gga-miR-2954,gga-miR-34b-5p,gga-miR-1662,gga-miR-1676-5p,gga-miR-1596-3p,gga-miR-15b-5p,gga-miR-1644,gga-miR-1592,gga-miR-6516-5p,gga-miR-1679,gga-miR-1664-5p,gga-miR-1329-5p,gga-miR-6655-5p,gga-miR-17-3p,gga-miR-6623-3p,gga-miR-460a-5p,gga-miR-130c-5p,gga-miR-15c-3p,gga-miR-383-3p,gga-miR-6663-5p,gga-miR-15c-5…
NC_006113.4:145140|150467	MAPK14	494	gga-miR-101-1-5p,gga-miR-103-2-5p,gga-miR-107-5p,gga-miR-125b-3p,gga-miR-153-5p,gga-miR-1586,gga-miR-1591-3p,gga-miR-1597-3p,gga-miR-1602,gga-miR-1653,gga-miR-1663-3p,gga-miR-1667-3p,gga-miR-1679,gga-miR-1691,gga-miR-1697,gga-miR-1728-3p,gga-miR-1781-5p,gga-miR-1784-5p,gga-miR-27b-3p,gga-miR-30c-1-3p,gga-miR-365-2-5p,gga-miR-6575-5p,gga-miR-6596-3p,gga-miR-6609-3p	gga-miR-103-2-5p,gga-miR-107-5p,gga-miR-1653,gga-miR-1679,gga-miR-1691,gga-miR-1784-5p,gga-miR-1787,gga-miR-203a,gga-miR-216b,gga-miR-27b-3p,gga-miR-490-5p,gga-miR-6575-5p,gga-miR-6596-3p,gga-miR-6609-3p	gga-miR-107-5p,gga-miR-27b-3p,gga-miR-103-2-5p,gga-miR-1653,gga-miR-6596-3p,gga-miR-1784-5p,gga-miR-6609-3p,gga-miR-1679,gga-miR-1691,gga-miR-6575-5p
NC_006111.4:5361514|5363702	DSCAML1	465	gga-let-7a-5p,gga-let-7b,gga-let-7c-5p,gga-let-7i,gga-miR-146a-5p,gga-miR-146c-5p,gga-miR-1561,gga-miR-1579,gga-miR-1596-3p,gga-miR-1647,gga-miR-1663-5p,gga-miR-1671,gga-miR-1677-5p,gga-miR-1691,gga-miR-1698,gga-miR-1703-5p,gga-miR-1720-5p,gga-miR-1747-5p,gga-miR-1751-5p,gga-miR-1796,gga-miR-181a-3p,gga-miR-2131-5p,gga-miR-34b-3p,gga-miR-34c-3p,gga-miR-383-3p,gga-miR-456-3p,gga-miR-490-5p,gga-miR…	gga-miR-1673,gga-miR-1677-5p,gga-miR-1698,gga-miR-1703-5p,gga-miR-1720-5p,gga-miR-1747-5p,gga-miR-1751-5p,gga-miR-1796,gga-miR-1804,gga-miR-2131-5p,gga-miR-456-3p,gga-miR-6547-5p,gga-miR-6550-3p,gga-miR-6565-3p,gga-miR-6571-5p,gga-miR-6573-3p,gga-miR-6589-5p,gga-miR-6590-5p,gga-miR-6611-5p,gga-miR-6614-3p,gga-miR-6689-3p,gga-miR-7441-5p,gga-miR-7472-5p,gga-miR-9-3p,gga-miR-9-5p	gga-miR-6550-3p,gga-miR-6611-5p,gga-miR-6589-5p,gga-miR-2131-5p,gga-miR-7472-5p,gga-miR-1747-5p,gga-miR-456-3p,gga-miR-6573-3p,gga-miR-1751-5p,gga-miR-1796,gga-miR-6547-5p,gga-miR-9-5p,gga-miR-6689-3p,gga-miR-1720-5p,gga-miR-1698,gga-miR-1677-5p,gga-miR-7441-5p,gga-miR-1703-5p
NC_006088.4:119250221|119282058	CNKSR2	867	gga-let-7b,gga-miR-130b-5p,gga-miR-1329-3p,gga-miR-1555-3p,gga-miR-1567,gga-miR-1590,gga-miR-1596-5p,gga-miR-16-1-3p,gga-miR-1603,gga-miR-1642,gga-miR-1650,gga-miR-1655-5p,gga-miR-1695,gga-miR-1698,gga-miR-1703-5p,gga-miR-1708,gga-miR-1748,gga-miR-1776,gga-miR-1783,gga-miR-1788-5p,gga-miR-181a-5p,gga-miR-200a-3p,gga-miR-206,gga-miR-219b,gga-miR-24-5p,gga-miR-29a-3p,gga-miR-29b-3p,gga-miR-29c-3p,g…	gga-miR-101-2-5p,gga-miR-1329-3p,gga-miR-1662,gga-miR-1698,gga-miR-1703-5p,gga-miR-1748,gga-miR-1783,gga-miR-200a-3p,gga-miR-217-5p,gga-miR-22-5p,gga-miR-30a-3p,gga-miR-3594-3p,gga-miR-4732-5p,gga-miR-490-5p,gga-miR-6555-5p,gga-miR-6556-5p,gga-miR-6571-5p,gga-miR-6611-5p,gga-miR-6701-3p,gga-miR-6705-5p,gga-miR-7438-5p,gga-miR-7472-5p	gga-miR-3594-3p,gga-miR-6611-5p,gga-miR-1329-3p,gga-miR-6556-5p,gga-miR-7472-5p,gga-miR-4732-5p,gga-miR-6555-5p,gga-miR-1698,gga-miR-1748,gga-miR-1783,gga-miR-200a-3p,gga-miR-1703-5p
NC_006109.4:1374950|1377150	XPO7	363	gga-miR-103-3p,gga-miR-106-5p,gga-miR-107-3p,gga-miR-1453,gga-miR-1467-5p,gga-miR-148a-3p,gga-miR-1567,gga-miR-1596-5p,gga-miR-15a,gga-miR-15b-5p,gga-miR-15c-5p,gga-miR-1635,gga-miR-1655-5p,gga-miR-1656,gga-miR-16c-5p,gga-miR-17-5p,gga-miR-1724,gga-miR-1727,gga-miR-1751-5p,gga-miR-1773-5p,gga-miR-1784-5p,gga-miR-1796,gga-miR-18a-5p,gga-miR-18b-5p,gga-miR-199b,gga-miR-20a-5p,gga-miR-20b-5p,gga-miR…	gga-miR-106-5p,gga-miR-1596-5p,gga-miR-1635,gga-miR-1656,gga-miR-1697,gga-miR-17-5p,gga-miR-1786,gga-miR-1796,gga-miR-20a-5p,gga-miR-20b-5p,gga-miR-2130,gga-miR-302b-3p,gga-miR-302c-3p,gga-miR-302d,gga-miR-365-3p,gga-miR-460a-3p,gga-miR-6549-3p,gga-miR-6568-3p,gga-miR-6577-5p,gga-miR-7472-5p	gga-miR-6549-3p,gga-miR-6577-5p,gga-miR-7472-5p,gga-miR-1656,gga-miR-1596-5p,gga-miR-1796,gga-miR-17-5p,gga-miR-460a-3p,gga-miR-1635,gga-miR-106-5p,gga-miR-2130,gga-miR-20b-5p,gga-miR-20a-5p,gga-miR-302c-3p
NC_006108.4:6563588|6564035	HSPG2	291	gga-miR-10b-3p,gga-miR-122-5p,gga-miR-1306-3p,gga-miR-133a-3p,gga-miR-133b,gga-miR-133c-3p,gga-miR-1553-3p,gga-miR-1554,gga-miR-1586,gga-miR-1604,gga-miR-1611,gga-miR-1649-5p,gga-miR-1653,gga-miR-1668-5p,gga-miR-1671,gga-miR-1716,gga-miR-1732,gga-miR-1751-5p,gga-miR-1801,gga-miR-2188-5p,gga-miR-221-5p,gga-miR-222b-5p,gga-miR-34a-5p,gga-miR-449c-3p,gga-miR-449c-5p,gga-miR-6516-5p,gga-miR-6543-5p,g…	gga-miR-1649-5p,gga-miR-1653,gga-miR-1668-5p,gga-miR-1727,gga-miR-194,gga-miR-2188-5p,gga-miR-449c-3p,gga-miR-6552-5p,gga-miR-6570-5p,gga-miR-6611-5p,gga-miR-6643-5p,gga-miR-6649-3p,gga-miR-6656-5p,gga-miR-7452-5p	gga-miR-6552-5p,gga-miR-6611-5p,gga-miR-6649-3p,gga-miR-1668-5p,gga-miR-449c-3p,gga-miR-6570-5p,gga-miR-7452-5p,gga-miR-1653,gga-miR-6643-5p,gga-miR-1649-5p,gga-miR-6656-5p,gga-miR-2188-5p
NC_006108.4:3682664|3685051	KIF1B	560	gga-let-7g-3p,gga-miR-103-2-5p,gga-miR-103-3p,gga-miR-107-3p,gga-miR-107-5p,gga-miR-124c-3p,gga-miR-130a-5p,gga-miR-1550-3p,gga-miR-1580,gga-miR-1586,gga-miR-1590,gga-miR-1592,gga-miR-1596-5p,gga-miR-1625-5p,gga-miR-1628,gga-miR-1644,gga-miR-1649-5p,gga-miR-1651-3p,gga-miR-1663-5p,gga-miR-1680-5p,gga-miR-1687-5p,gga-miR-1712-3p,gga-miR-1718,gga-miR-1728-3p,gga-miR-1729-5p,gga-miR-1764-3p,gga-miR-…	gga-miR-103-2-5p,gga-miR-107-5p,gga-miR-1592,gga-miR-1625-5p,gga-miR-1644,gga-miR-1649-5p,gga-miR-1663-5p,gga-miR-1680-5p,gga-miR-1685-3p,gga-miR-1687-5p,gga-miR-1718,gga-miR-1728-3p,gga-miR-1736-3p,gga-miR-1756a,gga-miR-1764-3p,gga-miR-1772-5p,gga-miR-1787,gga-miR-1799,gga-miR-1805-3p,gga-miR-181b-2-3p,gga-miR-187-3p,gga-miR-193a-5p,gga-miR-2129,gga-miR-214,gga-miR-2188-5p,gga-miR-22-3p,gga-miR-…	gga-miR-6646-3p,gga-miR-6614-3p,gga-miR-107-5p,gga-miR-193a-5p,gga-miR-1680-5p,gga-miR-1799,gga-miR-1625-5p,gga-miR-6586-5p,gga-miR-1644,gga-miR-1592,gga-miR-458a-5p,gga-miR-1805-3p,gga-miR-187-3p,gga-miR-6550-3p,gga-miR-103-2-5p,gga-miR-383-3p,gga-miR-1787,gga-miR-6590-5p,gga-miR-1687-5p,gga-miR-1764-3p,gga-miR-7451-3p,gga-miR-1718,gga-miR-22-3p,gga-miR-1772-5p,gga-miR-1649-5p,gga-miR-2129,gga-m…
NC_006107.4:11150376|11165383	GNAS	273	gga-miR-103-2-5p,gga-miR-107-5p,gga-miR-1462-5p,gga-miR-1655-5p,gga-miR-2131-3p,gga-miR-6548-3p,gga-miR-6566-3p,gga-miR-6594-5p,gga-miR-6668-3p,gga-miR-6675-3p	gga-miR-103-2-5p,gga-miR-107-5p,gga-miR-10b-3p,gga-miR-1691,gga-miR-34a-3p,gga-miR-6548-3p,gga-miR-6566-3p,gga-miR-6663-5p,gga-miR-6675-3p	gga-miR-6566-3p,gga-miR-107-5p,gga-miR-103-2-5p,gga-miR-6675-3p,gga-miR-6548-3p
NC_006088.4:112399288|112405010	BCOR	466	gga-miR-103-2-5p,gga-miR-107-5p,gga-miR-1462-3p,gga-miR-1464,gga-miR-1580,gga-miR-1628,gga-miR-1633,gga-miR-1649-5p,gga-miR-1650,gga-miR-1679,gga-miR-1685-3p,gga-miR-1687-3p,gga-miR-1728-3p,gga-miR-1772-5p,gga-miR-1779,gga-miR-1782,gga-miR-181a-5p,gga-miR-181b-5p,gga-miR-19b-5p,gga-miR-2131-3p,gga-miR-221-5p,gga-miR-222b-3p,gga-miR-33-5p,gga-miR-489-5p,gga-miR-6549-5p,gga-miR-6555-5p,gga-miR-6558…	gga-miR-103-2-5p,gga-miR-107-5p,gga-miR-130b-5p,gga-miR-1649-5p,gga-miR-1650,gga-miR-1687-3p,gga-miR-1717,gga-miR-1728-3p,gga-miR-1772-5p,gga-miR-1782,gga-miR-1786,gga-miR-181a-5p,gga-miR-181b-5p,gga-miR-19b-5p,gga-miR-216b,gga-miR-32-5p,gga-miR-3532-5p,gga-miR-460a-5p,gga-miR-490-5p,gga-miR-6549-5p,gga-miR-6555-5p,gga-miR-6558-3p,gga-miR-6586-5p,gga-miR-6596-3p,gga-miR-6659-3p,gga-miR-6705-5p,gg…	gga-miR-1782,gga-miR-6558-3p,gga-miR-107-5p,gga-miR-6549-5p,gga-miR-19b-5p,gga-miR-103-2-5p,gga-miR-1650,gga-miR-181a-5p,gga-miR-6555-5p,gga-miR-6596-3p,gga-miR-9-5p,gga-miR-1728-3p,gga-miR-1687-3p,gga-miR-1772-5p,gga-miR-6659-3p,gga-miR-181b-5p,gga-miR-6705-5p,gga-miR-1649-5p
NC_006107.4:5365429|5366266	STK4	280	gga-miR-138-2-3p,gga-miR-1463,gga-miR-1626-5p,gga-miR-1680-5p,gga-miR-1731-3p,gga-miR-1751-5p,gga-miR-6586-5p,gga-miR-6612-5p,gga-miR-9-5p	gga-miR-138-2-3p,gga-miR-16-1-3p,gga-miR-1626-5p,gga-miR-1680-5p,gga-miR-16c-3p,gga-miR-1772-5p,gga-miR-22-3p,gga-miR-30a-3p,gga-miR-6555-5p,gga-miR-6586-5p,gga-miR-6612-5p	gga-miR-1626-5p,gga-miR-1680-5p,gga-miR-6586-5p,gga-miR-138-2-3p,gga-miR-6612-5p
NC_006107.4:3255248|3258236	PTPRT	407	gga-let-7a-2-3p,gga-let-7c-3p,gga-miR-1354,gga-miR-144-5p,gga-miR-146c-3p,gga-miR-1553-3p,gga-miR-1569,gga-miR-1586,gga-miR-1611,gga-miR-1647,gga-miR-1679,gga-miR-1680-5p,gga-miR-1689-5p,gga-miR-17-5p,gga-miR-1723,gga-miR-1728-3p,gga-miR-1808,gga-miR-1813,gga-miR-181b-1-3p,gga-miR-20b-3p,gga-miR-20b-5p,gga-miR-2188-5p,gga-miR-22-5p,gga-miR-3525,gga-miR-3532-3p,gga-miR-460a-5p,gga-miR-460b-5p,gga-…	gga-miR-1647,gga-miR-1679,gga-miR-1680-5p,gga-miR-1771,gga-miR-1813,gga-miR-181b-1-3p,gga-miR-2188-5p,gga-miR-22-3p,gga-miR-3532-3p,gga-miR-6575-5p,gga-miR-6577-5p,gga-miR-6675-3p,gga-miR-6699-5p,gga-miR-7472-3p	gga-miR-2188-5p,gga-miR-1813,gga-miR-1680-5p,gga-miR-1647,gga-miR-7472-3p,gga-miR-6675-3p,gga-miR-6699-5p,gga-miR-3532-3p,gga-miR-181b-1-3p,gga-miR-1679,gga-miR-6575-5p
NC_006107.4:946780|953618	PHF20	1182	gga-miR-106-3p,gga-miR-107-5p,gga-miR-128-3p,gga-miR-130a-5p,gga-miR-130b-5p,gga-miR-130c-5p,gga-miR-135a-5p,gga-miR-140-5p,gga-miR-1456-5p,gga-miR-1458,gga-miR-1462-5p,gga-miR-1551-5p,gga-miR-1554,gga-miR-1596-5p,gga-miR-15b-5p,gga-miR-15c-5p,gga-miR-1620,gga-miR-1625-5p,gga-miR-1655-3p,gga-miR-1663-3p,gga-miR-1668-5p,gga-miR-1670,gga-miR-1671,gga-miR-1674,gga-miR-1677-5p,gga-miR-1683,gga-miR-16…	gga-miR-103-2-5p,gga-miR-106-3p,gga-miR-107-5p,gga-miR-128-3p,gga-miR-130a-5p,gga-miR-130b-5p,gga-miR-130c-5p,gga-miR-1596-5p,gga-miR-15a,gga-miR-15b-5p,gga-miR-15c-5p,gga-miR-1620,gga-miR-16-5p,gga-miR-1663-3p,gga-miR-1668-5p,gga-miR-1670,gga-miR-1674,gga-miR-1677-5p,gga-miR-1683,gga-miR-1697,gga-miR-16c-5p,gga-miR-1702,gga-miR-1715-3p,gga-miR-1721,gga-miR-1728-3p,gga-miR-1732,gga-miR-17-3p,gga-…	gga-miR-1683,gga-miR-107-5p,gga-miR-1764-5p,gga-miR-30e-3p,gga-miR-1674,gga-miR-15b-5p,gga-miR-1771,gga-miR-1670,gga-miR-1677-5p,gga-miR-7,gga-miR-6558-3p,gga-miR-6611-5p,gga-miR-1663-3p,gga-miR-1668-5p,gga-miR-1760,gga-miR-1732,gga-miR-1786,gga-miR-17-3p,gga-miR-3539,gga-miR-130c-5p,gga-miR-1697,gga-miR-3531-5p,gga-miR-15c-5p,gga-miR-130a-5p,gga-miR-6673-3p,gga-miR-7b,gga-miR-30a-3p,gga-miR-16c-…
NC_006106.4:1834543|1834752	AUTS2	210	gga-miR-103-2-5p,gga-miR-107-5p,gga-miR-1465,gga-miR-1553-3p,gga-miR-1641,gga-miR-1679,gga-miR-1690-5p,gga-miR-1748,gga-miR-18a-5p,gga-miR-302b-3p,gga-miR-302c-3p,gga-miR-302d,gga-miR-6553-5p,gga-miR-6562-3p,gga-miR-6643-5p,gga-miR-6646-3p,gga-miR-6649-3p,gga-miR-6679-5p,gga-miR-7472-5p	gga-miR-1641,gga-miR-1687-3p,gga-miR-1690-5p,gga-miR-1748,gga-miR-18a-5p,gga-miR-18b-5p,gga-miR-302b-3p,gga-miR-302c-3p,gga-miR-302d,gga-miR-6646-3p,gga-miR-6649-3p,gga-miR-6679-5p	gga-miR-6646-3p,gga-miR-6649-3p,gga-miR-1690-5p,gga-miR-18a-5p,gga-miR-6679-5p,gga-miR-1748,gga-miR-302d,gga-miR-302c-3p,gga-miR-1641,gga-miR-302b-3p
NC_006105.4:9516904|9545496	RPTOR	668	gga-miR-101-2-5p,gga-miR-103-2-5p,gga-miR-107-5p,gga-miR-10a-3p,gga-miR-124a-3p,gga-miR-140-5p,gga-miR-148a-5p,gga-miR-1550-5p,gga-miR-1557,gga-miR-1567,gga-miR-1569,gga-miR-1574-3p,gga-miR-1608,gga-miR-1635,gga-miR-1665,gga-miR-1671,gga-miR-1678,gga-miR-1680-5p,gga-miR-1681,gga-miR-1684a-5p,gga-miR-1689-5p,gga-miR-1695,gga-miR-1699,gga-miR-1728-3p,gga-miR-1745,gga-miR-1750,gga-miR-1769-5p,gga-mi…	gga-miR-103-2-5p,gga-miR-107-5p,gga-miR-124a-3p,gga-miR-130a-3p,gga-miR-130b-3p,gga-miR-130c-3p,gga-miR-1671,gga-miR-1678,gga-miR-1680-5p,gga-miR-1681,gga-miR-1684a-5p,gga-miR-1689-5p,gga-miR-1745,gga-miR-1750,gga-miR-1772-5p,gga-miR-18b-3p,gga-miR-221-5p,gga-miR-22-5p,gga-miR-301a-3p,gga-miR-301b-3p,gga-miR-3530-5p,gga-miR-3532-3p,gga-miR-3539,gga-miR-454-3p,gga-miR-489-5p,gga-miR-6570-5p,gga-mi…	gga-miR-124a-3p,gga-miR-107-5p,gga-miR-1671,gga-miR-1680-5p,gga-miR-6586-5p,gga-miR-6570-5p,gga-miR-1689-5p,gga-miR-489-5p,gga-miR-103-2-5p,gga-miR-3539,gga-miR-1681,gga-miR-6659-3p,gga-miR-1684a-5p,gga-miR-18b-3p,gga-miR-6589-5p,gga-miR-7451-3p,gga-miR-1772-5p,gga-miR-221-5p,gga-miR-1745,gga-miR-6699-5p,gga-miR-3532-3p,gga-miR-22-5p,gga-miR-1750,gga-miR-3530-5p,gga-miR-6654-3p,gga-miR-1678,gga-m…
NC_006104.4:9538046|9612538	DENND1A	1183	gga-let-7a-5p,gga-let-7b,gga-let-7c-5p,gga-let-7d,gga-let-7f-5p,gga-let-7g-5p,gga-let-7k-5p,gga-miR-107-3p,gga-miR-122-3p,gga-miR-122-5p,gga-miR-130b-3p,gga-miR-135a-5p,gga-miR-1467-5p,gga-miR-148a-5p,gga-miR-153-5p,gga-miR-1550-3p,gga-miR-1551-5p,gga-miR-1553-3p,gga-miR-1553-5p,gga-miR-1555-3p,gga-miR-1563,gga-miR-1564-5p,gga-miR-1567,gga-miR-1583,gga-miR-1592,gga-miR-1596-3p,gga-miR-1603,gga-mi…	gga-let-7a-5p,gga-let-7b,gga-let-7c-5p,gga-let-7d,gga-let-7f-5p,gga-let-7g-5p,gga-let-7i,gga-let-7k-5p,gga-miR-103-3p,gga-miR-106-5p,gga-miR-107-3p,gga-miR-122-3p,gga-miR-130a-3p,gga-miR-130b-3p,gga-miR-130c-3p,gga-miR-1592,gga-miR-1603,gga-miR-1605,gga-miR-1662,gga-miR-1666,gga-miR-1677-3p,gga-miR-1754-5p,gga-miR-17-5p,gga-miR-1772-5p,gga-miR-1783,gga-miR-1786,gga-miR-1796,gga-miR-181b-1-3p,gga-…	gga-let-7b,gga-miR-107-3p,gga-miR-1603,gga-miR-18a-5p,gga-miR-1754-5p,gga-miR-203a,gga-miR-206,gga-miR-6586-5p,gga-miR-6582-5p,gga-miR-1592,gga-miR-1677-3p,gga-miR-1786,gga-miR-454-3p,gga-miR-9-5p,gga-let-7d,gga-miR-34b-3p,gga-miR-1783,gga-miR-122-3p,gga-miR-20a-5p,gga-let-7g-5p,gga-let-7f-5p,gga-let-7a-5p,gga-miR-30a-3p,gga-miR-1796,gga-let-7c-5p,gga-miR-1772-5p,gga-miR-130b-3p,gga-miR-3536,gga-…
NT_462466.1:9089|13240	ZNF638	1124	gga-let-7g-3p,gga-miR-101-1-5p,gga-miR-103-2-5p,gga-miR-103-3p,gga-miR-107-3p,gga-miR-107-5p,gga-miR-128-1-5p,gga-miR-128-2-5p,gga-miR-130a-5p,gga-miR-133a-3p,gga-miR-133b,gga-miR-133c-3p,gga-miR-135a-1-3p,gga-miR-135a-5p,gga-miR-140-3p,gga-miR-1453,gga-miR-1464,gga-miR-1467-5p,gga-miR-1554,gga-miR-1561,gga-miR-1569,gga-miR-1579,gga-miR-1580,gga-miR-1588,gga-miR-1596-5p,gga-miR-15a,gga-miR-15b-5p…	gga-miR-101-1-5p,gga-miR-103-2-5p,gga-miR-106-3p,gga-miR-107-5p,gga-miR-128-1-5p,gga-miR-128-2-5p,gga-miR-133a-3p,gga-miR-133b,gga-miR-133c-3p,gga-miR-135a-1-3p,gga-miR-1397-5p,gga-miR-140-3p,gga-miR-1591-5p,gga-miR-1596-5p,gga-miR-15a,gga-miR-15b-5p,gga-miR-15c-5p,gga-miR-1602,gga-miR-1609,gga-miR-1647,gga-miR-1655-3p,gga-miR-1655-5p,gga-miR-1656,gga-miR-16-5p,gga-miR-1664-3p,gga-miR-1668-5p,gga…	gga-miR-15a,gga-miR-107-5p,gga-miR-1664-3p,gga-miR-1671,gga-miR-1680-5p,gga-miR-218-5p,gga-miR-1602,gga-miR-1751-5p,gga-miR-6643-5p,gga-miR-92-5p,gga-miR-15b-5p,gga-miR-383-5p,gga-miR-1806,gga-miR-133a-3p,gga-miR-1668-5p,gga-miR-1760,gga-miR-1724,gga-miR-103-2-5p,gga-miR-1609,gga-miR-17-3p,gga-miR-6623-3p,gga-miR-1656,gga-miR-9-5p,gga-miR-6547-5p,gga-miR-3539,gga-miR-383-3p,gga-miR-133b,gga-miR-1…
NC_006102.4:3960079|3960967	TMEM132C	889	gga-let-7a-5p,gga-let-7b,gga-let-7c-5p,gga-miR-101-2-5p,gga-miR-133a-3p,gga-miR-133b,gga-miR-133c-3p,gga-miR-135a-5p,gga-miR-140-5p,gga-miR-142-3p,gga-miR-1451-5p,gga-miR-1453,gga-miR-146c-3p,gga-miR-1552-3p,gga-miR-1562-5p,gga-miR-1574-3p,gga-miR-1580,gga-miR-1590,gga-miR-1605,gga-miR-1626-3p,gga-miR-1626-5p,gga-miR-1647,gga-miR-1649-5p,gga-miR-1650,gga-miR-1661,gga-miR-1670,gga-miR-1684a-5p,gga…	gga-miR-101-2-5p,gga-miR-103-2-5p,gga-miR-107-5p,gga-miR-1416-3p,gga-miR-1626-3p,gga-miR-1647,gga-miR-1649-5p,gga-miR-1650,gga-miR-1661,gga-miR-1664-3p,gga-miR-1684a-5p,gga-miR-1684b-3p,gga-miR-1697,gga-miR-1698,gga-miR-1703-5p,gga-miR-1728-3p,gga-miR-1739,gga-miR-1745,gga-miR-1759-5p,gga-miR-1808,gga-miR-181a-5p,gga-miR-181b-1-3p,gga-miR-181b-5p,gga-miR-216b,gga-miR-2188-5p,gga-miR-22-3p,gga-miR…	gga-miR-6572-5p,gga-miR-30b-3p,gga-miR-6656-5p,gga-miR-301b-5p,gga-miR-1661,gga-miR-6592-3p,gga-miR-6584-5p,gga-miR-1697,gga-miR-3531-5p,gga-miR-6609-3p,gga-miR-1684a-5p,gga-miR-3064-3p,gga-miR-6649-3p,gga-miR-1650,gga-miR-1647,gga-miR-22-3p,gga-miR-1739,gga-miR-1759-5p,gga-miR-101-2-5p,gga-miR-1745,gga-miR-6576-5p,gga-miR-1649-5p,gga-miR-6612-5p,gga-miR-1808,gga-miR-6671-5p,gga-miR-1626-3p,gga-m…
NC_006102.4:3332059|3343175	RIMBP2	884	gga-let-7g-3p,gga-miR-103-2-5p,gga-miR-103-3p,gga-miR-106-3p,gga-miR-107-3p,gga-miR-107-5p,gga-miR-1306-3p,gga-miR-130b-3p,gga-miR-130b-5p,gga-miR-1462-3p,gga-miR-1464,gga-miR-1465,gga-miR-1467-5p,gga-miR-146a-5p,gga-miR-146c-5p,gga-miR-1569,gga-miR-1588,gga-miR-1596-3p,gga-miR-15b-5p,gga-miR-15c-3p,gga-miR-15c-5p,gga-miR-1609,gga-miR-1625-5p,gga-miR-1651-3p,gga-miR-1677-3p,gga-miR-1679,gga-miR-1…	gga-let-7g-3p,gga-miR-103-2-5p,gga-miR-103-3p,gga-miR-107-3p,gga-miR-107-5p,gga-miR-130a-3p,gga-miR-130b-3p,gga-miR-130c-3p,gga-miR-1329-5p,gga-miR-138-2-3p,gga-miR-142-5p,gga-miR-15c-3p,gga-miR-1651-3p,gga-miR-1677-3p,gga-miR-1679,gga-miR-1680-5p,gga-miR-1693,gga-miR-1710,gga-miR-1715-3p,gga-miR-1730-3p,gga-miR-1744-3p,gga-miR-181b-1-3p,gga-miR-2131-3p,gga-miR-2131-5p,gga-miR-27b-3p,gga-miR-301a…	gga-miR-107-5p,gga-miR-27b-3p,gga-miR-107-3p,gga-miR-1680-5p,gga-miR-103-3p,gga-miR-6572-5p,gga-miR-6615-5p,gga-miR-1744-3p,gga-miR-1679,gga-let-7g-3p,gga-miR-1730-3p,gga-miR-1677-3p,gga-miR-6550-3p,gga-miR-103-2-5p,gga-miR-1651-3p,gga-miR-15c-3p,gga-miR-6577-5p,gga-miR-3531-5p,gga-miR-6609-3p,gga-miR-6575-5p,gga-miR-7477-3p,gga-miR-2131-3p,gga-miR-130b-3p,gga-miR-7455-3p,gga-miR-1693,gga-miR-655…
NC_006102.4:478294|487688	PPM1F	1214	gga-miR-101-2-5p,gga-miR-106-3p,gga-miR-106-5p,gga-miR-128-3p,gga-miR-1458,gga-miR-1464,gga-miR-146a-5p,gga-miR-146c-3p,gga-miR-146c-5p,gga-miR-153-5p,gga-miR-1550-3p,gga-miR-1553-5p,gga-miR-1556,gga-miR-1559-3p,gga-miR-1570,gga-miR-1592,gga-miR-15b-5p,gga-miR-15c-5p,gga-miR-1602,gga-miR-1618-5p,gga-miR-1619,gga-miR-1637,gga-miR-1642,gga-miR-1649-3p,gga-miR-1650,gga-miR-1653,gga-miR-1661,gga-miR-…	gga-miR-103-3p,gga-miR-106-5p,gga-miR-107-3p,gga-miR-1329-5p,gga-miR-135a-5p,gga-miR-1592,gga-miR-1596-5p,gga-miR-1618-5p,gga-miR-1619,gga-miR-1650,gga-miR-1661,gga-miR-1667-5p,gga-miR-1683,gga-miR-1685-3p,gga-miR-1687-5p,gga-miR-1691,gga-miR-1698,gga-miR-1699,gga-miR-1702,gga-miR-1703-5p,gga-miR-1710,gga-miR-17-5p,gga-miR-1764-3p,gga-miR-1781-5p,gga-miR-1787,gga-miR-1790,gga-miR-1795,gga-miR-196…	gga-miR-1683,gga-miR-6549-3p,gga-miR-455-3p,gga-miR-6556-5p,gga-miR-196-1-3p,gga-miR-6572-5p,gga-miR-2954,gga-miR-1592,gga-miR-106-5p,gga-miR-1661,gga-miR-1710,gga-miR-20a-5p,gga-miR-1691,gga-miR-1687-5p,gga-miR-1764-3p,gga-miR-1702,gga-miR-1650,gga-miR-1619,gga-miR-1790,gga-miR-1699,gga-miR-3536,gga-miR-3594-3p,gga-miR-1781-5p,gga-miR-6696-3p,gga-miR-6671-5p,gga-miR-1618-5p,gga-miR-6675-3p,gga-m…
NC_006101.4:13473342|13473661	CAPN15	320	gga-miR-1554,gga-miR-1574-5p,gga-miR-1586,gga-miR-1608,gga-miR-1628,gga-miR-1635,gga-miR-1655-5p,gga-miR-1664-3p,gga-miR-1672,gga-miR-1716,gga-miR-1727,gga-miR-1730-3p,gga-miR-1731-3p,gga-miR-1739,gga-miR-1745,gga-miR-1751-5p,gga-miR-1769-3p,gga-miR-1781-5p,gga-miR-1786,gga-miR-1802,gga-miR-1813,gga-miR-2129,gga-miR-2188-5p,gga-miR-23b-5p,gga-miR-2954,gga-miR-34b-5p,gga-miR-3523,gga-miR-3525,gga-…	gga-miR-1608,gga-miR-1628,gga-miR-1655-5p,gga-miR-1684a-5p,gga-miR-1727,gga-miR-1731-3p,gga-miR-1739,gga-miR-1745,gga-miR-1751-5p,gga-miR-1781-5p,gga-miR-2188-5p,gga-miR-34b-5p,gga-miR-449c-3p,gga-miR-6576-5p,gga-miR-6623-3p,gga-miR-7442-5p	gga-miR-449c-3p,gga-miR-1628,gga-miR-6623-3p,gga-miR-1751-5p,gga-miR-1731-3p,gga-miR-34b-5p,gga-miR-1655-5p,gga-miR-7442-5p,gga-miR-1739,gga-miR-6576-5p,gga-miR-1745,gga-miR-1608,gga-miR-2188-5p,gga-miR-1781-5p,gga-miR-1727
NC_006101.4:8456630|8458456	LOC771758	393	gga-let-7c-5p,gga-let-7d,gga-let-7g-3p,gga-let-7j-3p,gga-miR-128-3p,gga-miR-1306-3p,gga-miR-1451-5p,gga-miR-1456-3p,gga-miR-1464,gga-miR-146b-5p,gga-miR-1550-5p,gga-miR-1578,gga-miR-1618-3p,gga-miR-1635,gga-miR-1673,gga-miR-1680-5p,gga-miR-1687-3p,gga-miR-1696,gga-miR-1706,gga-miR-1772-5p,gga-miR-1786,gga-miR-18a-3p,gga-miR-205a,gga-miR-205b,gga-miR-2130,gga-miR-3064-5p,gga-miR-3523,gga-miR-3532-…	gga-miR-1635,gga-miR-1680-5p,gga-miR-1687-3p,gga-miR-1772-5p,gga-miR-1805-5p,gga-miR-199-3p,gga-miR-205a,gga-miR-205b,gga-miR-3064-5p,gga-miR-3532-3p,gga-miR-365-3p,gga-miR-6547-5p,gga-miR-6548-3p,gga-miR-6549-3p,gga-miR-6552-5p,gga-miR-6586-5p,gga-miR-6589-5p,gga-miR-6696-5p	gga-miR-6552-5p,gga-miR-6549-3p,gga-miR-6696-5p,gga-miR-3064-5p,gga-miR-6589-5p,gga-miR-1680-5p,gga-miR-6547-5p,gga-miR-1687-3p,gga-miR-205a,gga-miR-1772-5p,gga-miR-6586-5p,gga-miR-205b,gga-miR-1635,gga-miR-3532-3p,gga-miR-6548-3p
NC_006088.4:6806203|6834555	BEND7	1119	gga-miR-103-2-5p,gga-miR-107-5p,gga-miR-130a-5p,gga-miR-130b-5p,gga-miR-1556,gga-miR-1559-3p,gga-miR-1591-5p,gga-miR-1596-5p,gga-miR-15a,gga-miR-15b-5p,gga-miR-15c-5p,gga-miR-16-5p,gga-miR-1604,gga-miR-1605,gga-miR-1625-5p,gga-miR-1626-5p,gga-miR-1635,gga-miR-1669,gga-miR-1671,gga-miR-1680-5p,gga-miR-1691,gga-miR-1697,gga-miR-16c-5p,gga-miR-1700,gga-miR-1737,gga-miR-1738,gga-miR-1740-5p,gga-miR-1…	gga-miR-103-2-5p,gga-miR-107-5p,gga-miR-130b-5p,gga-miR-1596-5p,gga-miR-15a,gga-miR-15b-5p,gga-miR-15c-5p,gga-miR-1604,gga-miR-1605,gga-miR-1619,gga-miR-1625-5p,gga-miR-1626-5p,gga-miR-16-5p,gga-miR-1667-5p,gga-miR-1680-5p,gga-miR-1691,gga-miR-1693,gga-miR-1697,gga-miR-16c-5p,gga-miR-1737,gga-miR-1738,gga-miR-1775-3p,gga-miR-1796,gga-miR-1798-3p,gga-miR-1803,gga-miR-184-5p,gga-miR-187-3p,gga-miR-…	gga-miR-15a,gga-miR-107-5p,gga-miR-551-5p,gga-miR-6549-5p,gga-miR-1680-5p,gga-miR-6645-5p,gga-miR-15b-5p,gga-miR-187-3p,gga-miR-6570-5p,gga-miR-7460-3p,gga-miR-103-2-5p,gga-miR-9-5p,gga-miR-6663-5p,gga-miR-1697,gga-miR-6577-5p,gga-miR-15c-5p,gga-miR-1691,gga-miR-1626-5p,gga-miR-1796,gga-miR-16c-5p,gga-miR-6576-5p,gga-miR-6559-3p,gga-miR-1775-3p,gga-miR-16-5p,gga-miR-1737,gga-miR-193b-5p,gga-miR-1…
NC_006100.4:14372483|14374421	LOC107054536	571	gga-miR-130a-5p,gga-miR-1552-3p,gga-miR-1579,gga-miR-1592,gga-miR-1597-3p,gga-miR-1609,gga-miR-1626-3p,gga-miR-1628,gga-miR-1633,gga-miR-1637,gga-miR-1653,gga-miR-1674,gga-miR-1693,gga-miR-1710,gga-miR-1712-3p,gga-miR-1727,gga-miR-1728-3p,gga-miR-1768,gga-miR-1773-5p,gga-miR-1775-3p,gga-miR-1781-5p,gga-miR-1800,gga-miR-1805-5p,gga-miR-181b-2-3p,gga-miR-18a-3p,gga-miR-19a-3p,gga-miR-19b-3p,gga-miR…	gga-miR-103-2-5p,gga-miR-107-5p,gga-miR-1592,gga-miR-1597-3p,gga-miR-1626-3p,gga-miR-1653,gga-miR-1710,gga-miR-1775-3p,gga-miR-1787,gga-miR-1800,gga-miR-1803,gga-miR-18a-3p,gga-miR-19a-3p,gga-miR-19b-3p,gga-miR-2188-5p,gga-miR-22-3p,gga-miR-460b-5p,gga-miR-4732-5p,gga-miR-551-5p,gga-miR-6516-3p,gga-miR-6583-5p,gga-miR-6584-5p,gga-miR-6596-3p,gga-miR-6662-3p,gga-miR-6669-3p,gga-miR-6675-3p,gga-miR…	gga-miR-460b-5p,gga-miR-7451-3p,gga-miR-1626-3p,gga-miR-1597-3p,gga-miR-1653,gga-miR-19a-3p,gga-miR-22-3p,gga-miR-6596-3p,gga-miR-6675-3p,gga-miR-6584-5p,gga-miR-1800,gga-miR-1710,gga-miR-1592,gga-miR-6669-3p,gga-miR-1775-3p,gga-miR-18a-3p,gga-miR-7462-5p,gga-miR-2188-5p,gga-miR-19b-3p
NC_006100.4:13953991|13955514	MAPK9	238	gga-miR-1674,gga-miR-1771,gga-miR-20b-3p,gga-miR-551-5p,gga-miR-6560-5p,gga-miR-6568-3p,gga-miR-6669-3p	gga-miR-1605,gga-miR-1771,gga-miR-20b-3p,gga-miR-551-5p,gga-miR-6568-3p,gga-miR-6641-3p	gga-miR-20b-3p,gga-miR-551-5p,gga-miR-1771,gga-miR-6568-3p
NC_006088.4:88510057|88513608	PHLDB2	666	gga-miR-1416-3p,gga-miR-1453,gga-miR-1553-5p,gga-miR-1556,gga-miR-1591-3p,gga-miR-16-1-3p,gga-miR-1603,gga-miR-1609,gga-miR-1626-5p,gga-miR-1628,gga-miR-1637,gga-miR-1641,gga-miR-1644,gga-miR-1693,gga-miR-16c-3p,gga-miR-1769-5p,gga-miR-1783,gga-miR-18b-5p,gga-miR-2130,gga-miR-22-5p,gga-miR-222b-5p,gga-miR-23b-5p,gga-miR-302c-3p,gga-miR-34a-5p,gga-miR-449b-5p,gga-miR-4732-5p,gga-miR-6572-5p,gga-mi…	gga-miR-130b-5p,gga-miR-1591-3p,gga-miR-1591-5p,gga-miR-16-1-3p,gga-miR-1637,gga-miR-1641,gga-miR-1644,gga-miR-1687-5p,gga-miR-16c-3p,gga-miR-1710,gga-miR-1781-3p,gga-miR-1783,gga-miR-1787,gga-miR-18a-5p,gga-miR-18b-5p,gga-miR-200a-3p,gga-miR-23b-5p,gga-miR-302b-3p,gga-miR-302c-3p,gga-miR-302d,gga-miR-6577-5p,gga-miR-6609-3p,gga-miR-7472-3p	gga-miR-16c-3p,gga-miR-1637,gga-miR-1591-3p,gga-miR-23b-5p,gga-miR-7472-3p,gga-miR-1644,gga-miR-6577-5p,gga-miR-1783,gga-miR-6609-3p,gga-miR-16-1-3p,gga-miR-1641,gga-miR-302c-3p,gga-miR-18b-5p
NC_006100.4:12177398|12198266	GALNT10	595	gga-miR-103-2-5p,gga-miR-124c-3p,gga-miR-130a-5p,gga-miR-1465,gga-miR-1574-3p,gga-miR-1580,gga-miR-1626-3p,gga-miR-1641,gga-miR-1642,gga-miR-1656,gga-miR-1684a-5p,gga-miR-1685-5p,gga-miR-1689-5p,gga-miR-1712-3p,gga-miR-1723,gga-miR-1728-3p,gga-miR-1730-5p,gga-miR-1745,gga-miR-1750,gga-miR-1769-5p,gga-miR-1773-5p,gga-miR-1788-5p,gga-miR-184-5p,gga-miR-205a,gga-miR-21-5p,gga-miR-217-5p,gga-miR-222a…	gga-miR-124c-3p,gga-miR-1626-3p,gga-miR-1641,gga-miR-1656,gga-miR-1684a-5p,gga-miR-1689-5p,gga-miR-1723,gga-miR-1745,gga-miR-1750,gga-miR-1786,gga-miR-1798-3p,gga-miR-181b-1-3p,gga-miR-184-5p,gga-miR-205a,gga-miR-205b,gga-miR-21-5p,gga-miR-3064-3p,gga-miR-3525,gga-miR-3530-5p,gga-miR-3594-3p,gga-miR-4732-5p,gga-miR-6562-3p,gga-miR-6572-5p,gga-miR-6584-5p,gga-miR-6599-5p,gga-miR-6654-3p,gga-miR-66…	gga-miR-21-5p,gga-miR-6572-5p,gga-miR-205a,gga-miR-1689-5p,gga-miR-124c-3p,gga-miR-1656,gga-miR-6584-5p,gga-miR-1684a-5p,gga-miR-3064-3p,gga-miR-4732-5p,gga-miR-6670-5p,gga-miR-1723,gga-miR-1745,gga-miR-3594-3p,gga-miR-1641,gga-miR-7455-3p,gga-miR-1750,gga-miR-1626-3p,gga-miR-6654-3p,gga-miR-6599-5p,gga-miR-6697-5p,gga-miR-184-5p
NC_006088.4:88256232|88268179	PVRL3	906	gga-miR-103-3p,gga-miR-107-3p,gga-miR-130b-5p,gga-miR-130c-3p,gga-miR-135a-2-3p,gga-miR-153-5p,gga-miR-1592,gga-miR-16-1-3p,gga-miR-1644,gga-miR-1650,gga-miR-1655-5p,gga-miR-1664-5p,gga-miR-1668-5p,gga-miR-1672,gga-miR-1685-3p,gga-miR-1699,gga-miR-16c-3p,gga-miR-1700,gga-miR-1702,gga-miR-1709,gga-miR-1760,gga-miR-1768,gga-miR-1769-5p,gga-miR-1771,gga-miR-1795,gga-miR-1798-3p,gga-miR-184-5p,gga-mi…	gga-let-7a-2-3p,gga-let-7c-3p,gga-miR-101-2-5p,gga-miR-124a-3p,gga-miR-130a-3p,gga-miR-130b-3p,gga-miR-130c-3p,gga-miR-135a-2-3p,gga-miR-135a-3-3p,gga-miR-1592,gga-miR-1596-5p,gga-miR-1626-5p,gga-miR-1650,gga-miR-1664-5p,gga-miR-1668-5p,gga-miR-1672,gga-miR-1681,gga-miR-1699,gga-miR-1700,gga-miR-1760,gga-miR-1769-5p,gga-miR-1798-3p,gga-miR-1805-5p,gga-miR-199-5p,gga-miR-1a-3p,gga-miR-200b-3p,gga-…	gga-miR-301b-3p,gga-miR-455-3p,gga-miR-216b,gga-miR-1592,gga-miR-490-5p,gga-miR-1664-5p,gga-miR-6611-5p,gga-miR-1668-5p,gga-miR-135a-2-3p,gga-miR-1672,gga-miR-1760,gga-miR-200b-3p,gga-miR-6543-5p,gga-miR-1798-3p,gga-miR-1650,gga-miR-30a-3p,gga-miR-1699,gga-miR-3594-3p,gga-miR-2130,gga-miR-130c-3p,gga-miR-301a-3p,gga-miR-1700,gga-miR-214,gga-miR-1769-5p,gga-miR-199-5p
NC_006100.4:2667249|2683905	CTNNA1	1061	gga-miR-101-1-5p,gga-miR-106-3p,gga-miR-107-5p,gga-miR-1453,gga-miR-1456-3p,gga-miR-1462-5p,gga-miR-1464,gga-miR-1465,gga-miR-1551-5p,gga-miR-1557,gga-miR-1562-5p,gga-miR-1570,gga-miR-1586,gga-miR-1597-3p,gga-miR-16-1-3p,gga-miR-1611,gga-miR-1626-3p,gga-miR-1642,gga-miR-1649-5p,gga-miR-1664-5p,gga-miR-1674,gga-miR-1689-3p,gga-miR-17-3p,gga-miR-1710,gga-miR-1731-3p,gga-miR-1744-3p,gga-miR-1751-5p,…	gga-miR-103-3p,gga-miR-106-3p,gga-miR-107-3p,gga-miR-1597-3p,gga-miR-1611,gga-miR-1649-5p,gga-miR-1664-5p,gga-miR-1689-3p,gga-miR-1710,gga-miR-17-3p,gga-miR-1751-5p,gga-miR-1772-5p,gga-miR-1774,gga-miR-1788-5p,gga-miR-181b-1-3p,gga-miR-194,gga-miR-2131-3p,gga-miR-214,gga-miR-23b-3p,gga-miR-30a-3p,gga-miR-34a-3p,gga-miR-3531-5p,gga-miR-383-3p,gga-miR-449b-3p,gga-miR-6516-5p,gga-miR-6549-5p,gga-miR…	gga-miR-6549-5p,gga-miR-1751-5p,gga-miR-1774,gga-miR-6643-5p,gga-miR-6586-5p,gga-miR-6516-5p,gga-miR-6656-5p,gga-miR-6583-5p,gga-miR-1664-5p,gga-miR-6558-3p,gga-miR-6550-3p,gga-miR-6578-3p,gga-miR-17-3p,gga-miR-6573-3p,gga-miR-383-3p,gga-miR-6659-3p,gga-miR-1710,gga-miR-3531-5p,gga-miR-23b-3p,gga-miR-6673-3p,gga-miR-1611,gga-miR-7452-5p,gga-miR-1597-3p,gga-miR-30a-3p,gga-miR-1772-5p,gga-miR-34a-3…
NC_006099.4:19793667|19802296	NR2C2	971	gga-miR-1354,gga-miR-1457,gga-miR-1553-3p,gga-miR-1560-3p,gga-miR-1586,gga-miR-1592,gga-miR-1603,gga-miR-1605,gga-miR-1611,gga-miR-1618-5p,gga-miR-1626-3p,gga-miR-1649-5p,gga-miR-1650,gga-miR-1677-5p,gga-miR-1689-5p,gga-miR-1696,gga-miR-1707,gga-miR-1720-5p,gga-miR-1724,gga-miR-1732,gga-miR-1748,gga-miR-1753,gga-miR-1768,gga-miR-1813,gga-miR-200b-3p,gga-miR-216a,gga-miR-221-5p,gga-miR-24-5p,gga-m…	gga-miR-1611,gga-miR-16-2-3p,gga-miR-1649-5p,gga-miR-1667-5p,gga-miR-1677-5p,gga-miR-1732,gga-miR-1748,gga-miR-1753,gga-miR-1768,gga-miR-1772-5p,gga-miR-1798-3p,gga-miR-1804,gga-miR-1813,gga-miR-216a,gga-miR-29a-3p,gga-miR-29b-3p,gga-miR-29c-3p,gga-miR-3064-5p,gga-miR-30a-3p,gga-miR-3539,gga-miR-458b-5p,gga-miR-6555-5p,gga-miR-6586-5p,gga-miR-6649-5p,gga-miR-6698-3p,gga-miR-6699-5p,gga-miR-7465-5p	gga-miR-216a,gga-miR-1813,gga-miR-29b-3p,gga-miR-1611,gga-miR-1732,gga-miR-1748,gga-miR-1753,gga-miR-29a-3p,gga-miR-6555-5p,gga-miR-30a-3p,gga-miR-3539,gga-miR-29c-3p,gga-miR-6586-5p,gga-miR-6699-5p,gga-miR-1768,gga-miR-3064-5p,gga-miR-1677-5p,gga-miR-1649-5p,gga-miR-6649-5p
NC_006088.4:85026365|85029755	ABI3BP	273	gga-miR-1306-3p,gga-miR-1465,gga-miR-1556,gga-miR-1626-3p,gga-miR-1626-5p,gga-miR-1650,gga-miR-1717,gga-miR-1779,gga-miR-1799,gga-miR-1813,gga-miR-6566-3p,gga-miR-6584-5p	gga-miR-1626-3p,gga-miR-1650,gga-miR-1717,gga-miR-1786,gga-miR-1791-3p,gga-miR-1799,gga-miR-1802,gga-miR-1803,gga-miR-1813,gga-miR-187-3p,gga-miR-30a-3p,gga-miR-6566-3p,gga-miR-6584-5p,gga-miR-9-5p	gga-miR-6566-3p,gga-miR-1813,gga-miR-1650,gga-miR-1799,gga-miR-1626-3p,gga-miR-1717,gga-miR-6584-5p
NC_006099.4:11075395|11084918	GRIP2	909	gga-let-7k-5p,gga-miR-1306-3p,gga-miR-130a-5p,gga-miR-1329-5p,gga-miR-1354,gga-miR-135a-5p,gga-miR-144-3p,gga-miR-1453,gga-miR-1462-3p,gga-miR-1464,gga-miR-1556,gga-miR-1578,gga-miR-1579,gga-miR-1586,gga-miR-1620,gga-miR-1626-3p,gga-miR-1649-3p,gga-miR-1650,gga-miR-1653,gga-miR-1655-5p,gga-miR-1656,gga-miR-1669,gga-miR-1677-5p,gga-miR-1679,gga-miR-1680-5p,gga-miR-1695,gga-miR-1699,gga-miR-1709,gg…	gga-miR-101-3p,gga-miR-1354,gga-miR-1592,gga-miR-1626-3p,gga-miR-1649-3p,gga-miR-1650,gga-miR-1655-5p,gga-miR-1669,gga-miR-1680-5p,gga-miR-1699,gga-miR-1728-5p,gga-miR-1737,gga-miR-1748,gga-miR-1772-5p,gga-miR-1788-5p,gga-miR-181a-3p,gga-miR-214,gga-miR-222b-5p,gga-miR-22-5p,gga-miR-2954,gga-miR-3530-3p,gga-miR-6552-5p,gga-miR-6566-3p,gga-miR-6574-5p,gga-miR-6584-5p,gga-miR-6586-5p,gga-miR-6589-5…	gga-miR-1354,gga-miR-1680-5p,gga-miR-6586-5p,gga-miR-3530-3p,gga-miR-7438-5p,gga-miR-6566-3p,gga-miR-6623-3p,gga-miR-1728-5p,gga-miR-6584-5p,gga-miR-6604-5p,gga-miR-6589-5p,gga-miR-1650,gga-miR-1669,gga-miR-1772-5p,gga-miR-1699,gga-miR-1748,gga-miR-1737,gga-miR-22-5p,gga-miR-6552-5p,gga-miR-6625-5p,gga-miR-1649-3p,gga-miR-1626-3p,gga-miR-6608-3p,gga-miR-214,gga-miR-6654-3p,gga-miR-6641-3p,gga-miR…
NC_006099.4:8821911|8833784	SLMAP	1034	gga-miR-103-2-5p,gga-miR-107-5p,gga-miR-10a-5p,gga-miR-128-1-5p,gga-miR-128-2-5p,gga-miR-130b-5p,gga-miR-1467-5p,gga-miR-148a-5p,gga-miR-153-5p,gga-miR-1550-3p,gga-miR-1552-3p,gga-miR-1559-5p,gga-miR-15b-5p,gga-miR-15c-5p,gga-miR-1618-5p,gga-miR-1628,gga-miR-1641,gga-miR-1647,gga-miR-1649-5p,gga-miR-1651-3p,gga-miR-1664-3p,gga-miR-1670,gga-miR-1676-5p,gga-miR-1680-5p,gga-miR-1689-5p,gga-miR-1715-…	gga-miR-106-3p,gga-miR-130b-5p,gga-miR-138-2-3p,gga-miR-1596-5p,gga-miR-1618-5p,gga-miR-1647,gga-miR-1649-5p,gga-miR-1651-3p,gga-miR-1667-5p,gga-miR-1670,gga-miR-1680-5p,gga-miR-1683,gga-miR-1689-5p,gga-miR-1727,gga-miR-1731-5p,gga-miR-1737,gga-miR-17-3p,gga-miR-1744-3p,gga-miR-1788-5p,gga-miR-1799,gga-miR-181a-5p,gga-miR-181b-5p,gga-miR-196-1-3p,gga-miR-1a-1-5p,gga-miR-1a-2-5p,gga-miR-1b-5p,gga-…	gga-miR-216a,gga-miR-1731-5p,gga-miR-449c-3p,gga-miR-130b-5p,gga-miR-1689-5p,gga-miR-1680-5p,gga-miR-1799,gga-miR-1651-3p,gga-miR-22-5p,gga-miR-1647,gga-miR-1618-5p,gga-miR-7472-3p,gga-miR-34a-3p,gga-miR-1670,gga-miR-3532-5p,gga-miR-3594-3p,gga-miR-1737,gga-miR-1649-5p
NC_006099.4:7237678|7238971	ACTR8	570	gga-miR-133a-5p,gga-miR-135a-5p,gga-miR-147,gga-miR-1550-5p,gga-miR-1567,gga-miR-1574-5p,gga-miR-1580,gga-miR-1650,gga-miR-1664-3p,gga-miR-1671,gga-miR-1674,gga-miR-1677-3p,gga-miR-1689-5p,gga-miR-1740-5p,gga-miR-1744-3p,gga-miR-1798-3p,gga-miR-1803,gga-miR-1804,gga-miR-193a-5p,gga-miR-196-5p,gga-miR-203a,gga-miR-204,gga-miR-23b-5p,gga-miR-449b-3p,gga-miR-6544-3p,gga-miR-6549-3p,gga-miR-6589-5p,g…	gga-miR-135a-5p,gga-miR-1650,gga-miR-1664-3p,gga-miR-1677-3p,gga-miR-1728-3p,gga-miR-1744-3p,gga-miR-1781-5p,gga-miR-193a-5p,gga-miR-200b-3p,gga-miR-203a,gga-miR-23b-5p,gga-miR-3525,gga-miR-383-3p,gga-miR-429-3p,gga-miR-449b-3p,gga-miR-490-5p,gga-miR-6549-3p,gga-miR-6560-5p,gga-miR-6577-5p,gga-miR-6589-5p,gga-miR-6611-5p	gga-miR-1677-3p,gga-miR-6549-3p,gga-miR-6611-5p,gga-miR-1664-3p,gga-miR-193a-5p,gga-miR-6589-5p,gga-miR-1650,gga-miR-23b-5p,gga-miR-203a,gga-miR-449b-3p,gga-miR-1744-3p,gga-miR-135a-5p
[truncated: 44 more rows]
